# Supplementary material for: Exceptional Longevity Modifying Allele APOE2 Promotes DNA Signaling Pathways Resisting Cellular Senescence in Human Neurons
Source: Aging Cell. 2026 May 8;25(5):e70494. doi: 10.1111/acel.70494 (PMC13156074; doi:10.1111/acel.70494)
Supplement: Supplementary file 2 — Table S1: Bulk RNA sequencing of GABAergic neurons derived from iPSCs. Differentially expressed genes APOE2 versus APOE4. Gene Ontology terms enriched for DEGs APOE2 versus APOE4. [file ACEL-25-e70494-s003.xls]

## Sheet: DEGs_RNAseq_GABA_E2vsE4
baseMean	log2FoldChange	lfcSE	stat	pvalue	padj	Gene_Symbol	Gene_Name	Gene_Function
3587.31	-3.74482	0.0725183	-51.6396	0	1.43e-235	ARHGAP36	Rho GTPase activating protein 36 [Source:HGNC Symbol;Acc:HGNC:26388]	signal transduction
3439.77	-2.76186	0.0700967	-39.4008	0	1.43e-235	BCL11B	BCL11 transcription factor B [Source:HGNC Symbol;Acc:HGNC:13222]	positive regulation of transcription by RNA polymerase II; hematopoietic stem cell migration; lymphoid lineage cell migration into thymus; keratinocyte development; epithelial cell morphogenesis; transcription by RNA polymerase II; apoptotic process; axonogenesis; negative regulation of cell population proliferation; post-embryonic development; regulation of gene expression; regulation of keratin…
2539.11	-4.80986	0.0983372	-48.9119	0	1.43e-235	NNAT	neuronatin [Source:HGNC Symbol;Acc:HGNC:7860]	brain development; positive regulation of insulin secretion; protein lipoylation
39594.2	-1.79991	0.0544849	-33.0351	2.55e-239	1.43e-235	VCAN	versican [Source:HGNC Symbol;Acc:HGNC:2464]	cell adhesion; central nervous system development; skeletal system development; positive regulation of neuroblast proliferation; glial cell differentiation; osteoblast differentiation; cell recognition; glial cell migration
3307.54	-2.46177	0.0755032	-32.6049	3.5e-233	1.58e-229	EBF1	EBF transcription factor 1 [Source:HGNC Symbol;Acc:HGNC:3126]	regulation of DNA-templated transcription; regulation of transcription by RNA polymerase II
1030.96	-3.24325	0.100005	-32.431	1e-230	3.77e-227	NRGN	neurogranin [Source:HGNC Symbol;Acc:HGNC:8000]	nervous system development; signal transduction
3050.78	-2.23763	0.0698458	-32.0368	3.35e-225	1.08e-221	LHX8	LIM homeobox 8 [Source:HGNC Symbol;Acc:HGNC:28838]	regulation of DNA-templated transcription; regulation of transcription by RNA polymerase II; neuron differentiation; forebrain neuron development; learning or memory; female gonad development; forebrain neuron differentiation; odontogenesis of dentin-containing tooth
668.985	4.99423	0.162226	30.7856	4.09e-208	1.15e-204	REC8	REC8 meiotic recombination protein [Source:HGNC Symbol;Acc:HGNC:16879]	sister chromatid cohesion; chromosome segregation; meiotic cell cycle; double-strand break repair; spermatogenesis; reciprocal meiotic recombination; meiotic sister chromatid cohesion; double-strand break repair via homologous recombination; oocyte maturation; homologous chromosome pairing at meiosis; synaptonemal complex assembly; male meiosis I; spermatid development; fertilization; seminiferou…
2704.9	-2.09463	0.0693529	-30.2024	2.2e-200	5.51e-197	ASIC2	acid sensing ion channel subunit 2 [Source:HGNC Symbol;Acc:HGNC:99]	sodium ion transport; monoatomic ion transmembrane transport; inorganic cation transmembrane transport; central nervous system development; chemical synaptic transmission; peripheral nervous system development; sodium ion transmembrane transport; sensory perception of sour taste; regulation of systemic arterial blood pressure by aortic arch baroreceptor feedback; monoatomic cation transport; syna…
718.346	5.9182	0.197883	29.9075	1.57e-196	3.54e-193	CSMD2	CUB and Sushi multiple domains 2 [Source:HGNC Symbol;Acc:HGNC:19290]	postsynaptic density assembly; maintenance of postsynaptic density structure
647.735	4.76417	0.162264	29.3606	1.75e-189	3.58e-186	SFRP2	secreted frizzled related protein 2 [Source:HGNC Symbol;Acc:HGNC:10777]	Wnt signaling pathway; cell differentiation; positive regulation of cell population proliferation; negative regulation of DNA-templated transcription; negative regulation of gene expression; canonical Wnt signaling pathway; negative regulation of Wnt signaling pathway; branching involved in blood vessel morphogenesis; somitogenesis; neural tube closure; chondrocyte development; planar cell polari…
598.59	-3.51894	0.121789	-28.8937	1.43e-183	2.69e-180	SLITRK2	SLIT and NTRK like family member 2 [Source:HGNC Symbol;Acc:HGNC:13449]	axonogenesis; regulation of presynapse assembly; positive regulation of synapse assembly; synaptic membrane adhesion; regulation of synapse organization
1535.4	2.11056	0.0775867	27.2025	6.06e-163	1.05e-159	CDH20	cadherin 20 [Source:HGNC Symbol;Acc:HGNC:1760]	homophilic cell adhesion via plasma membrane adhesion molecules; cell adhesion; cell-cell adhesion; cell migration; cell morphogenesis; cell-cell junction assembly; calcium-dependent cell-cell adhesion via plasma membrane cell adhesion molecules; adherens junction organization; cell-cell adhesion mediated by cadherin
1673.75	-2.28662	0.0844582	-27.074	1.99e-161	3.2e-158	IGFBP5	insulin like growth factor binding protein 5 [Source:HGNC Symbol;Acc:HGNC:5474]	positive regulation of vascular associated smooth muscle cell proliferation; negative regulation of translation; response to growth hormone; signal transduction; cellular response to cAMP; negative regulation of cell migration; cell population proliferation; negative regulation of insulin-like growth factor receptor signaling pathway; negative regulation of smooth muscle cell migration; positive …
592.196	6.01351	0.223892	26.8589	6.63e-159	9.96e-156	ZFP28	ZFP28 zinc finger protein [Source:HGNC Symbol;Acc:HGNC:17801]	regulation of DNA-templated transcription; regulation of transcription by RNA polymerase II
1202.11	-2.31792	0.0868686	-26.683	7.41e-157	1.04e-153	STK32B	serine/threonine kinase 32B [Source:HGNC Symbol;Acc:HGNC:14217]	protein phosphorylation; intracellular signal transduction
5230.24	-1.58153	0.0601721	-26.2834	2.97e-152	3.93e-149	SEMA5A	semaphorin 5A [Source:HGNC Symbol;Acc:HGNC:10736]	axon guidance; nervous system development; cell differentiation; positive regulation of cell migration; negative chemotaxis; positive regulation of canonical Wnt signaling pathway; cell-cell signaling; cell adhesion; negative regulation of endothelial cell apoptotic process; cell chemotaxis; negative regulation of cell adhesion; positive regulation of angiogenesis; blood vessel endothelial cell p…
3028.33	1.9154	0.0731175	26.1963	2.93e-151	3.67e-148	VWC2	von Willebrand factor C domain containing 2 [Source:HGNC Symbol;Acc:HGNC:30200]	negative regulation of BMP signaling pathway; positive regulation of cell-substrate adhesion; positive regulation of neuron differentiation; neurotransmitter receptor localization to postsynaptic specialization membrane
960.144	2.48393	0.0956399	25.9716	1.04e-148	1.17e-145	NDST3	N-deacetylase and N-sulfotransferase 3 [Source:HGNC Symbol;Acc:HGNC:7682]	heparan sulfate proteoglycan biosynthetic process; heparin biosynthetic process; heparan sulfate proteoglycan biosynthetic process, polysaccharide chain biosynthetic process
505.867	-3.26098	0.12622	-25.8356	3.53e-147	3.78e-144	CHST9	carbohydrate sulfotransferase 9 [Source:HGNC Symbol;Acc:HGNC:19898]	carbohydrate biosynthetic process; hormone biosynthetic process; sulfur compound metabolic process; proteoglycan biosynthetic process; glycosaminoglycan metabolic process; chondroitin sulfate biosynthetic process
534.682	-3.30875	0.128664	-25.7161	7.72e-146	7.9e-143	LHX6	LIM homeobox 6 [Source:HGNC Symbol;Acc:HGNC:21735]	regulation of DNA-templated transcription; nervous system development; cell differentiation; regulation of transcription by RNA polymerase II; neuron differentiation; cell maturation; cerebral cortex tangential migration; forebrain neuron development; cerebral cortex radially oriented cell migration; cerebral cortex GABAergic interneuron migration
434.758	-5.64625	0.221725	-25.4651	4.8e-143	4.7e-140	CEBPZOS	NA	NA
1465.71	-1.98798	0.0785604	-25.3051	2.81e-141	2.63e-138	TMEM255A	transmembrane protein 255A [Source:HGNC Symbol;Acc:HGNC:26086]	response to bacterium
786.995	-2.50061	0.100394	-24.908	6.09e-137	5.49e-134	SV2C	synaptic vesicle glycoprotein 2C [Source:HGNC Symbol;Acc:HGNC:30670]	transmembrane transport; chemical synaptic transmission; neurotransmitter transport; regulation of synaptic vesicle exocytosis
5137.63	1.4506	0.0590862	24.5506	4.26e-133	3.69e-130	UNC5C	unc-5 netrin receptor C [Source:HGNC Symbol;Acc:HGNC:12569]	signal transduction; netrin-activated signaling pathway; apoptotic process; brain development; axon guidance; regulation of cell migration; anterior/posterior axon guidance; ectopic germ cell programmed cell death; positive regulation of apoptotic process; positive regulation of developmental process; chemorepulsion of axon; dorsal root ganglion development; positive regulation of reproductive pr…
6066.38	-1.44431	0.0592818	-24.3635	4.17e-131	3.48e-128	ROBO2	roundabout guidance receptor 2 [Source:HGNC Symbol;Acc:HGNC:10250]	nervous system development; cell differentiation; chemotaxis; central nervous system development; cell-cell adhesion; aorta development; brain development; axon guidance; homophilic cell adhesion via plasma membrane adhesion molecules; outflow tract septum morphogenesis; ventricular septum morphogenesis; endocardial cushion formation; metanephros development; aortic valve morphogenesis; pulmonary…
2720.79	1.92312	0.0810805	23.7186	2.32e-124	1.86e-121	SPARC	secreted protein acidic and cysteine rich [Source:HGNC Symbol;Acc:HGNC:11219]	regulation of cell morphogenesis; negative regulation of angiogenesis; negative regulation of endothelial cell proliferation; positive regulation of endothelial cell migration
388.048	-4.14519	0.175205	-23.6591	9.52e-124	7.39e-121	ZNF558	zinc finger protein 558 [Source:HGNC Symbol;Acc:HGNC:26422]	regulation of DNA-templated transcription; regulation of transcription by RNA polymerase II; biological_process
5656.1	-1.4501	0.0628968	-23.0552	1.3e-117	9.79e-115	RBFOX1	RNA binding fox-1 homolog 1 [Source:HGNC Symbol;Acc:HGNC:18222]	regulation of alternative mRNA splicing, via spliceosome; nervous system development; RNA splicing; regulation of RNA splicing; mRNA processing; RNA transport
1935.08	-1.57635	0.0695308	-22.6712	8.62e-114	6.26e-111	LINGO2	leucine rich repeat and Ig domain containing 2 [Source:HGNC Symbol;Acc:HGNC:21207]	positive regulation of synapse assembly
312.547	-4.37131	0.197171	-22.1702	6.66e-109	4.69e-106	GPR50	G protein-coupled receptor 50 [Source:HGNC Symbol;Acc:HGNC:4506]	G protein-coupled receptor signaling pathway; cell-cell signaling
7122.71	1.28978	0.0589922	21.8636	5.78e-106	3.94e-103	GPM6B	glycoprotein M6B [Source:HGNC Symbol;Acc:HGNC:4461]	nervous system development; cell differentiation; protein transport; regulation of actin cytoskeleton organization; ossification; positive regulation of bone mineralization; extracellular matrix assembly; negative regulation of protein localization to cell surface; regulation of focal adhesion assembly; axon development; negative regulation of serotonin uptake; central nervous system myelination
1642.9	-1.69572	0.0776359	-21.842	9.27e-106	6.14e-103	TAC1	tachykinin precursor 1 [Source:HGNC Symbol;Acc:HGNC:11517]	tachykinin receptor signaling pathway; chemical synaptic transmission; neuropeptide signaling pathway; inflammatory response; cell-cell signaling; positive regulation of cytosolic calcium ion concentration; insemination; detection of abiotic stimulus; sensory perception of pain; response to pain; cellular response to nerve growth factor stimulus
7585.02	-1.25764	0.0579988	-21.6839	2.91e-104	1.87e-101	NRXN3	neurexin 3 [Source:HGNC Symbol;Acc:HGNC:8010]	chemical synaptic transmission; neurotransmitter secretion; synapse assembly; postsynaptic density assembly; regulation of postsynaptic membrane neurotransmitter receptor levels; presynaptic modulation of chemical synaptic transmission; trans-synaptic signaling; trans-synaptic signaling, modulating synaptic transmission; neurotransmitter receptor localization to postsynaptic specialization membra…
17567.6	-1.1021	0.0508966	-21.6537	5.6e-104	3.51e-101	CASK	calcium/calmodulin dependent serine protein kinase [Source:HGNC Symbol;Acc:HGNC:1497]	protein phosphorylation; regulation of neurotransmitter secretion; GMP metabolic process; GDP metabolic process; protein localization; cell adhesion; negative regulation of cell-matrix adhesion; negative regulation of keratinocyte proliferation; negative regulation of wound healing; negative regulation of cellular response to growth factor stimulus; positive regulation of transcription by RNA pol…
1388.2	1.70515	0.0791113	21.5538	4.88e-103	2.97e-100	SOX2	SRY-box transcription factor 2 [Source:HGNC Symbol;Acc:HGNC:11195]	regulation of DNA-templated transcription; regulation of gene expression; chromatin organization; positive regulation of DNA-templated transcription; positive regulation of transcription by RNA polymerase II; negative regulation of transcription by RNA polymerase II; adenohypophysis development; positive regulation of cell-cell adhesion; tissue regeneration; positive regulation of cell differenti…
1366.57	1.74728	0.0833448	20.9645	1.38e-97	7.99e-95	SOX2-OT	NA	NA
993.143	1.86334	0.0891836	20.8933	6.16e-97	3.47e-94	ZEB2	zinc finger E-box binding homeobox 2 [Source:HGNC Symbol;Acc:HGNC:14881]	negative regulation of DNA-templated transcription; regulation of transcription by RNA polymerase II; negative regulation of transcription by RNA polymerase II; nervous system development; positive regulation of transcription by RNA polymerase II; endothelial cell proliferation; negative regulation of fibroblast migration; positive regulation of transforming growth factor beta receptor signaling …
578.05	2.35017	0.113071	20.7849	5.93e-96	3.26e-93	LOC101928499	NA	NA
663.321	2.07179	0.100656	20.5828	3.92e-94	2.1e-91	FGFR3	fibroblast growth factor receptor 3 [Source:HGNC Symbol;Acc:HGNC:3690]	protein phosphorylation; positive regulation of cell population proliferation; fibroblast growth factor receptor signaling pathway; apoptotic process; positive regulation of MAPK cascade; bone morphogenesis; positive regulation of ERK1 and ERK2 cascade; skeletal system development; chondrocyte differentiation; positive regulation of phosphatidylinositol 3-kinase/protein kinase B signal transducti…
316.589	5.87289	0.288504	20.3563	4.08e-92	2.14e-89	ZNF667	zinc finger protein 667 [Source:HGNC Symbol;Acc:HGNC:28854]	regulation of DNA-templated transcription; regulation of transcription by RNA polymerase II
3802.47	-1.18014	0.0582056	-20.2754	2.12e-91	1.09e-88	ZFHX2	zinc finger homeobox 2 [Source:HGNC Symbol;Acc:HGNC:20152]	regulation of DNA-templated transcription; regulation of transcription by RNA polymerase II; adult behavior; regulation of sensory perception of pain; regulation of neuron differentiation
964.577	-1.84974	0.0919329	-20.1205	4.88e-90	2.44e-87	SERTAD4	NA	NA
1570.74	1.97204	0.0989435	19.9309	2.19e-88	1.07e-85	TOP2A	DNA topoisomerase II alpha [Source:HGNC Symbol;Acc:HGNC:11989]	DNA topological change; DNA metabolic process; rhythmic process; DNA damage response; chromosome segregation; resolution of meiotic recombination intermediates; positive regulation of apoptotic process; regulation of circadian rhythm; apoptotic chromosome condensation; sister chromatid segregation; hematopoietic progenitor cell differentiation; DNA ligation; female meiotic nuclear division; chrom…
552.807	2.25953	0.113514	19.9053	3.66e-88	1.75e-85	COL5A2	collagen type V alpha 2 chain [Source:HGNC Symbol;Acc:HGNC:2210]	extracellular matrix organization; animal organ morphogenesis; collagen fibril organization; skin development; skeletal system development; ossification; eye morphogenesis; cellular response to amino acid stimulus; negative regulation of endodermal cell differentiation
1192.21	-1.64718	0.0832026	-19.7973	3.14e-87	1.47e-84	LRRC3B	NA	NA
845.269	1.74286	0.0888878	19.6074	1.34e-85	6.14e-83	COL1A2	collagen type I alpha 2 chain [Source:HGNC Symbol;Acc:HGNC:2198]	Rho protein signal transduction; extracellular matrix organization; bone mineralization; collagen metabolic process; protein heterotrimerization; cellular response to amino acid stimulus; extracellular matrix assembly; regulation of blood pressure; skeletal system development; transforming growth factor beta receptor signaling pathway; collagen fibril organization; blood vessel development; skin …
1975.84	1.72101	0.0879451	19.5692	2.83e-85	1.28e-82	ADGRV1	adhesion G protein-coupled receptor V1 [Source:HGNC Symbol;Acc:HGNC:17416]	negative regulation of adenylate cyclase activity; G protein-coupled receptor signaling pathway; cell communication; cell surface receptor signaling pathway; nervous system development; visual perception; sensory perception of sound; inner ear receptor cell stereocilium organization; cell-cell adhesion; regulation of protein stability; positive regulation of bone mineralization; self proteolysis;…
744.609	-1.87237	0.0957974	-19.5451	4.54e-85	2e-82	MPPED1	metallophosphoesterase domain containing 1 [Source:HGNC Symbol;Acc:HGNC:1306]	biological_process
20601.6	-1.29836	0.0668985	-19.4079	6.62e-84	2.87e-81	ENC1	ectodermal-neural cortex 1 [Source:HGNC Symbol;Acc:HGNC:3345]	protein ubiquitination; negative regulation of translation; nervous system development; proteasomal ubiquitin-independent protein catabolic process; positive regulation of neuron projection development
9606.49	-1.10996	0.0572665	-19.3824	1.09e-83	4.62e-81	PRKCB	protein kinase C beta [Source:HGNC Symbol;Acc:HGNC:9395]	protein phosphorylation; positive regulation of DNA-templated transcription; regulation of primary metabolic process; apoptotic process; chromatin organization; adaptive immune response; chromatin remodeling; positive regulation of canonical NF-kappaB signal transduction; regulation of transcription by RNA polymerase II; B cell activation; intracellular signal transduction; signal transduction; B…
841.567	-2.12172	0.109659	-19.3484	2.1e-83	8.77e-81	RPH3A	rabphilin 3A [Source:HGNC Symbol;Acc:HGNC:17056]	intracellular protein transport; exocytosis; protein transport; regulation of calcium ion-dependent exocytosis; spontaneous neurotransmitter secretion; synaptic vesicle priming
2455.55	-1.43544	0.0743272	-19.3125	4.22e-83	1.73e-80	SORCS1	sortilin related VPS10 domain containing receptor 1 [Source:HGNC Symbol;Acc:HGNC:16697]	neuropeptide signaling pathway; post-Golgi vesicle-mediated transport
3652.74	-1.16661	0.0604596	-19.2956	5.84e-83	2.35e-80	RIPOR2	RHO family interacting cell polarization regulator 2 [Source:HGNC Symbol;Acc:HGNC:13872]	cell adhesion; cell differentiation; negative regulation of signal transduction; chemotaxis; sensory perception of sound; muscle organ development; regulation of establishment of cell polarity; positive regulation of filopodium assembly; negative regulation of cell adhesion; positive regulation of myoblast fusion; negative regulation of T cell proliferation; negative regulation of T cell migratio…
4046.21	1.54186	0.0800474	19.2618	1.12e-82	4.44e-80	ONECUT1	one cut homeobox 1 [Source:HGNC Symbol;Acc:HGNC:8138]	regulation of DNA-templated transcription; regulation of transcription by RNA polymerase II; positive regulation of transcription by RNA polymerase II; liver development; regulation of cell-matrix adhesion; epithelial cell development; type B pancreatic cell differentiation; pancreatic A cell differentiation; pancreatic D cell differentiation; glucose metabolic process; transforming growth factor…
271.541	-3.47826	0.180832	-19.2347	1.9e-82	7.36e-80	SHH	sonic hedgehog signaling molecule [Source:HGNC Symbol;Acc:HGNC:10848]	cell-cell signaling; protein autoprocessing; multicellular organism development; intein-mediated protein splicing; negative regulation of apoptotic process; proteolysis; heart development; tissue development; animal organ development; positive regulation of cell population proliferation; neural crest cell migration; regulation of developmental process; regulation of gene expression; cell fate com…
568.465	-1.97639	0.1031	-19.1696	6.64e-82	2.54e-79	PLP1	proteolipid protein 1 [Source:HGNC Symbol;Acc:HGNC:9086]	axon development; central nervous system myelination; substantia nigra development; chemical synaptic transmission; axon ensheathment; inflammatory response; glial cell differentiation; positive regulation of gene expression; astrocyte development; positive regulation of cell migration; myelination; long-chain fatty acid biosynthetic process; AMPA selective glutamate receptor signaling pathway; p…
2766.87	1.19433	0.0629657	18.968	3.14e-80	1.18e-77	SDK1	sidekick cell adhesion molecule 1 [Source:HGNC Symbol;Acc:HGNC:19307]	cell adhesion; retina layer formation; homophilic cell adhesion via plasma membrane adhesion molecules; synapse assembly; behavioral response to cocaine; regulation of dendritic spine development
434.52	-2.58374	0.136386	-18.9443	4.92e-80	1.82e-77	SLA	Src like adaptor [Source:HGNC Symbol;Acc:HGNC:10902]	signal transduction; regulation of MAPK cascade
3278.07	1.27639	0.0676151	18.8773	1.75e-79	6.37e-77	GRM3	glutamate metabotropic receptor 3 [Source:HGNC Symbol;Acc:HGNC:4595]	G protein-coupled receptor signaling pathway; adenylate cyclase-inhibiting G protein-coupled glutamate receptor signaling pathway; G protein-coupled glutamate receptor signaling pathway; regulation of synaptic transmission, glutamatergic; gene expression; postsynaptic modulation of chemical synaptic transmission; chemical synaptic transmission; negative regulation of adenylate cyclase activity; s…
8588.04	0.966529	0.0512309	18.8661	2.17e-79	7.74e-77	KDM5C	lysine demethylase 5C [Source:HGNC Symbol;Acc:HGNC:11114]	chromatin organization; chromatin remodeling; methylation; rhythmic process; negative regulation of DNA-templated transcription; regulation of DNA-templated transcription; response to toxic substance
440.295	-2.20565	0.117178	-18.823	4.89e-79	1.72e-76	LAMA3	laminin subunit alpha 3 [Source:HGNC Symbol;Acc:HGNC:6483]	cell adhesion; regulation of cell adhesion; regulation of cell migration; regulation of embryonic development; epidermis development; endodermal cell differentiation; hemidesmosome assembly; cell-cell adhesion
2471.96	-1.50058	0.0798715	-18.7874	9.57e-79	3.31e-76	SMPD3	sphingomyelin phosphodiesterase 3 [Source:HGNC Symbol;Acc:HGNC:14240]	sphingolipid metabolic process; sphingomyelin metabolic process; sphingomyelin catabolic process; skeletal system development; ossification; regulation of protein phosphorylation; endochondral ossification; chondrocyte development; hematopoietic progenitor cell differentiation; regulation of leukocyte migration; chondrocyte development involved in endochondral bone morphogenesis; ceramide metabol…
298.74	2.9533	0.157265	18.7791	1.12e-78	3.82e-76	COL4A5	collagen type IV alpha 5 chain [Source:HGNC Symbol;Acc:HGNC:2207]	extracellular matrix organization; neuromuscular junction development; collagen-activated tyrosine kinase receptor signaling pathway
2697.22	-1.31116	0.0699262	-18.7506	1.91e-78	6.43e-76	KCNQ3	potassium voltage-gated channel subfamily Q member 3 [Source:HGNC Symbol;Acc:HGNC:6297]	transmembrane transport; monoatomic ion transport; potassium ion transport; potassium ion transmembrane transport; chemical synaptic transmission; protein targeting; protein import into nucleus; exocytosis; endocytosis; sensory perception of sound; response to mechanical stimulus; gene expression; response to auditory stimulus; response to organic cyclic compound; protein transport; neuron remode…
5671.02	1.45195	0.0775223	18.7295	2.85e-78	9.43e-76	VIM	vimentin [Source:HGNC Symbol;Acc:HGNC:12692]	regulation of mRNA stability; intermediate filament organization; cellular response to lipopolysaccharide; cellular response to muramyl dipeptide; positive regulation of collagen biosynthetic process; positive regulation of gene expression; negative regulation of neuron projection development; astrocyte development; neuron projection development; intermediate filament-based process; Bergmann glia…
1782	-1.48233	0.079225	-18.7104	4.07e-78	1.33e-75	SYT6	synaptotagmin 6 [Source:HGNC Symbol;Acc:HGNC:18638]	calcium-ion regulated exocytosis; regulation of dopamine secretion; regulation of calcium ion-dependent exocytosis; cellular response to calcium ion; acrosomal vesicle exocytosis
9571.59	1.19373	0.0640956	18.6243	2.04e-77	6.57e-75	PTPRD	protein tyrosine phosphatase receptor type D [Source:HGNC Symbol;Acc:HGNC:9668]	protein dephosphorylation; dephosphorylation; cell adhesion; synapse organization; phosphate-containing compound metabolic process; positive regulation of synapse assembly; synaptic membrane adhesion; cell surface receptor protein tyrosine phosphatase signaling pathway; heterophilic cell-cell adhesion via plasma membrane cell adhesion molecules; neuron differentiation; negative regulation of rece…
9519.27	-1.13966	0.0614837	-18.536	1.06e-76	3.35e-74	CDH4	cadherin 4 [Source:HGNC Symbol;Acc:HGNC:1763]	homophilic cell adhesion via plasma membrane adhesion molecules; cell adhesion; cell-cell adhesion; cell migration; cell morphogenesis; cell-cell junction assembly; calcium-dependent cell-cell adhesion via plasma membrane cell adhesion molecules; adherens junction organization; cell-cell adhesion mediated by cadherin; heterophilic cell-cell adhesion via plasma membrane cell adhesion molecules; ax…
1834.07	-1.44405	0.0781947	-18.4674	3.78e-76	1.17e-73	FOXP4	forkhead box P4 [Source:HGNC Symbol;Acc:HGNC:20842]	regulation of DNA-templated transcription; regulation of transcription by RNA polymerase II; negative regulation of transcription by RNA polymerase II
227.278	5.24312	0.284452	18.4323	7.23e-76	2.2e-73	SVIL-AS1	NA	NA
1745.6	-1.36364	0.0741039	-18.4017	1.27e-75	3.82e-73	AHNAK2	AHNAK nucleoprotein 2 [Source:HGNC Symbol;Acc:HGNC:20125]	regulation of RNA splicing
992.36	-1.54586	0.0840408	-18.3941	1.46e-75	4.34e-73	SYNDIG1L	NA	NA
1076.39	-1.59033	0.0865475	-18.3753	2.07e-75	6.06e-73	STXBP6	syntaxin binding protein 6 [Source:HGNC Symbol;Acc:HGNC:19666]	regulation of SNARE complex assembly; cell-cell adhesion; SNARE complex assembly; negative regulation of exocytosis
1860.02	-1.43778	0.0790685	-18.184	6.91e-74	1.97e-71	SERPINI1	serpin family I member 1 [Source:HGNC Symbol;Acc:HGNC:8943]	positive regulation of neuron projection development; central nervous system development; peripheral nervous system development
20457.8	-0.982493	0.0540617	-18.1735	8.36e-74	2.35e-71	MORF4L2	mortality factor 4 like 2 [Source:HGNC Symbol;Acc:HGNC:16849]	regulation of DNA-templated transcription; chromatin organization; DNA repair; positive regulation of DNA-templated transcription; regulation of apoptotic process; regulation of cell cycle; positive regulation of double-strand break repair via homologous recombination; regulation of double-strand break repair
3200.29	-1.13053	0.0626591	-18.0426	9.03e-73	2.51e-70	RAB9B	RAB9B, member RAS oncogene family [Source:HGNC Symbol;Acc:HGNC:14090]	Rab protein signal transduction; protein transport; retrograde transport, endosome to Golgi
1301.28	-1.80568	0.10033	-17.9973	2.04e-72	5.61e-70	POU3F1	POU class 3 homeobox 1 [Source:HGNC Symbol;Acc:HGNC:9214]	regulation of DNA-templated transcription; regulation of transcription by RNA polymerase II; brain development; positive regulation of gene expression; positive regulation of DNA-templated transcription; axon ensheathment; epidermis development; Schwann cell development; myelination in peripheral nervous system; keratinocyte differentiation; forebrain development; myelination
9771.76	-1.04978	0.0585694	-17.9236	7.71e-72	2.09e-69	IGSF3	immunoglobulin superfamily member 3 [Source:HGNC Symbol;Acc:HGNC:5950]	lacrimal gland development
13402.8	-0.945372	0.0527987	-17.9052	1.07e-71	2.88e-69	GAS7	growth arrest specific 7 [Source:HGNC Symbol;Acc:HGNC:4169]	nervous system development; cell differentiation; neuron projection morphogenesis; actin filament polymerization
2953.51	-1.11017	0.0620212	-17.8999	1.18e-71	3.13e-69	SLC7A14	solute carrier family 7 member 14 [Source:HGNC Symbol;Acc:HGNC:29326]	transmembrane transport; amino acid transport; amino acid transmembrane transport; gamma-aminobutyric acid import
6815.83	-1.02383	0.0572364	-17.8877	1.47e-71	3.85e-69	NTRK3	neurotrophic receptor tyrosine kinase 3 [Source:HGNC Symbol;Acc:HGNC:8033]	protein phosphorylation; cell surface receptor protein tyrosine kinase signaling pathway; positive regulation of gene expression; regulation of phosphatidylinositol 3-kinase/protein kinase B signal transduction; signal transduction; nervous system development; cell differentiation; positive regulation of neuron projection development; heart development; neurotrophin signaling pathway; positive re…
1595.46	1.39157	0.0779433	17.8536	2.71e-71	7.01e-69	ZNF703	zinc finger protein 703 [Source:HGNC Symbol;Acc:HGNC:25883]	regulation of DNA-templated transcription; regulation of cell cycle; positive regulation of cell population proliferation; negative regulation of DNA-templated transcription; positive regulation of cell migration; positive regulation of epithelial to mesenchymal transition; mammary gland epithelial cell differentiation; adherens junction assembly; cellular response to estradiol stimulus; regulati…
372.667	2.54793	0.143034	17.8135	5.55e-71	1.42e-68	FZD7	frizzled class receptor 7 [Source:HGNC Symbol;Acc:HGNC:4045]	cell surface receptor signaling pathway; Wnt signaling pathway; G protein-coupled receptor signaling pathway; canonical Wnt signaling pathway; neuron differentiation; cellular response to retinoic acid; non-canonical Wnt signaling pathway; positive regulation of DNA-templated transcription; positive regulation of phosphorylation; positive regulation of JNK cascade; positive regulation of epitheli…
2840.62	1.36922	0.0771654	17.7439	1.92e-70	4.86e-68	CDKN1C	cyclin dependent kinase inhibitor 1C [Source:HGNC Symbol;Acc:HGNC:1786]	regulation of cell cycle; positive regulation of DNA-templated transcription; negative regulation of DNA-templated transcription; positive regulation of transforming growth factor beta receptor signaling pathway; negative regulation of mitotic cell cycle; negative regulation of epithelial cell proliferation; negative regulation of phosphorylation; negative regulation of kinase activity; negative …
499.293	2.35181	0.133785	17.579	3.57e-69	8.92e-67	ZFP36L1	ZFP36 ring finger protein like 1 [Source:HGNC Symbol;Acc:HGNC:1107]	mRNA processing; mRNA transport; regulation of gene expression; regulation of mRNA stability; MAPK cascade; 3'-UTR-mediated mRNA destabilization; positive regulation of nuclear-transcribed mRNA catabolic process, deadenylation-dependent decay; cellular response to tumor necrosis factor; positive regulation of mRNA catabolic process; p38MAPK cascade; ERK1 and ERK2 cascade; phosphatidylinositol 3-k…
2761.38	-1.12512	0.0641411	-17.5414	6.92e-69	1.69e-66	DLGAP1	DLG associated protein 1 [Source:HGNC Symbol;Acc:HGNC:2905]	signaling; chemical synaptic transmission
1498.22	-1.37102	0.0784649	-17.473	2.3e-68	5.57e-66	PTPRU	protein tyrosine phosphatase receptor type U [Source:HGNC Symbol;Acc:HGNC:9683]	protein dephosphorylation; dephosphorylation; cell adhesion; cell differentiation; negative regulation of cell population proliferation; negative regulation of canonical Wnt signaling pathway; negative regulation of cell migration; protein localization to cell surface; positive regulation of cell-cell adhesion mediated by cadherin; cell surface receptor protein tyrosine phosphatase signaling path…
185.059	-5.1382	0.295367	-17.396	8.85e-68	2.12e-65	CNTN4	contactin 4 [Source:HGNC Symbol;Acc:HGNC:2174]	cell adhesion; nervous system development; negative regulation of neuron differentiation; axonogenesis; brain development; axon guidance; regulation of synaptic plasticity; neuron projection development; homophilic cell adhesion via plasma membrane adhesion molecules; dendrite self-avoidance; synapse organization; neuron cell-cell adhesion; axonal fasciculation
1192.87	-1.60418	0.0923188	-17.3765	1.24e-67	2.95e-65	CACNA2D1	calcium voltage-gated channel auxiliary subunit alpha2delta 1 [Source:HGNC Symbol;Acc:HGNC:1399]	calcium ion transmembrane transport; calcium ion transport; cellular response to amyloid-beta; cardiac muscle cell action potential involved in contraction; regulation of heart rate by cardiac conduction; regulation of ventricular cardiac muscle cell membrane repolarization; calcium ion import across plasma membrane; regulation of calcium ion transport; calcium ion transport into cytosol; calcium…
1099.47	-1.82108	0.10489	-17.3618	1.61e-67	3.77e-65	PCDHGA10	protocadherin gamma subfamily A, 10 [Source:HGNC Symbol;Acc:HGNC:8697]	homophilic cell adhesion via plasma membrane adhesion molecules; cell adhesion; nervous system development
1674.02	-1.30944	0.0754804	-17.3481	2.04e-67	4.73e-65	SEMA3A	semaphorin 3A [Source:HGNC Symbol;Acc:HGNC:10723]	nervous system development; cell differentiation; positive regulation of cell migration; neural crest cell migration; neuron migration; axon guidance; motor neuron axon guidance; facial nerve structural organization; trigeminal nerve structural organization; branchiomotor neuron axon guidance; axon extension involved in axon guidance; axonogenesis involved in innervation; sympathetic ganglion dev…
22811.8	-0.895246	0.0516197	-17.3431	2.22e-67	5.11e-65	ZFHX4	zinc finger homeobox 4 [Source:HGNC Symbol;Acc:HGNC:30939]	regulation of DNA-templated transcription; regulation of transcription by RNA polymerase II
400.409	-2.35825	0.136167	-17.3188	3.39e-67	7.72e-65	PDE7B	phosphodiesterase 7B [Source:HGNC Symbol;Acc:HGNC:8792]	signal transduction; cAMP catabolic process; cAMP-mediated signaling; chemical synaptic transmission
632.6	1.93546	0.111999	17.2811	6.53e-67	1.47e-64	PDLIM5	PDZ and LIM domain 5 [Source:HGNC Symbol;Acc:HGNC:17468]	cell-cell adhesion; actin cytoskeleton organization; heart development; muscle structure development; regulation of dendritic spine morphogenesis; cell growth involved in cardiac muscle cell development; regulation of synapse assembly
7883.03	-1.09372	0.0635132	-17.2203	1.87e-66	4.17e-64	FAT3	FAT atypical cadherin 3 [Source:HGNC Symbol;Acc:HGNC:23112]	homophilic cell adhesion via plasma membrane adhesion molecules; cell adhesion; cell-cell adhesion; retina layer formation; dendrite development; cell morphogenesis involved in neuron differentiation; interneuron migration; negative regulation of dendrite development
2394.58	1.09362	0.0638673	17.1234	9.93e-66	2.19e-63	FGFBP3	fibroblast growth factor binding protein 3 [Source:HGNC Symbol;Acc:HGNC:23428]	cell-cell signaling; positive regulation of vascular permeability; positive regulation of fibroblast growth factor receptor signaling pathway
521.374	-1.88085	0.110314	-17.0499	3.5e-65	7.66e-63	UNC13C	unc-13 homolog C [Source:HGNC Symbol;Acc:HGNC:23149]	chemical synaptic transmission; exocytosis; synaptic vesicle priming; synaptic vesicle docking; synaptic transmission, glutamatergic; dense core granule priming; presynaptic dense core vesicle exocytosis; synaptic vesicle exocytosis; negative regulation of synaptic plasticity
597.946	1.89232	0.111063	17.0383	4.27e-65	9.24e-63	DGKB	diacylglycerol kinase beta [Source:HGNC Symbol;Acc:HGNC:2850]	signal transduction; protein kinase C-activating G protein-coupled receptor signaling pathway; lipid metabolic process; platelet activation; glycerolipid metabolic process; intracellular signal transduction; phosphatidic acid biosynthetic process; diacylglycerol metabolic process; lipid phosphorylation; response to bacterium; modulation of chemical synaptic transmission; regulation of postsynapse…
4195.96	-1.00454	0.0591326	-16.988	1.01e-64	2.16e-62	DLG2	discs large MAGUK scaffold protein 2 [Source:HGNC Symbol;Acc:HGNC:2901]	chemical synaptic transmission; GMP metabolic process; GDP metabolic process; cell-cell adhesion; receptor clustering; establishment or maintenance of epithelial cell apical/basal polarity; cellular response to potassium ion; anterograde axonal protein transport; retrograde axonal protein transport; receptor localization to synapse; regulation of postsynaptic membrane neurotransmitter receptor le…
231.685	3.1712	0.186942	16.9636	1.53e-64	3.25e-62	ID3	inhibitor of DNA binding 3 [Source:HGNC Symbol;Acc:HGNC:5362]	negative regulation of DNA-templated transcription; negative regulation of transcription by RNA polymerase II; rhythmic process; muscle organ development; cell differentiation; circadian regulation of gene expression; negative regulation of DNA-binding transcription factor activity; metanephros development; regulation of DNA replication; central nervous system development; heart development; circ…
2781.57	-1.14042	0.0673904	-16.9226	3.07e-64	6.46e-62	VSTM2A	V-set and transmembrane domain containing 2A [Source:HGNC Symbol;Acc:HGNC:28499]	cell differentiation; positive regulation of gene expression; positive regulation of brown fat cell differentiation; positive regulation of lipid storage; cellular response to BMP stimulus; positive regulation of white fat cell proliferation
3695.47	-1.25946	0.0745257	-16.8997	4.52e-64	9.43e-62	GABRG2	gamma-aminobutyric acid type A receptor subunit gamma2 [Source:HGNC Symbol;Acc:HGNC:4087]	monoatomic ion transport; chloride transport; monoatomic ion transmembrane transport; gamma-aminobutyric acid signaling pathway; chloride transmembrane transport; synaptic transmission, GABAergic; inhibitory synapse assembly; regulation of postsynaptic membrane potential; cellular response to histamine; chemical synaptic transmission; post-embryonic development; adult behavior
874.463	1.53738	0.091125	16.8711	7.34e-64	1.52e-61	ONECUT3	one cut homeobox 3 [Source:HGNC Symbol;Acc:HGNC:13399]	regulation of transcription by RNA polymerase II; positive regulation of transcription by RNA polymerase II
482.736	2.01684	0.119739	16.8436	1.17e-63	2.39e-61	FSTL1	follistatin like 1 [Source:HGNC Symbol;Acc:HGNC:3972]	negative regulation of apoptotic process; cell differentiation; endothelial cell migration; endothelial cell differentiation; regulation of BMP signaling pathway; hematopoietic stem cell homeostasis
3713.35	1.15678	0.0686867	16.8414	1.21e-63	2.46e-61	RAB31	RAB31, member RAS oncogene family [Source:HGNC Symbol;Acc:HGNC:9771]	intracellular protein transport; receptor internalization; cellular response to insulin stimulus; regulated exocytosis; Golgi to plasma membrane protein transport; phagosome maturation; positive regulation of phagocytosis, engulfment
3947.73	0.980582	0.0584141	16.7867	3.05e-63	6.14e-61	TEAD1	TEA domain transcription factor 1 [Source:HGNC Symbol;Acc:HGNC:11714]	regulation of DNA-templated transcription; hippo signaling; regulation of transcription by RNA polymerase II; positive regulation of transcription by RNA polymerase II; positive regulation of miRNA transcription; positive regulation of DNA-templated transcription; embryonic organ development; positive regulation of cell growth; protein-containing complex assembly
37718.9	-0.801302	0.0478157	-16.7581	4.94e-63	9.75e-61	ZFHX3	zinc finger homeobox 3 [Source:HGNC Symbol;Acc:HGNC:777]	regulation of DNA-templated transcription; positive regulation of DNA-templated transcription; regulation of transcription by RNA polymerase II; negative regulation of transcription by RNA polymerase II; muscle organ development; circadian regulation of gene expression; positive regulation of transcription by RNA polymerase II; negative regulation of myoblast differentiation; positive regulation …
1856.06	-1.38558	0.0828597	-16.722	9.07e-63	1.78e-60	ADRA2A	adrenoceptor alpha 2A [Source:HGNC Symbol;Acc:HGNC:281]	G protein-coupled receptor signaling pathway; regulation of vasoconstriction; regulation of smooth muscle contraction; platelet activation; positive regulation of cytokine production; positive regulation of cell migration; positive regulation of MAP kinase activity; Rho protein signal transduction; negative regulation of insulin secretion; negative regulation of calcium ion transmembrane transpor…
18362.1	-0.887316	0.053256	-16.6614	2.5e-62	4.86e-60	USP9X	ubiquitin specific peptidase 9 X-linked [Source:HGNC Symbol;Acc:HGNC:12632]	protein deubiquitination; cell division; proteolysis; rhythmic process; chromosome segregation; cilium assembly; protein stabilization; protein ubiquitination; cell migration; BMP signaling pathway; protein K63-linked deubiquitination; negative regulation of proteasomal ubiquitin-dependent protein catabolic process; transforming growth factor beta receptor signaling pathway; protein import into p…
3431.51	-1.14742	0.0688747	-16.6595	2.58e-62	4.97e-60	TLE1	TLE family member 1, transcriptional corepressor [Source:HGNC Symbol;Acc:HGNC:11837]	regulation of DNA-templated transcription; Wnt signaling pathway; positive regulation of gene expression; negative regulation of DNA-templated transcription; negative regulation of Wnt signaling pathway; negative regulation of canonical Wnt signaling pathway; negative regulation of canonical NF-kappaB signal transduction; signal transduction; animal organ morphogenesis; negative regulation of ano…
472.639	-2.31077	0.138805	-16.6476	3.15e-62	6.01e-60	PKIB	cAMP-dependent protein kinase inhibitor beta [Source:HGNC Symbol;Acc:HGNC:9018]	negative regulation of protein kinase activity; positive regulation of telomere maintenance
504.86	1.95607	0.117546	16.6409	3.52e-62	6.67e-60	RPRM	reprimo, TP53 dependent G2 arrest mediator homolog [Source:HGNC Symbol;Acc:HGNC:24201]	regulation of cell cycle; regulation of mitotic cell cycle
3780.75	-1.01562	0.0611833	-16.5997	7.01e-62	1.31e-59	CHN2	chimerin 2 [Source:HGNC Symbol;Acc:HGNC:1944]	signal transduction; regulation of small GTPase mediated signal transduction; positive regulation of GTPase activity
9490.11	0.914262	0.0557049	16.4126	1.55e-60	2.87e-58	SMC1A	structural maintenance of chromosomes 1A [Source:HGNC Symbol;Acc:HGNC:11111]	chromosome organization; sister chromatid cohesion; meiotic cell cycle; cell division; DNA repair; somatic stem cell population maintenance; mitotic spindle assembly; response to radiation; mitotic sister chromatid segregation; establishment of mitotic sister chromatid cohesion; establishment of meiotic sister chromatid cohesion; mitotic sister chromatid cohesion; response to DNA damage checkpoin…
888.614	-1.41607	0.0866696	-16.3387	5.23e-60	9.58e-58	DGKK	diacylglycerol kinase kappa [Source:HGNC Symbol;Acc:HGNC:32395]	signal transduction; protein kinase C-activating G protein-coupled receptor signaling pathway; lipid metabolic process; platelet activation; glycerolipid metabolic process; intracellular signal transduction; phosphatidic acid biosynthetic process; diacylglycerol metabolic process; lipid phosphorylation; response to oxidative stress
16353.6	-0.861325	0.0527674	-16.323	6.77e-60	1.23e-57	LSAMP	limbic system associated membrane protein [Source:HGNC Symbol;Acc:HGNC:6705]	cell adhesion; nervous system development
2463.12	-1.06054	0.0652132	-16.2627	1.82e-59	3.27e-57	NT5DC3	NA	NA
6421.12	0.894054	0.0550102	16.2525	2.14e-59	3.83e-57	ADARB2	adenosine deaminase RNA specific B2 (inactive) [Source:HGNC Symbol;Acc:HGNC:227]	RNA processing; mRNA processing; adenosine to inosine editing
448.247	-2.07584	0.127777	-16.2459	2.39e-59	4.24e-57	S100A10	S100 calcium binding protein A10 [Source:HGNC Symbol;Acc:HGNC:10487]	positive regulation of GTPase activity; positive regulation of transcription by RNA polymerase II; mRNA transcription by RNA polymerase II; positive regulation of stress fiber assembly; protein localization to plasma membrane; membrane raft assembly; positive regulation of substrate adhesion-dependent cell spreading; positive regulation of focal adhesion assembly; vesicle budding from membrane; p…
3338.56	1.05242	0.064884	16.2201	3.64e-59	6.4e-57	DMD	dystrophin [Source:HGNC Symbol;Acc:HGNC:2928]	muscle cell development; neuron development; cytoskeleton organization; skeletal muscle tissue development; regulation of muscle system process; synaptic signaling; maintenance of blood-brain barrier; muscle organ development; regulation of heart rate; regulation of release of sequestered calcium ion into cytosol by sarcoplasmic reticulum; regulation of cardiac muscle contraction by regulation of…
634.344	1.74218	0.107413	16.2195	3.67e-59	6.41e-57	NOTCH3	notch receptor 3 [Source:HGNC Symbol;Acc:HGNC:7883]	regulation of DNA-templated transcription; multicellular organism development; cell differentiation; Notch signaling pathway; regulation of developmental process; positive regulation of miRNA transcription; axon guidance; negative regulation of transcription by RNA polymerase II; neuroblast differentiation; neuron differentiation; forebrain development; negative regulation of cell differentiation…
883.679	-1.75275	0.108345	-16.1775	7.27e-59	1.26e-56	PCP4L1	NA	NA
882.521	1.42491	0.0883077	16.1358	1.43e-58	2.46e-56	NOTCH1	notch receptor 1 [Source:HGNC Symbol;Acc:HGNC:7881]	regulation of DNA-templated transcription; multicellular organism development; cell differentiation; Notch signaling pathway; regulation of developmental process; angiogenesis; developmental growth; positive regulation of gene expression; immune response; positive regulation of DNA-templated transcription; positive regulation of transcription by RNA polymerase II; positive regulation of cell popu…
2559.65	-1.03596	0.0642087	-16.1342	1.47e-58	2.5e-56	IRS4	insulin receptor substrate 4 [Source:HGNC Symbol;Acc:HGNC:6128]	insulin receptor signaling pathway; signal transduction
548.906	2.01851	0.125318	16.1071	2.27e-58	3.85e-56	GLI3	GLI family zinc finger 3 [Source:HGNC Symbol;Acc:HGNC:4319]	regulation of transcription by RNA polymerase II; positive regulation of DNA-templated transcription; positive regulation of transcription by RNA polymerase II; negative regulation of DNA-templated transcription; negative regulation of transcription by RNA polymerase II; negative regulation of canonical Wnt signaling pathway; limb morphogenesis; smoothened signaling pathway; embryonic digit morph…
616.569	1.90025	0.118023	16.1007	2.52e-58	4.24e-56	FN1	fibronectin 1 [Source:HGNC Symbol;Acc:HGNC:3778]	cell adhesion; positive regulation of gene expression; acute-phase response; positive regulation of cell population proliferation; angiogenesis; regulation of cell shape; nervous system development; heart development; positive regulation of phosphatidylinositol 3-kinase/protein kinase B signal transduction; integrin activation; integrin-mediated signaling pathway; positive regulation of fibroblas…
463.714	1.88335	0.117177	16.0727	3.96e-58	6.61e-56	CELSR1	cadherin EGF LAG seven-pass G-type receptor 1 [Source:HGNC Symbol;Acc:HGNC:1850]	G protein-coupled receptor signaling pathway; homophilic cell adhesion via plasma membrane adhesion molecules; cell adhesion; cell surface receptor signaling pathway; neural tube closure; Rho protein signal transduction; regulation of actin cytoskeleton organization; central nervous system development; cell-cell adhesion; Wnt signaling pathway, planar cell polarity pathway; neuron migration; apic…
1048.51	-1.56217	0.0971973	-16.0722	4e-58	6.62e-56	PCDHA12	protocadherin alpha 12 [Source:HGNC Symbol;Acc:HGNC:8666]	homophilic cell adhesion via plasma membrane adhesion molecules; cell adhesion; nervous system development
414.856	-1.94186	0.120893	-16.0626	4.66e-58	7.67e-56	LINC00645	NA	NA
8059.72	-1.07957	0.0672152	-16.0614	4.76e-58	7.77e-56	EIF1AX	eukaryotic translation initiation factor 1A X-linked [Source:HGNC Symbol;Acc:HGNC:3250]	translational initiation; translation; ribosome assembly
6844.82	0.886949	0.0554514	15.9951	1.38e-57	2.24e-55	PCDH9	protocadherin 9 [Source:HGNC Symbol;Acc:HGNC:8661]	homophilic cell adhesion via plasma membrane adhesion molecules; cell adhesion; forebrain development
2005.56	-1.2949	0.080963	-15.9937	1.41e-57	2.27e-55	TMEM132E	transmembrane protein 132E [Source:HGNC Symbol;Acc:HGNC:26991]	posterior lateral line neuromast hair cell development
1259.44	-1.26249	0.0794769	-15.885	8.05e-57	1.29e-54	CHODL	chondrolectin [Source:HGNC Symbol;Acc:HGNC:17807]	nervous system development; positive regulation of axonogenesis; muscle organ development; regulation of neuron projection development
5581.23	0.9403	0.0591969	15.8843	8.14e-57	1.29e-54	POU6F2	POU class 6 homeobox 2 [Source:HGNC Symbol;Acc:HGNC:21694]	regulation of DNA-templated transcription; regulation of transcription by RNA polymerase II; visual perception; central nervous system development; ganglion mother cell fate determination
3967.94	-1.22064	0.0769162	-15.8697	1.03e-56	1.62e-54	SULF2	sulfatase 2 [Source:HGNC Symbol;Acc:HGNC:20392]	cartilage development; glial cell-derived neurotrophic factor receptor signaling pathway; negative regulation of fibroblast growth factor receptor signaling pathway; kidney development; glomerular basement membrane development; embryonic skeletal system development; positive regulation of Wnt signaling pathway; glomerular filtration; bone development; positive regulation of vascular endothelial g…
753.585	1.92689	0.121475	15.8625	1.15e-56	1.8e-54	ALG10B	ALG10 alpha-1,2-glucosyltransferase B [Source:HGNC Symbol;Acc:HGNC:31088]	dolichol-linked oligosaccharide biosynthetic process; protein glycosylation; protein N-linked glycosylation
563.129	-1.73911	0.110398	-15.7532	6.53e-56	1.01e-53	ESRRB	estrogen related receptor beta [Source:HGNC Symbol;Acc:HGNC:3473]	regulation of DNA-templated transcription; steroid hormone mediated signaling pathway; positive regulation of DNA-templated transcription; positive regulation of transcription by RNA polymerase II; regulation of transcription by RNA polymerase II; stem cell population maintenance; photoreceptor cell maintenance; cell population proliferation; regulation of stem cell division; stem cell division; …
265.209	2.61505	0.166978	15.661	2.79e-55	4.31e-53	PCP4	Purkinje cell protein 4 [Source:HGNC Symbol;Acc:HGNC:8742]	positive regulation of neuron differentiation; positive regulation of CAMKK-AMPK signaling cascade
4464.65	1.06732	0.0682381	15.6411	3.82e-55	5.85e-53	ALCAM	activated leukocyte cell adhesion molecule [Source:HGNC Symbol;Acc:HGNC:400]	cell adhesion; adaptive immune response; signal transduction; axon extension involved in axon guidance; retinal ganglion cell axon guidance; heterophilic cell-cell adhesion via plasma membrane cell adhesion molecules; neuron projection extension; axon guidance; motor neuron axon guidance
1497.86	-1.27264	0.0814861	-15.6178	5.5e-55	8.37e-53	PHF24	PHD finger protein 24 [Source:HGNC Symbol;Acc:HGNC:29180]	negative regulation of DNA-templated transcription; gamma-aminobutyric acid signaling pathway; regulation of G protein-coupled receptor signaling pathway; regulation of synaptic transmission, GABAergic; detection of mechanical stimulus involved in sensory perception of pain
476.44	1.74758	0.112311	15.5602	1.36e-54	2.05e-52	ANXA5	annexin A5 [Source:HGNC Symbol;Acc:HGNC:543]	negative regulation of coagulation; signal transduction; negative regulation of apoptotic process; blood coagulation
1072.84	-1.63568	0.105562	-15.495	3.75e-54	5.63e-52	HS3ST4	heparan sulfate-glucosamine 3-sulfotransferase 4 [Source:HGNC Symbol;Acc:HGNC:5200]	heparan sulfate proteoglycan biosynthetic process; heparan sulfate proteoglycan metabolic process
149.762	3.8471	0.248292	15.4943	3.79e-54	5.65e-52	LINC02381	NA	NA
4483.93	-0.987674	0.0639116	-15.4538	7.12e-54	1.05e-51	CYRIA	CYFIP related Rac1 interactor A [Source:HGNC Symbol;Acc:HGNC:25373]	regulation of actin filament polymerization; biological_process
594.205	-1.64749	0.107375	-15.3433	3.93e-53	5.78e-51	CALCR	calcitonin receptor [Source:HGNC Symbol;Acc:HGNC:1440]	G protein-coupled receptor signaling pathway; cell surface receptor signaling pathway; adenylate cyclase-modulating G protein-coupled receptor signaling pathway; adenylate cyclase-activating G protein-coupled receptor signaling pathway; positive regulation of gene expression; positive regulation of cytosolic calcium ion concentration; response to amyloid-beta; positive regulation of phosphatidyli…
201.921	2.87552	0.187568	15.3305	4.78e-53	6.99e-51	GJA1	gap junction protein alpha 1 [Source:HGNC Symbol;Acc:HGNC:4274]	cell-cell signaling; cell communication; heart development; spermatogenesis; positive regulation of canonical NF-kappaB signal transduction; glutathione transmembrane transport; bone development; negative regulation of cell growth; positive regulation of gene expression; cellular response to amyloid-beta; maintenance of blood-brain barrier; positive regulation of cold-induced thermogenesis; xenob…
599.745	-1.64969	0.107675	-15.321	5.54e-53	8.04e-51	GPR176	G protein-coupled receptor 176 [Source:HGNC Symbol;Acc:HGNC:32370]	G protein-coupled receptor signaling pathway; rhythmic process; circadian behavior; chemical synaptic transmission; adenylate cyclase-inhibiting G protein-coupled receptor signaling pathway
5947.26	0.866209	0.0566876	15.2804	1.03e-52	1.49e-50	INPP5F	inositol polyphosphate-5-phosphatase F [Source:HGNC Symbol;Acc:HGNC:17054]	phosphatidylinositol-mediated signaling; phosphatidylinositol biosynthetic process; regulation of cell motility; phosphatidylinositol dephosphorylation; clathrin-dependent endocytosis; positive regulation of receptor recycling; negative regulation of tyrosine phosphorylation of STAT protein; regulation of endocytic recycling; negative regulation of axon regeneration; adult locomotory behavior; ca…
361.044	2.31428	0.152176	15.2079	3.13e-52	4.49e-50	YAP1	Yes1 associated transcriptional regulator [Source:HGNC Symbol;Acc:HGNC:16262]	DNA damage response; negative regulation of transcription by RNA polymerase II; hippo signaling; positive regulation of transcription by RNA polymerase II; positive regulation of gene expression; organ growth; positive regulation of cell growth; positive regulation of DNA-templated transcription; epithelial cell proliferation; negative regulation of cilium assembly; negative regulation of fat cel…
1535.6	-1.11955	0.0739018	-15.1491	7.68e-52	1.09e-49	POU3F3	POU class 3 homeobox 3 [Source:HGNC Symbol;Acc:HGNC:9216]	regulation of DNA-templated transcription; regulation of transcription by RNA polymerase II; brain development; negative regulation of apoptotic process; nervous system development; positive regulation of gene expression; positive regulation of DNA-templated transcription; positive regulation of cell population proliferation; negative regulation of DNA-templated transcription; central nervous sys…
790.921	9.80257	0.65052	15.0688	2.6e-51	3.68e-49	DSCAM	DS cell adhesion molecule [Source:HGNC Symbol;Acc:HGNC:3039]	cell adhesion; nervous system development; retina layer formation; central nervous system development; negative regulation of cell adhesion; axon guidance; homophilic cell adhesion via plasma membrane adhesion molecules; positive regulation of phosphorylation; camera-type eye photoreceptor cell differentiation; synapse assembly; locomotory behavior; netrin-activated signaling pathway; dendrite mo…
325.148	-1.95858	0.130629	-14.9935	8.1e-51	1.14e-48	TLE2	TLE family member 2, transcriptional corepressor [Source:HGNC Symbol;Acc:HGNC:11838]	regulation of DNA-templated transcription; Wnt signaling pathway; negative regulation of DNA-templated transcription; negative regulation of canonical Wnt signaling pathway; signal transduction; animal organ morphogenesis
301.001	2.14488	0.143402	14.9571	1.4e-50	1.96e-48	PTX3	pentraxin 3 [Source:HGNC Symbol;Acc:HGNC:9692]	immune response; innate immune response; inflammatory response; negative regulation of viral entry into host cell; negative regulation by host of viral exo-alpha-sialidase activity; negative regulation by host of viral glycoprotein metabolic process; negative regulation of exo-alpha-sialidase activity; negative regulation of glycoprotein metabolic process; ovarian cumulus expansion; response to y…
567.039	1.59295	0.106598	14.9436	1.72e-50	2.38e-48	NOTCH2	notch receptor 2 [Source:HGNC Symbol;Acc:HGNC:7882]	regulation of DNA-templated transcription; multicellular organism development; apoptotic process; cell differentiation; Notch signaling pathway; cellular response to tumor cell; regulation of developmental process; negative regulation of apoptotic process; intracellular signal transduction; nervous system development; negative regulation of gene expression; animal organ morphogenesis; positive re…
3546.12	-0.878618	0.058947	-14.9052	3.05e-50	4.21e-48	DLX6	distal-less homeobox 6 [Source:HGNC Symbol;Acc:HGNC:2919]	regulation of DNA-templated transcription; regulation of transcription by RNA polymerase II; cell differentiation; nervous system development; skeletal system development; embryonic limb morphogenesis; epithelial cell differentiation; inner ear morphogenesis; anatomical structure formation involved in morphogenesis; positive regulation of epithelial cell proliferation; roof of mouth development; …
1254.75	-1.2986	0.0871876	-14.8943	3.59e-50	4.93e-48	MAST4	microtubule associated serine/threonine kinase family member 4 [Source:HGNC Symbol;Acc:HGNC:19037]	protein phosphorylation; cytoskeleton organization; intracellular signal transduction
4529.13	-1.02115	0.0686177	-14.8817	4.33e-50	5.91e-48	LRP1B	LDL receptor related protein 1B [Source:HGNC Symbol;Acc:HGNC:6693]	endocytosis; receptor-mediated endocytosis; protein transport
1244.26	-1.14839	0.0778099	-14.7589	2.69e-49	3.66e-47	KCNK12	potassium two pore domain channel subfamily K member 12 [Source:HGNC Symbol;Acc:HGNC:6274]	potassium ion transmembrane transport; stabilization of membrane potential
5139.42	-0.904291	0.0613308	-14.7445	3.34e-49	4.5e-47	RUNX1T1	RUNX1 partner transcriptional co-repressor 1 [Source:HGNC Symbol;Acc:HGNC:1535]	DNA-templated transcription; negative regulation of DNA-templated transcription; negative regulation of fat cell differentiation
1035.84	1.63359	0.111138	14.6987	6.57e-49	8.81e-47	CENPF	centromere protein F [Source:HGNC Symbol;Acc:HGNC:1857]	cell division; cell differentiation; protein transport; chromosome segregation; negative regulation of DNA-templated transcription; muscle organ development; DNA biosynthetic process; mitotic cell cycle; mitotic spindle assembly checkpoint signaling; metaphase chromosome alignment; kidney development; response to xenobiotic stimulus; regulation of striated muscle tissue development; regulation of…
1042.74	-1.36507	0.0929472	-14.6865	7.87e-49	1.05e-46	MGAT4C	MGAT4 family member C [Source:HGNC Symbol;Acc:HGNC:30871]	protein glycosylation; protein N-linked glycosylation; viral protein processing
946.555	-1.27479	0.0874587	-14.5759	4e-48	5.29e-46	DOCK9	dedicator of cytokinesis 9 [Source:HGNC Symbol;Acc:HGNC:14132]	small GTPase-mediated signal transduction; biological_process; positive regulation of GTPase activity
7662.76	0.848139	0.0582629	14.5571	5.27e-48	6.93e-46	SEMA6A	semaphorin 6A [Source:HGNC Symbol;Acc:HGNC:10738]	apoptotic process; nervous system development; cell differentiation; cell surface receptor signaling pathway; cytoskeleton organization; animal organ morphogenesis; positive regulation of neuron migration; negative regulation of ERK1 and ERK2 cascade; axon guidance; neural crest cell migration; cellular response to vascular endothelial growth factor stimulus; negative regulation of angiogenesis; …
10390.2	0.851179	0.0587373	14.4913	1.38e-47	1.8e-45	DLX1	distal-less homeobox 1 [Source:HGNC Symbol;Acc:HGNC:2914]	regulation of DNA-templated transcription; cell differentiation; negative regulation of transcription by RNA polymerase II; positive regulation of transcription by RNA polymerase II; cellular response to transforming growth factor beta stimulus; negative regulation of BMP signaling pathway; negative regulation of cellular response to transforming growth factor beta stimulus; positive regulation o…
401.262	1.78263	0.123113	14.4796	1.63e-47	2.12e-45	FKBP10	FKBP prolyl isomerase 10 [Source:HGNC Symbol;Acc:HGNC:18169]	protein folding; in utero embryonic development; collagen fibril organization; aorta morphogenesis; wound healing; extracellular matrix assembly
147.656	-3.06272	0.211562	-14.4767	1.7e-47	2.2e-45	PPP1R1B	protein phosphatase 1 regulatory inhibitor subunit 1B [Source:HGNC Symbol;Acc:HGNC:9287]	signal transduction; intracellular signal transduction; negative regulation of phosphoprotein phosphatase activity; response to amphetamine; DNA-templated transcription; negative regulation of female receptivity; locomotory behavior; visual learning; response to morphine; behavioral response to cocaine; cellular response to cocaine
5445.12	0.844586	0.0583931	14.4638	2.05e-47	2.64e-45	NES	nestin [Source:HGNC Symbol;Acc:HGNC:7756]	nervous system development; positive regulation of neural precursor cell proliferation; central nervous system development; brain development; negative regulation of protein binding; negative regulation of catalytic activity; G2/M transition of mitotic cell cycle; stem cell proliferation; embryonic camera-type eye development; positive regulation of intermediate filament depolymerization; negativ…
1242.64	1.29676	0.0897655	14.4461	2.65e-47	3.39e-45	SEMA3E	semaphorin 3E [Source:HGNC Symbol;Acc:HGNC:10727]	nervous system development; cell differentiation; angiogenesis; sprouting angiogenesis; negative regulation of angiogenesis; synapse organization; positive regulation of cell migration; neural crest cell migration; axon guidance; semaphorin-plexin signaling pathway; branching involved in blood vessel morphogenesis; negative regulation of cell-matrix adhesion; regulation of cell shape; gonadotroph…
15893.5	-0.722801	0.0503975	-14.342	1.2e-46	1.52e-44	DDX3X	DEAD-box helicase 3 X-linked [Source:HGNC Symbol;Acc:HGNC:2745]	Wnt signaling pathway; negative regulation of apoptotic process; apoptotic process; intracellular signal transduction; innate immune response; DNA duplex unwinding; positive regulation of transcription by RNA polymerase II; translational initiation; regulation of translation; ribosome biogenesis; chromosome segregation; cell differentiation; response to virus; negative regulation of translation; …
14185.4	-0.720061	0.0502154	-14.3395	1.24e-46	1.57e-44	PLXNA2	plexin A2 [Source:HGNC Symbol;Acc:HGNC:9100]	semaphorin-plexin signaling pathway; regulation of cell migration; regulation of cell shape; negative regulation of cell adhesion; positive regulation of axonogenesis; somitogenesis; cell surface receptor signaling pathway; neural tube development; cerebellar granule cell precursor tangential migration; centrosome localization; pharyngeal system development; limb bud formation
1222.57	-1.23371	0.0861568	-14.3194	1.66e-46	2.08e-44	PRRG1	NA	NA
538.832	1.79402	0.125626	14.2806	2.89e-46	3.59e-44	LINC01505	NA	NA
5921.2	-0.87413	0.0614268	-14.2304	5.93e-46	7.3e-44	FAT1	FAT atypical cadherin 1 [Source:HGNC Symbol;Acc:HGNC:3595]	homophilic cell adhesion via plasma membrane adhesion molecules; cell adhesion; cell-cell adhesion; establishment or maintenance of cell polarity; actin filament organization; cell migration; cell-cell signaling; anatomical structure morphogenesis; lens development in camera-type eye; epithelial cell morphogenesis; establishment of epithelial cell apical/basal polarity involved in camera-type eye…
1029.91	-1.50751	0.105956	-14.2278	6.16e-46	7.54e-44	SYNPR	NA	NA
288.496	2.26834	0.160313	14.1494	1.88e-45	2.28e-43	FLNC	filamin C [Source:HGNC Symbol;Acc:HGNC:3756]	actin cytoskeleton organization; sarcomere organization; muscle cell development
367.671	1.88653	0.133575	14.1233	2.73e-45	3.29e-43	BCHE	butyrylcholinesterase [Source:HGNC Symbol;Acc:HGNC:983]	xenobiotic metabolic process; acetylcholine catabolic process; response to nutrient; learning; negative regulation of cell population proliferation; response to xenobiotic stimulus; neuroblast differentiation; peptide hormone processing; choline metabolic process; response to alkaloid; cocaine metabolic process; negative regulation of synaptic transmission; response to glucocorticoid; response to…
1998.72	-1.11213	0.0787906	-14.115	3.07e-45	3.68e-43	ASTN2	astrotactin 2 [Source:HGNC Symbol;Acc:HGNC:17021]	neuron migration; protein transport; neuron cell-cell adhesion; protein localization to cell surface; establishment of body hair planar orientation; negative regulation of protein localization to cell surface
5490.13	0.978958	0.0694095	14.1041	3.58e-45	4.27e-43	SMS	spermine synthase [Source:HGNC Symbol;Acc:HGNC:11123]	spermine biosynthetic process; polyamine biosynthetic process; polyamine metabolic process; methionine metabolic process; spermine metabolic process
216.242	-2.42286	0.171802	-14.1027	3.66e-45	4.33e-43	CXCL12	C-X-C motif chemokine ligand 12 [Source:HGNC Symbol;Acc:HGNC:10672]	immune response; defense response; chemotaxis; G protein-coupled receptor signaling pathway; signal transduction; chemokine-mediated signaling pathway; cell adhesion; cell chemotaxis; positive regulation of T cell migration; negative regulation of leukocyte tethering or rolling; cellular response to chemokine; negative regulation of dendritic cell apoptotic process; response to virus; regulation …
1942.17	-1.07414	0.0762211	-14.0925	4.23e-45	4.98e-43	VSNL1	visinin like 1 [Source:HGNC Symbol;Acc:HGNC:12722]	positive regulation of insulin secretion involved in cellular response to glucose stimulus; positive regulation of exocytosis; negative regulation of insulin secretion
6495.19	0.816646	0.0583204	14.0027	1.5e-44	1.76e-42	PTPRZ1	protein tyrosine phosphatase receptor type Z1 [Source:HGNC Symbol;Acc:HGNC:9685]	protein dephosphorylation; dephosphorylation; negative regulation of neuron apoptotic process; central nervous system development; regulation of myelination; oligodendrocyte differentiation; peptidyl-tyrosine dephosphorylation; learning or memory; positive regulation of oligodendrocyte differentiation; hematopoietic progenitor cell differentiation; axonogenesis; regulation of oligodendrocyte prog…
5687.84	-0.826547	0.0590424	-13.9992	1.58e-44	1.84e-42	PDE4B	phosphodiesterase 4B [Source:HGNC Symbol;Acc:HGNC:8781]	signal transduction; cAMP catabolic process; positive regulation of type II interferon production; cellular response to lipopolysaccharide; cAMP-mediated signaling; regulation of calcium ion transmembrane transport via high voltage-gated calcium channel; positive regulation of interleukin-2 production; neutrophil chemotaxis; neutrophil homeostasis; leukocyte migration; cellular response to epinep…
2820.99	-0.920031	0.0657503	-13.9928	1.72e-44	2e-42	ELFN2	extracellular leucine rich repeat and fibronectin type III domain containing 2 [Source:HGNC Symbol;Acc:HGNC:29396]	synaptic membrane adhesion
325.362	-2.04356	0.146088	-13.9886	1.83e-44	2.11e-42	FIBCD1	NA	NA
1431.15	-1.04041	0.0743974	-13.9845	1.94e-44	2.23e-42	NAV2	neuron navigator 2 [Source:HGNC Symbol;Acc:HGNC:15997]	neurogenesis; DNA duplex unwinding; regulation of systemic arterial blood pressure by baroreceptor feedback; nervous system development; sensory perception of sound; sensory perception of smell; locomotory behavior; optic nerve development; glossopharyngeal nerve development; vagus nerve development
130.841	3.47418	0.248746	13.9668	2.49e-44	2.84e-42	TLL1	tolloid like 1 [Source:HGNC Symbol;Acc:HGNC:11843]	proteolysis; cell differentiation; dorsal/ventral pattern formation; skeletal system development; collagen fibril organization; protein processing
2164.5	1.00929	0.0722655	13.9664	2.5e-44	2.84e-42	DPP10	dipeptidyl peptidase like 10 [Source:HGNC Symbol;Acc:HGNC:20823]	proteolysis; protein localization to plasma membrane; regulation of potassium ion transmembrane transport; positive regulation of protein localization to plasma membrane
129.095	3.5888	0.256999	13.9643	2.58e-44	2.91e-42	HOXC4	homeobox C4 [Source:HGNC Symbol;Acc:HGNC:5126]	regulation of DNA-templated transcription; positive regulation of transcription by RNA polymerase II; anterior/posterior pattern specification; embryonic skeletal system morphogenesis; skeletal system development; embryonic organ morphogenesis; cartilage development
613.403	1.6142	0.115776	13.9424	3.5e-44	3.94e-42	COL4A1	collagen type IV alpha 1 chain [Source:HGNC Symbol;Acc:HGNC:2202]	angiogenesis; extracellular matrix organization; branching involved in blood vessel morphogenesis; retinal blood vessel morphogenesis; brain development; neuromuscular junction development; epithelial cell differentiation; collagen-activated tyrosine kinase receptor signaling pathway; blood vessel morphogenesis; renal tubule morphogenesis; cellular response to amino acid stimulus; basement membra…
542.904	-1.55038	0.111345	-13.9242	4.52e-44	5.06e-42	C1QL4	complement C1q like 4 [Source:HGNC Symbol;Acc:HGNC:31416]	negative regulation of fat cell differentiation; fibroblast proliferation; negative regulation of fibroblast proliferation; ERK1 and ERK2 cascade; negative regulation of ERK1 and ERK2 cascade
844.447	-1.34991	0.0969861	-13.9186	4.88e-44	5.44e-42	ALK	ALK receptor tyrosine kinase [Source:HGNC Symbol;Acc:HGNC:427]	protein phosphorylation; cell surface receptor protein tyrosine kinase signaling pathway; signal transduction; regulation of apoptotic process; neuron development; regulation of cell population proliferation; positive regulation of NF-kappaB transcription factor activity; energy homeostasis; protein autophosphorylation; negative regulation of lipid catabolic process; phosphorylation; peptidyl-tyr…
1115.34	1.11571	0.0802202	13.9081	5.66e-44	6.28e-42	MEIS1	Meis homeobox 1 [Source:HGNC Symbol;Acc:HGNC:7000]	regulation of DNA-templated transcription; positive regulation of transcription by RNA polymerase II; embryonic pattern specification; angiogenesis; eye development; lens morphogenesis in camera-type eye; brain development; locomotory behavior; positive regulation of cell population proliferation; animal organ morphogenesis; hemopoiesis; megakaryocyte development; negative regulation of myeloid c…
765.509	1.39098	0.10043	13.8503	1.27e-43	1.4e-41	KITLG	KIT ligand [Source:HGNC Symbol;Acc:HGNC:6343]	cell adhesion; positive regulation of cell population proliferation; male gonad development; embryonic hemopoiesis; ovarian follicle development; neural crest cell migration; hematopoietic progenitor cell differentiation; myeloid leukocyte differentiation; positive regulation of leukocyte migration; positive regulation of myeloid leukocyte differentiation; apoptotic process; Ras protein signal tr…
1242.03	1.07732	0.0779663	13.8177	1.99e-43	2.19e-41	CHCHD7	coiled-coil-helix-coiled-coil-helix domain containing 7 [Source:HGNC Symbol;Acc:HGNC:28314]	biological_process; mitochondrial respiratory chain complex assembly
4322.27	-0.886699	0.0643765	-13.7737	3.67e-43	4.01e-41	CNTNAP5	contactin associated protein family member 5 [Source:HGNC Symbol;Acc:HGNC:18748]	cell adhesion
757.605	-1.35171	0.0981859	-13.7668	4.04e-43	4.39e-41	LRFN2	leucine rich repeat and fibronectin type III domain containing 2 [Source:HGNC Symbol;Acc:HGNC:21226]	modulation of chemical synaptic transmission; regulation of postsynapse organization
248.919	2.28023	0.165694	13.7616	4.34e-43	4.69e-41	LAMB2	laminin subunit beta 2 [Source:HGNC Symbol;Acc:HGNC:6487]	cell adhesion; positive regulation of cell adhesion; positive regulation of muscle cell differentiation; regulation of basement membrane organization; positive regulation of integrin-mediated signaling pathway; cell morphogenesis; axon guidance; neuromuscular junction development; visual perception; astrocyte development; Schwann cell development; neuron projection development; axon extension inv…
5142.02	-0.838482	0.0609395	-13.7592	4.48e-43	4.83e-41	PLK2	polo like kinase 2 [Source:HGNC Symbol;Acc:HGNC:19699]	protein phosphorylation; negative regulation of apoptotic process; positive regulation of canonical NF-kappaB signal transduction; Ras protein signal transduction; memory; mitotic spindle organization; G1/S transition of mitotic cell cycle; regulation of synaptic plasticity; long-term synaptic potentiation; positive regulation of protein catabolic process; peptidyl-serine phosphorylation; Rap pro…
325.396	-1.87576	0.136721	-13.7196	7.75e-43	8.31e-41	FOXP2	forkhead box P2 [Source:HGNC Symbol;Acc:HGNC:13875]	regulation of DNA-templated transcription; regulation of transcription by RNA polymerase II; negative regulation of transcription by RNA polymerase II; negative regulation of DNA-templated transcription; caudate nucleus development; putamen development; cerebral cortex development
563.686	-1.42337	0.103794	-13.7134	8.44e-43	9.01e-41	INSYN2B	inhibitory synaptic factor family member 2B [Source:HGNC Symbol;Acc:HGNC:37271]	inhibitory postsynaptic potential
4824.35	-0.82578	0.0603377	-13.686	1.23e-42	1.31e-40	RIMKLA	ribosomal modification protein rimK like family member A [Source:HGNC Symbol;Acc:HGNC:28725]	protein modification process; glutamine family amino acid metabolic process
544.968	-1.5389	0.11249	-13.6803	1.33e-42	1.41e-40	KCNA1	potassium voltage-gated channel subfamily A member 1 [Source:HGNC Symbol;Acc:HGNC:6218]	transmembrane transport; monoatomic ion transport; potassium ion transport; protein homooligomerization; potassium ion transmembrane transport; regulation of postsynaptic membrane potential; regulation of presynaptic membrane potential; action potential; regulation of membrane potential; neuromuscular process; neuronal action potential; detection of mechanical stimulus involved in sensory percept…
1424.54	1.16973	0.0855505	13.673	1.47e-42	1.55e-40	MDGA1	MAM domain containing glycosylphosphatidylinositol anchor 1 [Source:HGNC Symbol;Acc:HGNC:19267]	nervous system development; cell differentiation; regulation of presynapse assembly; neuron migration; brain development; spinal cord association neuron differentiation; cerebral cortex radially oriented cell migration; presynapse assembly; regulation of synaptic membrane adhesion; inhibitory synapse assembly
186.166	6.85503	0.502677	13.637	2.41e-42	2.53e-40	HOXB3	homeobox B3 [Source:HGNC Symbol;Acc:HGNC:5114]	regulation of DNA-templated transcription; regulation of transcription by RNA polymerase II; angiogenesis; anterior/posterior pattern specification; positive regulation of transcription by RNA polymerase II; embryonic skeletal system morphogenesis; negative regulation of transcription by RNA polymerase II; hematopoietic progenitor cell differentiation; rhombomere development; glossopharyngeal ner…
613.301	1.4267	0.104789	13.615	3.26e-42	3.4e-40	ITGAV	integrin subunit alpha V [Source:HGNC Symbol;Acc:HGNC:6150]	cell adhesion; integrin-mediated signaling pathway; calcium ion transmembrane transport; angiogenesis; cell-cell adhesion; positive regulation of cell population proliferation; cell-matrix adhesion; cell adhesion mediated by integrin; blood vessel development; vasculogenesis; positive regulation of cytosolic calcium ion concentration; cell migration; positive regulation of cell migration; positiv…
425.147	1.80404	0.132528	13.6125	3.38e-42	3.5e-40	CLIC1	chloride intracellular channel 1 [Source:HGNC Symbol;Acc:HGNC:2062]	signal transduction; monoatomic ion transmembrane transport; chloride transport; chloride transmembrane transport; platelet aggregation; positive regulation of osteoblast differentiation; regulation of mitochondrial membrane potential
456.627	1.54789	0.114088	13.5675	6.24e-42	6.44e-40	PDE3A	phosphodiesterase 3A [Source:HGNC Symbol;Acc:HGNC:8778]	signal transduction; steroid hormone mediated signaling pathway; apoptotic signaling pathway; cAMP-mediated signaling; cGMP-mediated signaling; negative regulation of vascular permeability; positive regulation of vascular permeability; cellular response to cGMP; cellular response to transforming growth factor beta stimulus; negative regulation of adenylate cyclase-activating G protein-coupled rec…
603.612	-1.38918	0.102553	-13.5461	8.36e-42	8.6e-40	SOCS2	suppressor of cytokine signaling 2 [Source:HGNC Symbol;Acc:HGNC:19382]	intracellular signal transduction; protein ubiquitination; negative regulation of signal transduction; phosphatidylinositol phosphate biosynthetic process; regulation of signal transduction; proteasome-mediated ubiquitin-dependent protein catabolic process; regulation of cell growth; negative regulation of apoptotic process; cell surface receptor signaling pathway via JAK-STAT; response to estrad…
331.519	1.81809	0.134348	13.5327	1e-41	1.03e-39	SCN7A	sodium voltage-gated channel alpha subunit 7 [Source:HGNC Symbol;Acc:HGNC:10594]	transmembrane transport; monoatomic ion transport; sodium ion transport; sodium ion transmembrane transport; cardiac muscle cell action potential involved in contraction; sodium ion homeostasis; osmosensory signaling pathway; response to bacterium; cellular homeostasis; inorganic cation transmembrane transport; metal ion transport; monoatomic cation transmembrane transport
214.67	-7.62192	0.563233	-13.5324	1.01e-41	1.03e-39	ZNF681	zinc finger protein 681 [Source:HGNC Symbol;Acc:HGNC:26457]	regulation of DNA-templated transcription; regulation of transcription by RNA polymerase II
1721.22	1.06207	0.0785872	13.5145	1.28e-41	1.3e-39	IQSEC2	IQ motif and Sec7 domain ArfGEF 2 [Source:HGNC Symbol;Acc:HGNC:29059]	regulation of ARF protein signal transduction; actin cytoskeleton organization; modulation of chemical synaptic transmission; regulation of neurotransmitter receptor localization to postsynaptic specialization membrane; positive regulation of synapse assembly; positive regulation of synaptic transmission, glutamatergic; positive regulation of long-term synaptic depression
1332.29	1.09605	0.0811035	13.5142	1.29e-41	1.3e-39	CALD1	caldesmon 1 [Source:HGNC Symbol;Acc:HGNC:1441]	muscle contraction; angiogenesis; actin filament bundle assembly
1824.33	-1.02902	0.0762928	-13.4878	1.85e-41	1.86e-39	TMEM229B	transmembrane protein 229B [Source:HGNC Symbol;Acc:HGNC:20130]	response to bacterium; macrophage activation
539.387	1.45423	0.108041	13.4599	2.69e-41	2.69e-39	SMO	smoothened, frizzled class receptor [Source:HGNC Symbol;Acc:HGNC:11119]	cell surface receptor signaling pathway; G protein-coupled receptor signaling pathway; positive regulation of gene expression; tissue development; negative regulation of gene expression; smoothened signaling pathway; central nervous system development; positive regulation of transcription by RNA polymerase II; negative regulation of protein phosphorylation; heart looping; positive regulation of c…
6942.05	-0.832364	0.0619504	-13.436	3.72e-41	3.71e-39	ATP6AP2	ATPase H+ transporting accessory protein 2 [Source:HGNC Symbol;Acc:HGNC:18305]	positive regulation of canonical Wnt signaling pathway; lysosomal lumen acidification; angiotensin maturation; vacuolar acidification; central nervous system maturation; rostrocaudal neural tube patterning; positive regulation of Wnt signaling pathway; positive regulation of transforming growth factor beta1 production; regulation of MAPK cascade; eye pigmentation; endosomal lumen acidification; i…
2928.4	0.887687	0.0661082	13.4278	4.16e-41	4.12e-39	PSMD10	proteasome 26S subunit, non-ATPase 10 [Source:HGNC Symbol;Acc:HGNC:9555]	negative regulation of apoptotic process; apoptotic process; regulation of transcription by RNA polymerase II; negative regulation of transcription by RNA polymerase II; positive regulation of protein ubiquitination; negative regulation of NF-kappaB transcription factor activity; proteasome regulatory particle assembly; positive regulation of cell growth; protein localization to plasma membrane; …
1130.2	-1.30339	0.097258	-13.4014	5.93e-41	5.86e-39	ENOX2	ecto-NOX disulfide-thiol exchanger 2 [Source:HGNC Symbol;Acc:HGNC:2259]	ultradian rhythm; rhythmic process; electron transport chain
122.349	4.10673	0.306976	13.378	8.13e-41	7.99e-39	MAB21L2	mab-21 like 2 [Source:HGNC Symbol;Acc:HGNC:6758]	eye development; nervous system development; cell population proliferation; positive regulation of cell population proliferation; embryonic body morphogenesis; camera-type eye development
413.072	-1.59656	0.119355	-13.3766	8.29e-41	8.12e-39	ALKBH3	alkB homolog 3, alpha-ketoglutarate dependent dioxygenase [Source:HGNC Symbol;Acc:HGNC:30141]	DNA alkylation repair; DNA repair; cell population proliferation; negative regulation of cytoplasmic translation
380.838	1.65121	0.123761	13.342	1.32e-40	1.29e-38	KCNMB2	potassium calcium-activated channel subfamily M regulatory beta subunit 2 [Source:HGNC Symbol;Acc:HGNC:6286]	potassium ion transport; potassium ion transmembrane transport; monoatomic ion transmembrane transport; detection of calcium ion; regulation of vasoconstriction; neuronal action potential; action potential
4816.69	-0.93548	0.0703172	-13.3037	2.2e-40	2.14e-38	SYN3	synapsin III [Source:HGNC Symbol;Acc:HGNC:11496]	neurotransmitter secretion; regulation of synaptic transmission, GABAergic; synaptic vesicle clustering; synaptic vesicle cycle
268.155	1.91755	0.144437	13.276	3.19e-40	3.08e-38	SOX21	SRY-box transcription factor 21 [Source:HGNC Symbol;Acc:HGNC:11197]	regulation of DNA-templated transcription; negative regulation of transcription by RNA polymerase II; regulation of transcription by RNA polymerase II; positive regulation of transcription by RNA polymerase II; stem cell differentiation; neuron differentiation; brain development; hair follicle development; hair cycle; skin development
3094.29	-0.856635	0.064636	-13.2532	4.32e-40	4.16e-38	ZNF521	zinc finger protein 521 [Source:HGNC Symbol;Acc:HGNC:24605]	cell differentiation; regulation of transcription by RNA polymerase II; positive regulation of transcription by RNA polymerase II; neuron fate commitment
158.707	-2.5244	0.190516	-13.2503	4.49e-40	4.3e-38	FRMD7	FERM domain containing 7 [Source:HGNC Symbol;Acc:HGNC:8079]	nervous system development; regulation of neuron projection development; positive regulation of lamellipodium assembly; positive regulation of small GTPase mediated signal transduction; negative regulation of stress fiber assembly
368.435	1.69588	0.12851	13.1965	9.19e-40	8.77e-38	NR2E1	nuclear receptor subfamily 2 group E member 1 [Source:HGNC Symbol;Acc:HGNC:7973]	regulation of DNA-templated transcription; cell differentiation; negative regulation of transcription by RNA polymerase II; steroid hormone mediated signaling pathway; positive regulation of transcription by RNA polymerase II; intracellular receptor signaling pathway; angiogenesis; behavioral fear response; positive regulation of neuroblast proliferation; aggressive behavior; apoptotic process; n…
8284.92	-0.849681	0.0645306	-13.1671	1.36e-39	1.29e-37	ROBO1	roundabout guidance receptor 1 [Source:HGNC Symbol;Acc:HGNC:10249]	axon guidance; Roundabout signaling pathway; axon midline choice point recognition; positive regulation of gene expression; nervous system development; cell differentiation; chemotaxis; negative regulation of cell migration; cell adhesion; positive regulation of MAP kinase activity; aorta development; homophilic cell adhesion via plasma membrane adhesion molecules; activation of cysteine-type end…
1221.6	-1.06354	0.0810732	-13.1183	2.59e-39	2.45e-37	TNR	tenascin R [Source:HGNC Symbol;Acc:HGNC:11953]	cell adhesion; axon guidance; regulation of cell adhesion; regulation of cell migration; regulation of cell differentiation; neuron cell-cell adhesion; associative learning; negative regulation of neuron projection development; telencephalon cell migration; negative regulation of cell-cell adhesion; extracellular matrix organization; negative regulation of axon extension; synaptic transmission, g…
20403.4	-0.647181	0.0494662	-13.0833	4.1e-39	3.87e-37	CHD3	chromodomain helicase DNA binding protein 3 [Source:HGNC Symbol;Acc:HGNC:1918]	chromatin remodeling; chromatin organization; regulation of DNA-templated transcription; negative regulation of transcription by RNA polymerase II; centrosome cycle; positive regulation of DNA-templated transcription; spindle organization; negative regulation of DNA-templated transcription; regulation of cell fate specification; regulation of stem cell differentiation
2005.56	-0.951996	0.0727721	-13.0819	4.18e-39	3.92e-37	SCRT2	scratch family transcriptional repressor 2 [Source:HGNC Symbol;Acc:HGNC:15952]	regulation of DNA-templated transcription; negative regulation of transcription by RNA polymerase II; negative regulation of extrinsic apoptotic signaling pathway via death domain receptors; regulation of neuron migration
478.314	1.42379	0.108888	13.0757	4.53e-39	4.23e-37	AIF1L	allograft inflammatory factor 1 like [Source:HGNC Symbol;Acc:HGNC:28904]	actin filament bundle assembly; ruffle assembly
3807.26	-0.984319	0.0753543	-13.0625	5.39e-39	5.01e-37	TENM1	teneurin transmembrane protein 1 [Source:HGNC Symbol;Acc:HGNC:8117]	signal transduction; neuropeptide signaling pathway; positive regulation of peptidyl-serine phosphorylation; nervous system development; immune response; positive regulation of filopodium assembly; negative regulation of cell population proliferation; positive regulation of actin filament polymerization; positive regulation of intracellular protein transport; positive regulation of MAP kinase act…
293.508	1.83877	0.140903	13.0499	6.36e-39	5.9e-37	UHRF1	ubiquitin like with PHD and ring finger domains 1 [Source:HGNC Symbol;Acc:HGNC:12556]	protein ubiquitination; chromatin organization; ubiquitin-dependent protein catabolic process; DNA repair; negative regulation of transcription by RNA polymerase II; protein autoubiquitination; mitotic spindle assembly; positive regulation of transcription by RNA polymerase II; heterochromatin formation; positive regulation of protein metabolic process; DNA damage response; epigenetic regulation …
800.37	-1.24981	0.0958329	-13.0415	7.1e-39	6.55e-37	RTN4RL1	reticulon 4 receptor like 1 [Source:HGNC Symbol;Acc:HGNC:21329]	negative regulation of axon regeneration; negative regulation of neuron projection development; corpus callosum development; axon regeneration
1689.34	1.10635	0.084888	13.033	7.94e-39	7.3e-37	LRP2	LDL receptor related protein 2 [Source:HGNC Symbol;Acc:HGNC:6694]	endocytosis; nervous system development; sensory perception of sound; positive regulation of neurogenesis; neural tube closure; metal ion transport; male gonad development; folate import across plasma membrane; lipid metabolic process; cobalamin transport; transport across blood-brain barrier; vitamin D metabolic process; outflow tract septum morphogenesis; coronary artery morphogenesis; negative…
161.225	2.92683	0.224688	13.0262	8.68e-39	7.95e-37	COL11A1	collagen type XI alpha 1 chain [Source:HGNC Symbol;Acc:HGNC:2186]	sensory perception of sound; extracellular matrix organization; visual perception; collagen fibril organization; endodermal cell differentiation; detection of mechanical stimulus involved in sensory perception of sound; cartilage condensation; ossification; chondrocyte development; heart morphogenesis; proteoglycan metabolic process; tendon development; inner ear morphogenesis; embryonic skeletal…
690.961	1.36098	0.104581	13.0136	1.02e-38	9.34e-37	TMEM123	NA	NA
2348.19	-0.91581	0.0704235	-13.0043	1.16e-38	1.05e-36	CHM	CHM Rab escort protein [Source:HGNC Symbol;Acc:HGNC:1940]	intracellular protein transport; small GTPase-mediated signal transduction; protein geranylgeranylation; vesicle-mediated transport; visual perception; protein targeting to membrane
379.388	1.68915	0.130084	12.9851	1.49e-38	1.34e-36	CRB2	crumbs cell polarity complex component 2 [Source:HGNC Symbol;Acc:HGNC:18688]	visual perception; gastrulation; retina homeostasis; photoreceptor cell maintenance; positive regulation of epithelial to mesenchymal transition; establishment of cell polarity; regulation of gastrulation; heterophilic cell-cell adhesion via plasma membrane cell adhesion molecules; negative regulation of endopeptidase activity; retinal cone cell development; establishment or maintenance of epithe…
228.323	2.23881	0.172452	12.9822	1.54e-38	1.39e-36	OPRK1	opioid receptor kappa 1 [Source:HGNC Symbol;Acc:HGNC:8154]	G protein-coupled receptor signaling pathway; defense response to virus; immune response; neuropeptide signaling pathway; chemical synaptic transmission; phospholipase C-activating G protein-coupled receptor signaling pathway; sensory perception of pain; regulation of saliva secretion; locomotory behavior; sensory perception; adenylate cyclase-inhibiting G protein-coupled receptor signaling pathw…
414.147	1.68324	0.129714	12.9765	1.66e-38	1.49e-36	PRSS23	serine protease 23 [Source:HGNC Symbol;Acc:HGNC:14370]	proteolysis
386.558	-1.96263	0.151277	-12.9737	1.72e-38	1.54e-36	MXRA5	matrix remodeling associated 5 [Source:HGNC Symbol;Acc:HGNC:7539]	response to transforming growth factor beta
809.097	-1.21504	0.0937313	-12.963	1.98e-38	1.77e-36	DSCAML1	DS cell adhesion molecule like 1 [Source:HGNC Symbol;Acc:HGNC:14656]	cell adhesion; nervous system development; axonogenesis; central nervous system development; brain development; cell fate determination; homophilic cell adhesion via plasma membrane adhesion molecules; axon guidance; dendrite self-avoidance; dorsal/ventral pattern formation; embryonic skeletal system morphogenesis
331.571	2.24513	0.173278	12.9568	2.15e-38	1.91e-36	AHNAK	AHNAK nucleoprotein [Source:HGNC Symbol;Acc:HGNC:347]	regulation of RNA splicing; regulation of voltage-gated calcium channel activity; positive regulation of plasma membrane repair
245.466	-2.06928	0.160012	-12.932	2.97e-38	2.62e-36	FAM241A	NA	NA
2424.98	-0.817031	0.0631866	-12.9304	3.03e-38	2.67e-36	LRRC55	leucine rich repeat containing 55 [Source:HGNC Symbol;Acc:HGNC:32324]	inorganic cation transmembrane transport; metal ion transport; monoatomic cation transmembrane transport; monoatomic ion transmembrane transport; potassium ion transmembrane transport; positive regulation of voltage-gated potassium channel activity
104.414	4.07998	0.315791	12.9199	3.48e-38	3.05e-36	S1PR3	sphingosine-1-phosphate receptor 3 [Source:HGNC Symbol;Acc:HGNC:3167]	G protein-coupled receptor signaling pathway; sphingosine-1-phosphate receptor signaling pathway; adenylate cyclase-activating G protein-coupled receptor signaling pathway; inflammatory response; anatomical structure morphogenesis; positive regulation of cytosolic calcium ion concentration; positive regulation of cell population proliferation; regulation of metabolic process; adenylate cyclase-in…
4614.69	-0.798724	0.0619081	-12.9018	4.4e-38	3.84e-36	ID4	inhibitor of DNA binding 4 [Source:HGNC Symbol;Acc:HGNC:5363]	negative regulation of DNA-templated transcription; negative regulation of transcription by RNA polymerase II; cell differentiation; circadian regulation of gene expression; G1/S transition of mitotic cell cycle; osteoblast differentiation; positive regulation of neuroblast proliferation; neuroblast proliferation; brain development; circadian rhythm; protein localization; cell population prolifer…
3398.59	-1.00261	0.0778764	-12.8743	6.28e-38	5.46e-36	SSTR2	somatostatin receptor 2 [Source:HGNC Symbol;Acc:HGNC:11331]	G protein-coupled receptor signaling pathway; negative regulation of cell population proliferation; neuropeptide signaling pathway; G protein-coupled receptor signaling pathway, coupled to cyclic nucleotide second messenger; cellular response to glucocorticoid stimulus; somatostatin signaling pathway; cellular response to estradiol stimulus; adenylate cyclase-inhibiting G protein-coupled receptor…
4642.29	0.753931	0.0585994	12.8658	7.01e-38	6.07e-36	CRIM1	cysteine rich transmembrane BMP regulator 1 [Source:HGNC Symbol;Acc:HGNC:2359]	nervous system development; negative regulation of osteoblast differentiation; insulin-like growth factor receptor signaling pathway; negative regulation of BMP signaling pathway; regulation of cell growth
3445.92	-0.849893	0.0660782	-12.8619	7.37e-38	6.36e-36	LZTS1	leucine zipper tumor suppressor 1 [Source:HGNC Symbol;Acc:HGNC:13861]	regulation of synaptic plasticity; regulation of dendrite morphogenesis; negative regulation of macroautophagy; regulation of postsynapse assembly
514.206	1.44175	0.112264	12.8425	9.48e-38	8.15e-36	ZBTB16	zinc finger and BTB domain containing 16 [Source:HGNC Symbol;Acc:HGNC:12930]	protein ubiquitination; apoptotic process; regulation of transcription by RNA polymerase II; positive regulation of DNA-templated transcription; positive regulation of transcription by RNA polymerase II; negative regulation of DNA-templated transcription; negative regulation of transcription by RNA polymerase II; cartilage development; central nervous system development; positive regulation of ch…
283.165	1.86577	0.1456	12.8144	1.36e-37	1.17e-35	FZD2	frizzled class receptor 2 [Source:HGNC Symbol;Acc:HGNC:4040]	cell surface receptor signaling pathway; Wnt signaling pathway; G protein-coupled receptor signaling pathway; canonical Wnt signaling pathway; neuron differentiation; non-canonical Wnt signaling pathway; positive regulation of DNA-templated transcription; positive regulation of DNA-binding transcription factor activity; Wnt signaling pathway, planar cell polarity pathway; membranous septum morpho…
411.472	-1.54257	0.120425	-12.8094	1.45e-37	1.24e-35	PROKR2	prokineticin receptor 2 [Source:HGNC Symbol;Acc:HGNC:15836]	G protein-coupled receptor signaling pathway; neuropeptide signaling pathway; circadian rhythm
5552.43	0.716222	0.0560608	12.7758	2.24e-37	1.9e-35	DOC2B	double C2 domain beta [Source:HGNC Symbol;Acc:HGNC:2986]	chemical synaptic transmission; exocytosis; protein localization; calcium ion-regulated exocytosis of neurotransmitter; positive regulation of insulin secretion; positive regulation of vesicle fusion; regulation of calcium ion-dependent exocytosis; spontaneous neurotransmitter secretion; positive regulation of calcium ion-dependent exocytosis; calcium-dependent activation of synaptic vesicle fusi…
11702.1	-0.841966	0.0661674	-12.7248	4.31e-37	3.65e-35	TMEM35A	transmembrane protein 35A [Source:HGNC Symbol;Acc:HGNC:25864]	chaperone-mediated protein complex assembly; positive regulation of protein localization to cell surface
5299.49	-0.74003	0.0581684	-12.7222	4.45e-37	3.75e-35	SLC6A1	solute carrier family 6 member 1 [Source:HGNC Symbol;Acc:HGNC:11042]	neurotransmitter transport; chemical synaptic transmission; gamma-aminobutyric acid import; transport across blood-brain barrier; amino acid transport; sodium ion transmembrane transport; synapse organization; memory; chloride transmembrane transport; sodium ion import across plasma membrane; associative learning; gamma-aminobutyric acid reuptake; inorganic anion import across plasma membrane; tr…
523.732	1.43363	0.112825	12.7067	5.43e-37	4.54e-35	SOX5	SRY-box transcription factor 5 [Source:HGNC Symbol;Acc:HGNC:11201]	cell differentiation; regulation of transcription by RNA polymerase II; cartilage development; positive regulation of chondrocyte differentiation; transcription by RNA polymerase II; cellular response to transforming growth factor beta stimulus; chondrocyte differentiation; cell fate commitment; positive regulation of cartilage development; cartilage condensation; asymmetric neuroblast division; …
992.644	1.0798	0.0849773	12.7069	5.42e-37	4.54e-35	ZNF585A	zinc finger protein 585A [Source:HGNC Symbol;Acc:HGNC:26305]	regulation of DNA-templated transcription; regulation of transcription by RNA polymerase II; positive regulation of transcription by RNA polymerase II
792.344	-1.22882	0.0967274	-12.704	5.62e-37	4.69e-35	KCNJ5	potassium inwardly rectifying channel subfamily J member 5 [Source:HGNC Symbol;Acc:HGNC:6266]	potassium ion transport; monoatomic ion transmembrane transport; potassium ion import across plasma membrane; regulation of monoatomic ion transmembrane transport; membrane repolarization during ventricular cardiac muscle cell action potential; regulation of heart rate by cardiac conduction; potassium ion transmembrane transport; membrane repolarization during atrial cardiac muscle cell action po…
584.834	1.27481	0.100627	12.6687	8.82e-37	7.32e-35	PBXIP1	PBX homeobox interacting protein 1 [Source:HGNC Symbol;Acc:HGNC:21199]	negative regulation of DNA-templated transcription; hemopoiesis; production of molecular mediator involved in inflammatory response; cell adhesion; gene expression; cell migration; extracellular matrix disassembly; positive regulation of Wnt signaling pathway; positive regulation of DNA-templated transcription; articular cartilage development; gene expression involved in extracellular matrix orga…
12961.6	-0.777929	0.0615403	-12.641	1.26e-36	1.04e-34	VAT1L	NA	NA
610.184	-1.52753	0.121	-12.6242	1.55e-36	1.28e-34	FGF10	fibroblast growth factor 10 [Source:HGNC Symbol;Acc:HGNC:3666]	cell differentiation; positive chemotaxis; animal organ morphogenesis; positive regulation of DNA repair; regulation of cell migration; actin cytoskeleton organization; positive regulation of ERK1 and ERK2 cascade; positive regulation of protein phosphorylation; positive regulation of gene expression; positive regulation of epithelial cell proliferation; wound healing; establishment of mitotic sp…
32703.5	-0.770437	0.0611511	-12.5989	2.14e-36	1.76e-34	SEZ6L	seizure related 6 homolog like [Source:HGNC Symbol;Acc:HGNC:10763]	synapse maturation; regulation of protein kinase C signaling
230.398	2.05391	0.163147	12.5893	2.42e-36	1.98e-34	TEAD2	TEA domain transcription factor 2 [Source:HGNC Symbol;Acc:HGNC:11715]	regulation of DNA-templated transcription; hippo signaling; regulation of transcription by RNA polymerase II; positive regulation of DNA-templated transcription; embryonic organ development; protein-containing complex assembly; vasculogenesis; neural tube closure; embryonic heart tube morphogenesis; transcription by RNA polymerase II; nervous system development; notochord development; positive re…
355.058	1.62791	0.129467	12.574	2.94e-36	2.39e-34	EZR	ezrin [Source:HGNC Symbol;Acc:HGNC:12691]	positive regulation of gene expression; actin cytoskeleton organization; negative regulation of transcription by RNA polymerase II; regulation of cell shape; sphingosine-1-phosphate receptor signaling pathway; filopodium assembly; positive regulation of protein catabolic process; actin filament bundle assembly; establishment of endothelial barrier; cellular response to cAMP; negative regulation o…
208.995	7.61435	0.605761	12.5699	3.09e-36	2.51e-34	ZNF502	zinc finger protein 502 [Source:HGNC Symbol;Acc:HGNC:23718]	regulation of transcription by RNA polymerase II; regulation of DNA-templated transcription; viral release from host cell; positive regulation by host of viral process
2320.96	-1.01067	0.0806455	-12.5322	4.98e-36	4.03e-34	ETFB	electron transfer flavoprotein subunit beta [Source:HGNC Symbol;Acc:HGNC:3482]	fatty acid beta-oxidation using acyl-CoA dehydrogenase; amino acid catabolic process; respiratory electron transport chain
102.371	-3.54401	0.282998	-12.5231	5.58e-36	4.51e-34	GPR101	G protein-coupled receptor 101 [Source:HGNC Symbol;Acc:HGNC:14963]	G protein-coupled receptor signaling pathway; positive regulation of MAPK cascade; adenylate cyclase-activating adrenergic receptor signaling pathway
876.712	1.28209	0.102404	12.5199	5.81e-36	4.67e-34	CDHR1	cadherin related family member 1 [Source:HGNC Symbol;Acc:HGNC:14550]	homophilic cell adhesion via plasma membrane adhesion molecules; cell adhesion; cell-cell adhesion; photoreceptor cell maintenance; photoreceptor cell outer segment organization; photoreceptor cell morphogenesis
599.961	1.40275	0.112154	12.5074	6.8e-36	5.45e-34	PCDHGB7	protocadherin gamma subfamily B, 7 [Source:HGNC Symbol;Acc:HGNC:8714]	homophilic cell adhesion via plasma membrane adhesion molecules; cell adhesion; nervous system development
429.158	-1.52626	0.122369	-12.4726	1.05e-35	8.41e-34	TPBG	trophoblast glycoprotein [Source:HGNC Symbol;Acc:HGNC:12004]	negative regulation of canonical Wnt signaling pathway; cell adhesion; negative regulation of cell population proliferation; olfactory learning; positive regulation of chemotaxis; positive regulation of phosphatidylinositol 3-kinase/protein kinase B signal transduction; synaptic transmission, GABAergic; positive regulation of synapse assembly; cell chemotaxis; positive regulation of ERK1 and ERK2…
2033.83	-0.861022	0.0691613	-12.4495	1.41e-35	1.12e-33	BCL11A	BCL11 transcription factor A [Source:HGNC Symbol;Acc:HGNC:13221]	regulation of transcription by RNA polymerase II; protein sumoylation; negative regulation of transcription by RNA polymerase II; negative regulation of dendrite development; positive regulation of transcription by RNA polymerase II; negative regulation of neuron projection development; negative regulation of collateral sprouting; negative regulation of axon extension; regulation of dendrite deve…
1382.37	-0.942418	0.0760517	-12.3918	2.89e-35	2.29e-33	SPTB	spectrin beta, erythrocytic [Source:HGNC Symbol;Acc:HGNC:11274]	actin filament capping; actin cytoskeleton organization; modification of postsynaptic actin cytoskeleton
1263.2	1.24783	0.100831	12.3755	3.55e-35	2.8e-33	ITGB8	integrin subunit beta 8 [Source:HGNC Symbol;Acc:HGNC:6163]	cell adhesion; positive regulation of gene expression; integrin-mediated signaling pathway; negative regulation of gene expression; cartilage development; cell-cell adhesion; positive regulation of angiogenesis; vasculogenesis; cell-matrix adhesion; placenta blood vessel development; ganglioside metabolic process; immune response; transforming growth factor beta receptor signaling pathway; respon…
7413.76	-0.688419	0.0557494	-12.3485	4.96e-35	3.91e-33	MYT1L	myelin transcription factor 1 like [Source:HGNC Symbol;Acc:HGNC:7623]	regulation of DNA-templated transcription; nervous system development; cell differentiation; negative regulation of transcription by RNA polymerase II; neuron development; regulation of transcription by RNA polymerase II; neuron differentiation; neuron fate specification; neuron fate commitment
1893.5	-0.838618	0.06796	-12.3399	5.52e-35	4.33e-33	SAMD5	NA	NA
2931.47	0.901427	0.0731192	12.3282	6.39e-35	4.99e-33	LMO3	LIM domain only 3 [Source:HGNC Symbol;Acc:HGNC:6643]	positive regulation of DNA-templated transcription; negative regulation of ERK1 and ERK2 cascade; positive regulation of fat cell differentiation; positive regulation of peroxisome proliferator activated receptor signaling pathway; positive regulation of glucocorticoid receptor signaling pathway
1554.61	-0.911291	0.0739437	-12.3241	6.72e-35	5.23e-33	PLCH1	phospholipase C eta 1 [Source:HGNC Symbol;Acc:HGNC:29185]	signal transduction; intracellular signal transduction; lipid metabolic process; lipid catabolic process; phosphatidylinositol-mediated signaling; phosphatidylinositol metabolic process; release of sequestered calcium ion into cytosol
3276.74	-0.824968	0.0669748	-12.3176	7.28e-35	5.65e-33	HS6ST2	heparan sulfate 6-O-sulfotransferase 2 [Source:HGNC Symbol;Acc:HGNC:19133]	heparan sulfate proteoglycan biosynthetic process, enzymatic modification; heparan sulfate proteoglycan biosynthetic process
574.891	-1.22233	0.0997914	-12.2489	1.7e-34	1.32e-32	PDE1C	phosphodiesterase 1C [Source:HGNC Symbol;Acc:HGNC:8776]	signal transduction; cAMP-mediated signaling
935.431	1.10088	0.089896	12.2462	1.76e-34	1.36e-32	RAI14	retinoic acid induced 14 [Source:HGNC Symbol;Acc:HGNC:14873]	cell differentiation; spermatogenesis
261.227	-1.866	0.152407	-12.2436	1.82e-34	1.4e-32	RASGRP2	RAS guanyl releasing protein 2 [Source:HGNC Symbol;Acc:HGNC:9879]	small GTPase-mediated signal transduction; signal transduction; Ras protein signal transduction; positive regulation of GTPase activity; regulation of cell growth; cellular response to calcium ion
700.524	-1.30622	0.106699	-12.2421	1.85e-34	1.42e-32	NGEF	neuronal guanine nucleotide exchange factor [Source:HGNC Symbol;Acc:HGNC:7807]	nervous system development; cell differentiation; regulation of small GTPase mediated signal transduction; regulation of GTPase activity; ephrin receptor signaling pathway; negative regulation of dendritic spine morphogenesis
99.8069	-5.85098	0.478372	-12.231	2.12e-34	1.62e-32	PCDHGA7	protocadherin gamma subfamily A, 7 [Source:HGNC Symbol;Acc:HGNC:8705]	homophilic cell adhesion via plasma membrane adhesion molecules; cell adhesion; nervous system development
211.902	-2.43235	0.198938	-12.2267	2.24e-34	1.7e-32	AACSP1	NA	NA
358.972	1.61702	0.132309	12.2216	2.38e-34	1.81e-32	PON2	paraoxonase 2 [Source:HGNC Symbol;Acc:HGNC:9205]	response to toxic substance; lactone catabolic process
742.177	1.17756	0.0964172	12.2131	2.64e-34	2e-32	ARHGEF17	Rho guanine nucleotide exchange factor 17 [Source:HGNC Symbol;Acc:HGNC:21726]	regulation of small GTPase mediated signal transduction; actin cytoskeleton organization
5190.42	0.671741	0.0550255	12.2078	2.82e-34	2.13e-32	UNC13B	unc-13 homolog B [Source:HGNC Symbol;Acc:HGNC:12566]	chemical synaptic transmission; exocytosis; synaptic vesicle priming; positive regulation of synaptic vesicle priming; synaptic vesicle docking; synaptic transmission, glutamatergic; positive regulation of apoptotic process; positive regulation of protein secretion; acrosomal vesicle exocytosis; dense core granule priming; cellular response to glucose stimulus; positive regulation of inhibitory p…
6337.96	-0.708754	0.0581077	-12.1973	3.21e-34	2.41e-32	SLC9A7	solute carrier family 9 member A7 [Source:HGNC Symbol;Acc:HGNC:17123]	transmembrane transport; sodium ion transport; proton transmembrane transport; monoatomic cation transport; regulation of pH; monoatomic ion transport; potassium ion transport; potassium ion transmembrane transport; regulation of intracellular pH; sodium ion import across plasma membrane; regulation of Golgi lumen acidification; sodium ion transmembrane transport
1456.77	0.998908	0.0819215	12.1935	3.37e-34	2.52e-32	WLS	Wnt ligand secretion mediator [Source:HGNC Symbol;Acc:HGNC:30238]	Wnt signaling pathway; intracellular protein transport; positive regulation of canonical NF-kappaB signal transduction; positive regulation of canonical Wnt signaling pathway; anterior/posterior axis specification; positive regulation of Wnt signaling pathway; Wnt protein secretion; positive regulation of Wnt protein secretion; mesoderm formation; midbrain development; hindbrain development; exoc…
1183.13	-0.937914	0.0770703	-12.1696	4.51e-34	3.36e-32	FOXP1	forkhead box P1 [Source:HGNC Symbol;Acc:HGNC:3823]	regulation of DNA-templated transcription; negative regulation of gene expression; regulation of gene expression; regulation of transcription by RNA polymerase II; negative regulation of transcription by RNA polymerase II; negative regulation of DNA-templated transcription; response to lipopolysaccharide; osteoclast differentiation; macrophage activation; regulation of inflammatory response; posi…
114.972	3.24643	0.26727	12.1466	5.98e-34	4.44e-32	OTP	orthopedia homeobox [Source:HGNC Symbol;Acc:HGNC:8518]	regulation of DNA-templated transcription; nervous system development; cell differentiation; negative regulation of transcription by RNA polymerase II; neuron differentiation; positive regulation of neuroblast proliferation; neuroblast proliferation; forebrain neuron differentiation; hypothalamus cell differentiation; neurohypophysis development; neuroendocrine cell differentiation; dopaminergic …
3763.61	-0.717257	0.0590658	-12.1433	6.22e-34	4.61e-32	IGLON5	NA	NA
219.371	2.00047	0.164751	12.1424	6.3e-34	4.65e-32	CDK1	cyclin dependent kinase 1 [Source:HGNC Symbol;Acc:HGNC:1722]	protein phosphorylation; cell division; negative regulation of apoptotic process; apoptotic process; DNA repair; chromatin remodeling; rhythmic process; DNA damage response; regulation of transcription by RNA polymerase II; DNA replication; microtubule cytoskeleton organization; cell migration; symbiont entry into host cell; centrosome cycle; protein localization to kinetochore; epithelial cell d…
430.388	1.40106	0.11539	12.1419	6.33e-34	4.66e-32	COL4A6	collagen type IV alpha 6 chain [Source:HGNC Symbol;Acc:HGNC:2208]	cell adhesion; extracellular matrix organization; collagen-activated tyrosine kinase receptor signaling pathway; cellular response to amino acid stimulus
192.91	2.05904	0.169683	12.1346	6.93e-34	5.08e-32	ZNF439	zinc finger protein 439 [Source:HGNC Symbol;Acc:HGNC:20873]	regulation of DNA-templated transcription; regulation of transcription by RNA polymerase II
430.806	-1.36822	0.112761	-12.1338	6.99e-34	5.11e-32	NKX2-1	NK2 homeobox 1 [Source:HGNC Symbol;Acc:HGNC:11825]	regulation of DNA-templated transcription; positive regulation of gene expression; positive regulation of DNA-templated transcription; rhythmic process; positive regulation of transcription by RNA polymerase II; regulation of transcription by RNA polymerase II; negative regulation of DNA-templated transcription; cell differentiation; negative regulation of cell migration; positive regulation of c…
1115.79	1.00247	0.082798	12.1074	9.65e-34	7.03e-32	LAMC1	laminin subunit gamma 1 [Source:HGNC Symbol;Acc:HGNC:6492]	cell adhesion; maintenance of blood-brain barrier; cell migration; substrate adhesion-dependent cell spreading; endoderm development; protein-containing complex assembly; positive regulation of epithelial cell proliferation; positive regulation of cell adhesion; positive regulation of muscle cell differentiation; regulation of basement membrane organization; positive regulation of integrin-mediat…
266.927	1.74217	0.14405	12.0942	1.13e-33	8.23e-32	DOCK5	dedicator of cytokinesis 5 [Source:HGNC Symbol;Acc:HGNC:23476]	small GTPase-mediated signal transduction; myoblast fusion; cell migration; positive regulation of epithelial cell migration; positive regulation of substrate adhesion-dependent cell spreading; positive regulation of vascular associated smooth muscle cell migration; negative regulation of vascular associated smooth muscle contraction; Rac protein signal transduction; bone remodeling; podosome ass…
1141.4	-1.14154	0.0945504	-12.0733	1.46e-33	1.06e-31	SOWAHA	NA	NA
99.8078	5.52629	0.458655	12.0489	1.97e-33	1.42e-31	HOXB2	homeobox B2 [Source:HGNC Symbol;Acc:HGNC:5113]	regulation of DNA-templated transcription; nervous system development; positive regulation of transcription by RNA polymerase II; morphogenesis of an epithelial sheet; anterior/posterior pattern specification; dorsal/ventral pattern formation; rhombomere 3 development; rhombomere 4 development; facial nerve structural organization; embryonic skeletal system morphogenesis; skeletal system morphoge…
2568.27	-0.8255	0.0685377	-12.0445	2.07e-33	1.49e-31	TMCC2	transmembrane and coiled-coil domain family 2 [Source:HGNC Symbol;Acc:HGNC:24239]	amyloid precursor protein metabolic process
16007.9	0.795277	0.0660734	12.0363	2.29e-33	1.64e-31	NEGR1	neuronal growth regulator 1 [Source:HGNC Symbol;Acc:HGNC:17302]	cell adhesion; brain development; locomotory behavior; feeding behavior; positive regulation of neuron projection development; neuron projection development; social behavior; cholesterol homeostasis; fat cell differentiation; positive regulation of saliva secretion; neuron projection morphogenesis; positive regulation of calcium-mediated signaling; regulation of synapse assembly; skeletal muscle …
538.795	-1.48536	0.123608	-12.0167	2.9e-33	2.08e-31	INSYN2A	inhibitory synaptic factor 2A [Source:HGNC Symbol;Acc:HGNC:33859]	inhibitory postsynaptic potential
14471.6	-0.617661	0.0515318	-11.986	4.21e-33	3e-31	AUTS2	activator of transcription and developmental regulator AUTS2 [Source:HGNC Symbol;Acc:HGNC:14262]	actin cytoskeleton organization; positive regulation of lamellipodium assembly; neuron migration; positive regulation of transcription by RNA polymerase II; axon extension; dendrite extension; positive regulation of Rac protein signal transduction
357.12	-1.5507	0.129416	-11.9823	4.4e-33	3.13e-31	DNAH5	dynein axonemal heavy chain 5 [Source:HGNC Symbol;Acc:HGNC:2950]	microtubule-based movement; determination of left/right symmetry; outer dynein arm assembly; cilium movement involved in cell motility; cilium movement; flagellated sperm motility; cilium assembly; epithelial cilium movement involved in extracellular fluid movement; heart development; lateral ventricle development; establishment of localization in cell
13849.4	-0.671749	0.0560701	-11.9805	4.5e-33	3.18e-31	RELN	reelin [Source:HGNC Symbol;Acc:HGNC:9957]	neuron migration; central nervous system development; proteolysis; cell adhesion; positive regulation of peptidyl-tyrosine phosphorylation; positive regulation of phosphatidylinositol 3-kinase/protein kinase B signal transduction; brain development; axon guidance; glial cell differentiation; layer formation in cerebral cortex; positive regulation of protein kinase activity; reelin-mediated signal…
7908.11	-0.709655	0.0592456	-11.9782	4.62e-33	3.26e-31	PCDH19	protocadherin 19 [Source:HGNC Symbol;Acc:HGNC:14270]	homophilic cell adhesion via plasma membrane adhesion molecules; cell adhesion
857.104	-1.20329	0.1005	-11.973	4.92e-33	3.46e-31	ZNF736	zinc finger protein 736 [Source:HGNC Symbol;Acc:HGNC:32467]	regulation of DNA-templated transcription; regulation of transcription by RNA polymerase II
5336.92	0.954405	0.0797218	11.9717	5e-33	3.51e-31	BTF3	basic transcription factor 3 [Source:HGNC Symbol;Acc:HGNC:1125]	protein transport; negative regulation of protein localization to endoplasmic reticulum; in utero embryonic development
242.356	2.33424	0.195078	11.9657	5.38e-33	3.76e-31	AASS	aminoadipate-semialdehyde synthase [Source:HGNC Symbol;Acc:HGNC:17366]	lysine metabolic process; L-lysine catabolic process to acetyl-CoA via saccharopine; negative regulation of transcription by RNA polymerase II; lysine biosynthetic process via aminoadipic acid; lysine catabolic process; L-lysine catabolic process
6576.84	0.679107	0.0568741	11.9405	7.28e-33	5.07e-31	SP8	Sp8 transcription factor [Source:HGNC Symbol;Acc:HGNC:19196]	regulation of transcription by RNA polymerase II; dorsal/ventral pattern formation; proximal/distal pattern formation; embryonic limb morphogenesis
1616.53	-1.04374	0.0874933	-11.9294	8.32e-33	5.78e-31	CACNA1G	calcium voltage-gated channel subunit alpha1 G [Source:HGNC Symbol;Acc:HGNC:1394]	transmembrane transport; monoatomic ion transport; calcium ion transmembrane transport; inorganic cation transmembrane transport; calcium ion import across plasma membrane; regulation of membrane potential; calcium ion import; sinoatrial node development; cardiac muscle cell action potential involved in contraction; SA node cell action potential; AV node cell action potential; SA node cell to atr…
2081.43	-0.811043	0.0683434	-11.8672	1.75e-32	1.21e-30	SLC22A23	solute carrier family 22 member 23 [Source:HGNC Symbol;Acc:HGNC:21106]	transmembrane transport; monoatomic ion transport
409.708	-1.41653	0.119408	-11.8629	1.84e-32	1.27e-30	RARB	retinoic acid receptor beta [Source:HGNC Symbol;Acc:HGNC:9865]	regulation of DNA-templated transcription; retinoic acid receptor signaling pathway; negative regulation of transcription by RNA polymerase II; cell differentiation; positive regulation of transcription by RNA polymerase II; signal transduction; hormone-mediated signaling pathway; embryonic digestive tract development; regulation of transcription by RNA polymerase II; cellular response to cortico…
560.823	-1.4432	0.121671	-11.8615	1.88e-32	1.29e-30	IGSF21	immunoglobin superfamily member 21 [Source:HGNC Symbol;Acc:HGNC:28246]	homophilic cell adhesion via plasma membrane adhesion molecules; heterophilic cell-cell adhesion via plasma membrane cell adhesion molecules; synapse maturation; trans-synaptic signaling, modulating synaptic transmission
3972.48	-0.710223	0.0599	-11.8568	1.98e-32	1.36e-30	REPS2	RALBP1 associated Eps domain containing 2 [Source:HGNC Symbol;Acc:HGNC:9963]	endocytosis; protein-containing complex assembly; epidermal growth factor receptor signaling pathway; endosomal transport
328.419	1.64037	0.138928	11.8074	3.58e-32	2.45e-30	KIF11	kinesin family member 11 [Source:HGNC Symbol;Acc:HGNC:6388]	microtubule-based movement; cell division; mitotic spindle assembly; regulation of mitotic centrosome separation; mitotic cell cycle; spindle organization; spindle elongation; mitotic spindle organization; mitotic centrosome separation; spindle assembly
1646.63	-0.828877	0.0704323	-11.7684	5.68e-32	3.87e-30	KIRREL1	kirre like nephrin family adhesion molecule 1 [Source:HGNC Symbol;Acc:HGNC:15734]	cell-cell adhesion; glomerular filtration; cell-cell junction maintenance; negative regulation of protein phosphorylation; positive regulation of actin filament polymerization; renal protein absorption
317.071	1.7195	0.146206	11.7608	6.21e-32	4.23e-30	CREB5	cAMP responsive element binding protein 5 [Source:HGNC Symbol;Acc:HGNC:16844]	regulation of DNA-templated transcription; positive regulation of DNA-templated transcription; regulation of transcription by RNA polymerase II
1195.43	-0.898502	0.0764484	-11.753	6.81e-32	4.62e-30	CCSER1	NA	NA
674.342	1.31187	0.11171	11.7435	7.63e-32	5.16e-30	VWA5B1	NA	NA
864.294	1.07594	0.0916725	11.7368	8.26e-32	5.57e-30	SALL1	spalt like transcription factor 1 [Source:HGNC Symbol;Acc:HGNC:10524]	positive regulation of DNA-templated transcription; positive regulation of transcription by RNA polymerase II; regulation of transcription by RNA polymerase II; heart development; negative regulation of DNA-templated transcription; negative regulation of transcription by RNA polymerase II; embryonic digit morphogenesis; kidney development; limb development; positive regulation of Wnt signaling pa…
935.472	-1.09281	0.0934206	-11.6977	1.31e-31	8.8e-30	DIRAS3	DIRAS family GTPase 3 [Source:HGNC Symbol;Acc:HGNC:687]	signal transduction; small GTPase-mediated signal transduction; regulation of cyclin-dependent protein serine/threonine kinase activity; genomic imprinting
6496.38	-0.66842	0.0573782	-11.6494	2.31e-31	1.55e-29	SLIT2	slit guidance ligand 2 [Source:HGNC Symbol;Acc:HGNC:11086]	nervous system development; cell differentiation; chemotaxis; negative regulation of cell migration; positive regulation of apoptotic process; negative regulation of protein phosphorylation; negative regulation of vascular permeability; negative regulation of endothelial cell migration; axon guidance; cell migration involved in sprouting angiogenesis; negative regulation of cellular response to g…
4474.91	-0.774082	0.0666126	-11.6207	3.24e-31	2.16e-29	SEZ6	seizure related 6 homolog [Source:HGNC Symbol;Acc:HGNC:15955]	regulation of dendrite development; synapse maturation; regulation of protein kinase C signaling; adult locomotory behavior; cerebellar Purkinje cell layer development; excitatory postsynaptic potential
28897.1	-0.63652	0.0548006	-11.6152	3.45e-31	2.3e-29	ANK3	ankyrin 3 [Source:HGNC Symbol;Acc:HGNC:494]	signal transduction; positive regulation of gene expression; cytoskeleton organization; neuromuscular junction development; protein localization to plasma membrane; positive regulation of homotypic cell-cell adhesion; establishment of protein localization; positive regulation of sodium ion transport; neuronal action potential; cellular response to magnesium ion; positive regulation of sodium ion …
88703.2	-0.7023	0.0606487	-11.5798	5.22e-31	3.47e-29	GNAS	GNAS complex locus [Source:HGNC Symbol;Acc:HGNC:4392]	response to parathyroid hormone; female pregnancy; positive regulation of cold-induced thermogenesis; protein secretion; negative regulation of multicellular organism growth; signal transduction; G protein-coupled receptor signaling pathway; developmental growth; bone development; adenylate cyclase-activating G protein-coupled receptor signaling pathway; platelet aggregation; adenylate cyclase-ac…
5051.78	-0.779013	0.0674218	-11.5543	7.02e-31	4.64e-29	TSPAN7	NA	NA
221.849	1.89902	0.165029	11.5072	1.21e-30	7.99e-29	SALL3	spalt like transcription factor 3 [Source:HGNC Symbol;Acc:HGNC:10527]	regulation of transcription by RNA polymerase II
23916.4	-0.672233	0.0585133	-11.4885	1.51e-30	9.89e-29	SOX4	SRY-box transcription factor 4 [Source:HGNC Symbol;Acc:HGNC:11200]	nervous system development; positive regulation of DNA-templated transcription; positive regulation of transcription by RNA polymerase II; negative regulation of transcription by RNA polymerase II; negative regulation of cell population proliferation; positive regulation of cell population proliferation; neuron differentiation; regulation of protein stability; positive regulation of canonical Wnt…
192.098	2.06518	0.180002	11.4731	1.8e-30	1.18e-28	DLGAP5	DLG associated protein 5 [Source:HGNC Symbol;Acc:HGNC:16864]	signaling; mitotic spindle organization; positive regulation of mitotic metaphase/anaphase transition; chromosome segregation; regulation of mitotic cell cycle; mitotic chromosome movement towards spindle pole; kinetochore assembly; centrosome localization
1171.78	-0.891134	0.0777078	-11.4678	1.92e-30	1.25e-28	SEMA3F	semaphorin 3F [Source:HGNC Symbol;Acc:HGNC:10728]	signal transduction; system development; positive regulation of cell migration; neural crest cell migration; axon guidance; facial nerve structural organization; trigeminal nerve structural organization; branchiomotor neuron axon guidance; axon extension involved in axon guidance; sympathetic ganglion development; semaphorin-plexin signaling pathway; sympathetic neuron projection extension; sympa…
596.862	1.26283	0.11012	11.4677	1.92e-30	1.25e-28	SLC35F4	NA	NA
488.814	-1.24263	0.108435	-11.4597	2.1e-30	1.36e-28	LHFPL3	LHFPL tetraspan subfamily member 3 [Source:HGNC Symbol;Acc:HGNC:6589]	sensory perception of sound
2240.41	-0.878106	0.0767981	-11.434	2.83e-30	1.83e-28	MED12L	mediator complex subunit 12L [Source:HGNC Symbol;Acc:HGNC:16050]	regulation of transcription by RNA polymerase II; positive regulation of transcription by RNA polymerase II
2700.84	-0.734987	0.0644423	-11.4054	3.93e-30	2.54e-28	ATP2B2	ATPase plasma membrane Ca2+ transporting 2 [Source:HGNC Symbol;Acc:HGNC:815]	calcium ion transmembrane transport; monoatomic ion transmembrane transport; sensory perception of sound; calcium ion transport; neuron differentiation; regulation of cardiac conduction; regulation of cytosolic calcium ion concentration; regulation of postsynaptic cytosolic calcium ion concentration; neural retina development
391.617	1.57251	0.137907	11.4027	4.05e-30	2.61e-28	CDH6	cadherin 6 [Source:HGNC Symbol;Acc:HGNC:1765]	homophilic cell adhesion via plasma membrane adhesion molecules; cell adhesion; cell-cell adhesion; cell migration; synaptic membrane adhesion; cell morphogenesis; cell-cell junction assembly; calcium-dependent cell-cell adhesion via plasma membrane cell adhesion molecules; adherens junction organization; cell-cell adhesion mediated by cadherin; Notch signaling pathway
4369.25	-0.699199	0.0613912	-11.3892	4.73e-30	3.03e-28	KCTD16	potassium channel tetramerization domain containing 16 [Source:HGNC Symbol;Acc:HGNC:29244]	protein homooligomerization; regulation of G protein-coupled receptor signaling pathway
322.749	1.6901	0.148912	11.3497	7.44e-30	4.75e-28	ASPM	assembly factor for spindle microtubules [Source:HGNC Symbol;Acc:HGNC:19048]	cell division; neuron migration; positive regulation of neuroblast proliferation; spindle organization; spermatogenesis; neuroblast proliferation; brain development; asymmetric cell division; male gonad development; forebrain neuroblast division; cerebral cortex development; negative regulation of neuron differentiation; negative regulation of asymmetric cell division; oogenesis; developmental gr…
3007.12	-0.977481	0.0861758	-11.3429	8.05e-30	5.12e-28	HPCAL1	NA	NA
17709	-0.61563	0.0543387	-11.3295	9.37e-30	5.95e-28	ADCY1	adenylate cyclase 1 [Source:HGNC Symbol;Acc:HGNC:232]	intracellular signal transduction; cyclic nucleotide biosynthetic process; cAMP biosynthetic process; rhythmic process; positive regulation of long-term synaptic potentiation; adenylate cyclase-activating G protein-coupled receptor signaling pathway; cAMP-mediated signaling; regulation of circadian rhythm; cellular response to forskolin; cellular response to calcium ion; positive regulation of CR…
221.456	1.81164	0.159919	11.3285	9.48e-30	5.98e-28	KNL1	kinetochore scaffold 1 [Source:HGNC Symbol;Acc:HGNC:24054]	cell division; protein localization to kinetochore; attachment of spindle microtubules to kinetochore; chromosome segregation; mitotic sister chromatid segregation; homologous chromosome orientation in meiotic metaphase I; acrosome assembly; regulation of mitotic cell cycle spindle assembly checkpoint; positive regulation of meiosis I spindle assembly checkpoint
1348.24	-0.971348	0.085742	-11.3287	9.46e-30	5.98e-28	LAMP5	lysosomal associated membrane protein family member 5 [Source:HGNC Symbol;Acc:HGNC:16097]	establishment of protein localization to organelle; presynaptic modulation of chemical synaptic transmission
1086.75	-0.956556	0.0844845	-11.3223	1.02e-29	6.4e-28	TAFA2	TAFA chemokine like family member 2 [Source:HGNC Symbol;Acc:HGNC:21589]	signal transduction; memory; visual learning
1804.53	-0.771855	0.0682006	-11.3174	1.08e-29	6.75e-28	TRANK1	NA	NA
153.348	2.24562	0.199074	11.2804	1.64e-29	1.03e-27	HES1	hes family bHLH transcription factor 1 [Source:HGNC Symbol;Acc:HGNC:5192]	regulation of DNA-templated transcription; Notch signaling pathway; regulation of transcription by RNA polymerase II; negative regulation of transcription by RNA polymerase II; protein-containing complex assembly; positive regulation of cell population proliferation; anterior/posterior pattern specification; regulation of neurogenesis; forebrain radial glial cell differentiation; nervous system d…
3545.62	0.78594	0.069723	11.2723	1.8e-29	1.12e-27	TSC22D3	TSC22 domain family member 3 [Source:HGNC Symbol;Acc:HGNC:3051]	regulation of transcription by RNA polymerase II; negative regulation of activation-induced cell death of T cells; response to osmotic stress
868.838	1.18127	0.104976	11.2527	2.25e-29	1.4e-27	MSN	moesin [Source:HGNC Symbol;Acc:HGNC:7373]	cytoskeleton organization; positive regulation of gene expression; regulation of cell shape; T cell migration; regulation of organelle assembly; positive regulation of protein localization to early endosome; positive regulation of early endosome to late endosome transport; establishment of epithelial cell apical/basal polarity; positive regulation of protein catabolic process; establishment of en…
531.985	-1.2168	0.108187	-11.2472	2.39e-29	1.48e-27	INHBA-AS1	NA	NA
730.836	-1.09637	0.0975776	-11.2358	2.72e-29	1.68e-27	ADORA1	adenosine A1 receptor [Source:HGNC Symbol;Acc:HGNC:262]	G protein-coupled receptor signaling pathway; G protein-coupled adenosine receptor signaling pathway; nervous system development; inflammatory response; signal transduction; cell-cell signaling; apoptotic signaling pathway; response to purine-containing compound; phagocytosis; temperature homeostasis; response to hypoxia; regulation of respiratory gaseous exchange by nervous system process; negat…
100.613	3.13228	0.278806	11.2346	2.76e-29	1.7e-27	ZIC2	Zic family member 2 [Source:HGNC Symbol;Acc:HGNC:12873]	nervous system development; cell differentiation; positive regulation of DNA-templated transcription; regulation of transcription by RNA polymerase II; negative regulation of DNA-templated transcription; visual perception; central nervous system development; brain development; positive regulation of DNA-binding transcription factor activity
556.208	-1.23401	0.110004	-11.2178	3.33e-29	2.05e-27	KCNS2	potassium voltage-gated channel modifier subfamily S member 2 [Source:HGNC Symbol;Acc:HGNC:6301]	transmembrane transport; monoatomic ion transport; potassium ion transport; protein homooligomerization; potassium ion transmembrane transport; action potential; regulation of potassium ion transmembrane transport
1407.87	0.830361	0.0747088	11.1146	1.06e-28	6.53e-27	CPNE3	copine 3 [Source:HGNC Symbol;Acc:HGNC:2316]	positive regulation of cell migration; cellular response to calcium ion; cellular response to growth factor stimulus; ERBB2 signaling pathway
3490.29	-0.724765	0.0653168	-11.0961	1.31e-28	8.01e-27	MPPED2	NA	NA
1319.92	0.999663	0.0901417	11.0899	1.4e-28	8.57e-27	MPDZ	multiple PDZ domain crumbs cell polarity complex component [Source:HGNC Symbol;Acc:HGNC:7208]	tight junction assembly
596.771	-1.18699	0.107215	-11.0712	1.73e-28	1.05e-26	PCDH8	protocadherin 8 [Source:HGNC Symbol;Acc:HGNC:8660]	homophilic cell adhesion via plasma membrane adhesion molecules; cell adhesion; cell-cell signaling; somitogenesis; chemical synaptic transmission; morphogenesis of embryonic epithelium; modulation of chemical synaptic transmission; regulation of synaptic membrane adhesion
2015.04	-0.8132	0.0734615	-11.0697	1.76e-28	1.07e-26	KDM6A	lysine demethylase 6A [Source:HGNC Symbol;Acc:HGNC:12637]	chromatin remodeling; chromatin organization; regulation of gene expression; response to hypoxia; in utero embryonic development; neural tube closure; heart morphogenesis; respiratory system process; heart development; positive regulation of gene expression; neural tube development; somite rostral/caudal axis specification; multicellular organism growth; protein modification process; positive reg…
6887.21	-0.687736	0.0621942	-11.0579	2.01e-28	1.22e-26	SLC6A17	solute carrier family 6 member 17 [Source:HGNC Symbol;Acc:HGNC:31399]	sodium ion transport; neurotransmitter transport; amino acid transport; brain development; transport across blood-brain barrier; sodium ion transmembrane transport; neutral amino acid transport; L-leucine transport; proline transport; alanine transport; glycine transport; protein catabolic process
8290.89	-0.588881	0.0533918	-11.0294	2.76e-28	1.66e-26	BACH2	BTB domain and CNC homolog 2 [Source:HGNC Symbol;Acc:HGNC:14078]	regulation of DNA-templated transcription; regulation of transcription by RNA polymerase II; negative regulation of transcription by RNA polymerase II; import into nucleus; primary adaptive immune response involving T cells and B cells
312.443	1.44252	0.130815	11.0271	2.83e-28	1.7e-26	ETV1	ETS variant transcription factor 1 [Source:HGNC Symbol;Acc:HGNC:3490]	regulation of DNA-templated transcription; regulation of transcription by RNA polymerase II; positive regulation of transcription by RNA polymerase II; transcription by RNA polymerase II; peripheral nervous system neuron development; axon guidance; muscle organ development; mechanosensory behavior; positive regulation of DNA-templated transcription
922.516	0.934161	0.0855683	10.9171	9.55e-28	5.72e-26	ESYT1	extended synaptotagmin 1 [Source:HGNC Symbol;Acc:HGNC:29534]	lipid transport; endoplasmic reticulum-plasma membrane tethering; phospholipid transport; intermembrane lipid transfer
1103.77	-0.854607	0.0782848	-10.9166	9.6e-28	5.73e-26	POU6F1	POU class 6 homeobox 1 [Source:HGNC Symbol;Acc:HGNC:9224]	regulation of DNA-templated transcription
99.1172	2.80687	0.257854	10.8855	1.35e-27	8.05e-26	IFITM3	interferon induced transmembrane protein 3 [Source:HGNC Symbol;Acc:HGNC:5414]	defense response to virus; innate immune response; response to virus; negative regulation of viral genome replication; response to type II interferon; response to interferon-alpha; response to interferon-beta; negative regulation of viral entry into host cell; type I interferon-mediated signaling pathway; immune response; negative regulation of viral transcription
345.5	-1.69974	0.156534	-10.8586	1.82e-27	1.08e-25	BCYRN1	NA	NA
7184.47	-0.60258	0.0554934	-10.8586	1.82e-27	1.08e-25	RNF152	ring finger protein 152 [Source:HGNC Symbol;Acc:HGNC:26811]	apoptotic process; protein polyubiquitination; negative regulation of TORC1 signaling; positive regulation of autophagy; protein ubiquitination; cellular response to amino acid starvation; protein K48-linked ubiquitination; protein K63-linked ubiquitination; protein monoubiquitination
163.991	2.04315	0.188535	10.837	2.3e-27	1.36e-25	UBE2C	ubiquitin conjugating enzyme E2 C [Source:HGNC Symbol;Acc:HGNC:15937]	cell division; protein ubiquitination; protein modification by small protein conjugation; ubiquitin-dependent protein catabolic process; protein K48-linked ubiquitination; proteasome-mediated ubiquitin-dependent protein catabolic process; protein polyubiquitination; exit from mitosis; free ubiquitin chain polymerization; regulation of mitotic metaphase/anaphase transition; anaphase-promoting comp…
606.415	-1.16226	0.107284	-10.8335	2.39e-27	1.41e-25	GABRA1	gamma-aminobutyric acid type A receptor subunit alpha1 [Source:HGNC Symbol;Acc:HGNC:4075]	monoatomic ion transport; chloride transport; monoatomic ion transmembrane transport; gamma-aminobutyric acid signaling pathway; chloride transmembrane transport; synaptic transmission, GABAergic; inhibitory synapse assembly; regulation of postsynaptic membrane potential
8173.49	-0.662727	0.0611909	-10.8305	2.47e-27	1.45e-25	SSBP2	single stranded DNA binding protein 2 [Source:HGNC Symbol;Acc:HGNC:15831]	regulation of DNA-templated transcription; positive regulation of transcription by RNA polymerase II
1786.93	-0.875891	0.0808896	-10.8282	2.53e-27	1.48e-25	FRAS1	Fraser extracellular matrix complex subunit 1 [Source:HGNC Symbol;Acc:HGNC:19185]	cell communication; anatomical structure morphogenesis; morphogenesis of an epithelium; metanephros morphogenesis; protein transport; embryonic limb morphogenesis; skin development; roof of mouth development
435.587	1.22395	0.113131	10.8188	2.8e-27	1.64e-25	MAN2A1	mannosidase alpha class 2A member 1 [Source:HGNC Symbol;Acc:HGNC:6824]	carbohydrate metabolic process; mannose metabolic process; protein glycosylation; N-glycan processing; viral protein processing; in utero embryonic development; liver development; mitochondrion organization; vacuole organization; respiratory gaseous exchange by respiratory system; lung alveolus development; positive regulation of neurogenesis; retina morphogenesis in camera-type eye
199.895	-1.82493	0.169305	-10.7789	4.33e-27	2.52e-25	GREM2	gremlin 2, DAN family BMP antagonist [Source:HGNC Symbol;Acc:HGNC:17655]	cytokine-mediated signaling pathway; animal organ morphogenesis; sequestering of BMP from receptor via BMP binding; embryonic body morphogenesis; negative regulation of BMP signaling pathway; determination of dorsal identity; regulation of cytokine activity
10359.9	-0.605915	0.0563472	-10.7532	5.72e-27	3.33e-25	TENM4	teneurin transmembrane protein 4 [Source:HGNC Symbol;Acc:HGNC:29945]	signal transduction; cell differentiation; neuron development; positive regulation of myelination; regulation of myelination; heterophilic cell-cell adhesion via plasma membrane cell adhesion molecules; positive regulation of oligodendrocyte differentiation; positive regulation of gastrulation; gastrulation with mouth forming second; central nervous system myelin formation; cardiac muscle cell pr…
226.552	1.70177	0.158358	10.7464	6.16e-27	3.58e-25	CTNNAL1	catenin alpha like 1 [Source:HGNC Symbol;Acc:HGNC:2512]	Rho protein signal transduction; cell adhesion
448.974	-1.21364	0.113008	-10.7394	6.65e-27	3.85e-25	EPHA8	EPH receptor A8 [Source:HGNC Symbol;Acc:HGNC:3391]	protein phosphorylation; cell surface receptor protein tyrosine kinase signaling pathway; cell adhesion; nervous system development; regulation of cell adhesion; positive regulation of MAPK cascade; axon guidance; neuron projection development; regulation of cell adhesion mediated by integrin; positive regulation of phosphatidylinositol 3-kinase/protein kinase B signal transduction; ephrin recept…
112.617	2.4956	0.232439	10.7366	6.85e-27	3.96e-25	BVES	blood vessel epicardial substance [Source:HGNC Symbol;Acc:HGNC:1152]	cell adhesion; vesicle-mediated transport; heart development; muscle organ development; regulation of cell shape; regulation of GTPase activity; response to ischemia; skeletal muscle tissue development; positive regulation of receptor recycling; substrate adhesion-dependent cell spreading; regulation of membrane potential; epithelial cell-cell adhesion; regulation of heart rate; hematopoietic pro…
1573.36	-0.883877	0.0825276	-10.7101	9.13e-27	5.26e-25	RASD1	ras related dexamethasone induced 1 [Source:HGNC Symbol;Acc:HGNC:15828]	signal transduction; G protein-coupled receptor signaling pathway; nitric oxide mediated signal transduction; negative regulation of DNA-templated transcription
4242.52	-0.701846	0.0655439	-10.708	9.33e-27	5.36e-25	ATP1A1	ATPase Na+/K+ transporting subunit alpha 1 [Source:HGNC Symbol;Acc:HGNC:799]	potassium ion transport; monoatomic ion transmembrane transport; sodium ion transport; regulation of sodium ion transport; potassium ion import across plasma membrane; cardiac muscle cell action potential involved in contraction; proton transmembrane transport; regulation of the force of heart contraction; intracellular sodium ion homeostasis; osmosensory signaling pathway; regulation of blood pr…
12279.7	-0.648486	0.060588	-10.7032	9.83e-27	5.63e-25	NECTIN1	nectin cell adhesion molecule 1 [Source:HGNC Symbol;Acc:HGNC:9706]	cell adhesion; immune response; cell-cell adhesion; symbiont entry into host cell; homophilic cell adhesion via plasma membrane adhesion molecules; heterophilic cell-cell adhesion via plasma membrane cell adhesion molecules; lens morphogenesis in camera-type eye; desmosome organization; iron ion transport; axon guidance; camera-type eye morphogenesis; regulation of synapse organization; regulatio…
3186.46	-0.628612	0.0587664	-10.6968	1.05e-26	6.02e-25	DLX5	distal-less homeobox 5 [Source:HGNC Symbol;Acc:HGNC:2918]	regulation of DNA-templated transcription; regulation of transcription by RNA polymerase II; cell differentiation; positive regulation of DNA-templated transcription; ossification; nervous system development; positive regulation of transcription by RNA polymerase II; BMP signaling pathway; skeletal system development; endochondral ossification; cell population proliferation; osteoblast differenti…
3770.17	0.694158	0.0649339	10.6902	1.13e-26	6.45e-25	FAT4	FAT atypical cadherin 4 [Source:HGNC Symbol;Acc:HGNC:23109]	homophilic cell adhesion via plasma membrane adhesion molecules; cell adhesion; branching involved in ureteric bud morphogenesis; kidney development; heart morphogenesis; plasma membrane organization; heterophilic cell-cell adhesion via plasma membrane cell adhesion molecules; Notch signaling pathway; fibroblast growth factor receptor signaling pathway; cerebral cortex development; neurogenesis; …
2738.98	0.687612	0.0644082	10.6758	1.32e-26	7.51e-25	ATP2B4	ATPase plasma membrane Ca2+ transporting 4 [Source:HGNC Symbol;Acc:HGNC:817]	calcium ion transmembrane transport; negative regulation of gene expression; monoatomic ion transmembrane transport; calcium ion transport; intracellular calcium ion homeostasis; flagellated sperm motility; positive regulation of protein localization to plasma membrane; negative regulation of angiogenesis; regulation of transcription by RNA polymerase II; transport across blood-brain barrier; reg…
1961.2	0.834141	0.0781413	10.6748	1.34e-26	7.58e-25	NPAS3	neuronal PAS domain protein 3 [Source:HGNC Symbol;Acc:HGNC:19311]	regulation of DNA-templated transcription; positive regulation of DNA-templated transcription; regulation of transcription by RNA polymerase II
182.737	1.9055	0.178537	10.6729	1.36e-26	7.71e-25	MRC2	mannose receptor C-type 2 [Source:HGNC Symbol;Acc:HGNC:16875]	endocytosis; collagen catabolic process; osteoblast differentiation
1524.25	-0.789214	0.0739536	-10.6717	1.38e-26	7.79e-25	SFMBT2	Scm like with four mbt domains 2 [Source:HGNC Symbol;Acc:HGNC:20256]	regulation of DNA-templated transcription; negative regulation of gene expression; negative regulation of DNA-templated transcription
1368.04	-0.793258	0.0743573	-10.6682	1.43e-26	8.07e-25	RBFOX3	RNA binding fox-1 homolog 3 [Source:HGNC Symbol;Acc:HGNC:27097]	regulation of alternative mRNA splicing, via spliceosome; nervous system development; regulation of RNA splicing; mRNA processing; RNA splicing
3993.47	0.836262	0.078407	10.6657	1.47e-26	8.27e-25	QKI	QKI, KH domain containing RNA binding [Source:HGNC Symbol;Acc:HGNC:21100]	mRNA processing; RNA splicing; mRNA transport; cell differentiation; regulation of translation; negative regulation of translation; regulation of epithelial to mesenchymal transition; regulation of mRNA splicing, via spliceosome; regulation of astrocyte differentiation; spliceosome-depend formation of circular RNA; negative regulation of 3'-UTR-mediated mRNA stabilization; intracellular mRNA loca…
571.455	1.08931	0.102206	10.658	1.6e-26	8.97e-25	EML2	EMAP like 2 [Source:HGNC Symbol;Acc:HGNC:18035]	microtubule cytoskeleton organization; visual perception; sensory perception of sound; regulation of microtubule nucleation; negative regulation of microtubule polymerization
336.621	1.69313	0.159048	10.6454	1.83e-26	1.02e-24	CD99	CD99 molecule (Xg blood group) [Source:HGNC Symbol;Acc:HGNC:7082]	cell adhesion; homotypic cell-cell adhesion; T cell extravasation; positive regulation of neutrophil extravasation
144.216	2.72249	0.255843	10.6412	1.92e-26	1.07e-24	GLI2	GLI family zinc finger 2 [Source:HGNC Symbol;Acc:HGNC:4318]	regulation of transcription by RNA polymerase II; negative regulation of transcription by RNA polymerase II; skeletal system development; osteoblast differentiation; in utero embryonic development; kidney development; morphogenesis of an epithelium; chondrocyte differentiation; osteoblast development; smoothened signaling pathway; pattern specification process; axon guidance; ventral midline deve…
3106.3	-0.891709	0.0838154	-10.639	1.96e-26	1.09e-24	DRAXIN	dorsal inhibitory axon guidance protein [Source:HGNC Symbol;Acc:HGNC:25054]	Wnt signaling pathway; axon guidance; negative regulation of canonical Wnt signaling pathway; forebrain development; dorsal spinal cord development; negative regulation of neuron projection development; commissural neuron differentiation in spinal cord; anterior commissure morphogenesis; negative regulation of axon extension; neuron apoptotic process; hippocampal neuron apoptotic process; negativ…
1151.5	0.834902	0.078585	10.6242	2.3e-26	1.28e-24	DHFR	dihydrofolate reductase [Source:HGNC Symbol;Acc:HGNC:2861]	tetrahydrofolate biosynthetic process; one-carbon metabolic process; response to methotrexate; dihydrofolate metabolic process; folic acid metabolic process; positive regulation of nitric-oxide synthase activity; tetrahydrobiopterin biosynthetic process; negative regulation of translation; axon regeneration; tetrahydrofolate metabolic process; regulation of removal of superoxide radicals
9121.13	0.68938	0.0649336	10.6167	2.49e-26	1.38e-24	ACSL4	acyl-CoA synthetase long chain family member 4 [Source:HGNC Symbol;Acc:HGNC:3571]	lipid metabolic process; fatty acid metabolic process; long-chain fatty acid metabolic process; long-chain fatty-acyl-CoA biosynthetic process; neuron differentiation; positive regulation of insulin secretion; long-chain fatty-acyl-CoA metabolic process; positive regulation of cell growth; lipid biosynthetic process; embryonic process involved in female pregnancy; negative regulation of prostagla…
2541.48	-0.779615	0.0735222	-10.6038	2.86e-26	1.58e-24	MTA3	metastasis associated 1 family member 3 [Source:HGNC Symbol;Acc:HGNC:23784]	regulation of DNA-templated transcription; negative regulation of transcription by RNA polymerase II; chromatin remodeling; positive regulation of DNA-templated transcription; negative regulation of DNA-templated transcription; regulation of cell fate specification; regulation of stem cell differentiation; G2/M transition of mitotic cell cycle; cell population proliferation; positive regulation o…
596.228	-1.18505	0.111778	-10.6019	2.92e-26	1.61e-24	GRM7	glutamate metabotropic receptor 7 [Source:HGNC Symbol;Acc:HGNC:4599]	G protein-coupled receptor signaling pathway; sensory perception of sound; chemical synaptic transmission; adenylate cyclase-inhibiting G protein-coupled receptor signaling pathway; adenylate cyclase-inhibiting G protein-coupled glutamate receptor signaling pathway; G protein-coupled glutamate receptor signaling pathway; regulation of synaptic transmission, glutamatergic; axon development; glycos…
195.722	-1.90228	0.179533	-10.5957	3.12e-26	1.71e-24	EGR3	early growth response 3 [Source:HGNC Symbol;Acc:HGNC:3240]	regulation of transcription by RNA polymerase II; negative regulation of apoptotic process; positive regulation of endothelial cell proliferation; circadian rhythm; cell migration involved in sprouting angiogenesis; endothelial cell chemotaxis; cellular response to vascular endothelial growth factor stimulus; muscle organ development; cellular response to fibroblast growth factor stimulus; neurom…
9211.13	-0.675522	0.0637581	-10.5951	3.14e-26	1.72e-24	ZCCHC12	NA	NA
93.6629	2.83948	0.268093	10.5914	3.27e-26	1.79e-24	WNT5A	Wnt family member 5A [Source:HGNC Symbol;Acc:HGNC:12784]	multicellular organism development; Wnt signaling pathway; negative regulation of apoptotic process; cell differentiation; positive regulation of DNA-templated transcription; negative regulation of DNA-templated transcription; canonical Wnt signaling pathway; neuron differentiation; cell fate commitment; establishment of planar polarity; somitogenesis; positive regulation of cytokine production; …
3439.55	-0.8103	0.0765187	-10.5896	3.33e-26	1.82e-24	TMEM47	transmembrane protein 47 [Source:HGNC Symbol;Acc:HGNC:18515]	biological_process; cell-cell adhesion
673.072	1.20245	0.114219	10.5275	6.45e-26	3.51e-24	PCDHGC4	protocadherin gamma subfamily C, 4 [Source:HGNC Symbol;Acc:HGNC:8717]	homophilic cell adhesion via plasma membrane adhesion molecules; cell adhesion; nervous system development; negative regulation of neuron apoptotic process; synapse organization
2497.96	-0.795777	0.0756153	-10.524	6.7e-26	3.63e-24	DYNC1I1	dynein cytoplasmic 1 intermediate chain 1 [Source:HGNC Symbol;Acc:HGNC:2963]	microtubule-based movement; transport along microtubule; vesicle transport along microtubule
141.481	2.08801	0.198462	10.5209	6.92e-26	3.74e-24	ZNF790-AS1	NA	NA
1147.96	1.0253	0.0974912	10.5169	7.22e-26	3.9e-24	MDK	midkine [Source:HGNC Symbol;Acc:HGNC:6972]	intracellular signal transduction; nervous system development; cell differentiation; positive regulation of cell division; cytoskeleton organization; negative regulation of canonical Wnt signaling pathway; oogenesis; positive regulation of neuron migration; positive regulation of cell migration; positive regulation of inflammatory response; positive regulation of neural precursor cell proliferati…
84.5	2.94216	0.279899	10.5115	7.65e-26	4.12e-24	FEZF2	FEZ family zinc finger 2 [Source:HGNC Symbol;Acc:HGNC:13506]	regulation of transcription by RNA polymerase II; nervous system development; cell differentiation; positive regulation of transcription by RNA polymerase II; regulation of gene expression; negative regulation of transcription by RNA polymerase II; axonal fasciculation; locomotory behavior; negative regulation of cell population proliferation; dendrite development; telencephalon development; dent…
2871.62	0.729736	0.0694656	10.505	8.19e-26	4.4e-24	DLX2	distal-less homeobox 2 [Source:HGNC Symbol;Acc:HGNC:2915]	regulation of DNA-templated transcription; cell differentiation; positive regulation of transcription by RNA polymerase II; negative regulation of transcription by RNA polymerase II; brain development; positive regulation of cell differentiation; negative regulation of photoreceptor cell differentiation; positive regulation of amacrine cell differentiation; regulation of transcription by RNA poly…
401.321	1.34285	0.127921	10.4975	8.87e-26	4.75e-24	INPPL1	inositol polyphosphate phosphatase like 1 [Source:HGNC Symbol;Acc:HGNC:6080]	phosphatidylinositol dephosphorylation; lipid metabolic process; endocytosis; cell adhesion; immune system process; organophosphate metabolic process; establishment of mitotic spindle orientation; actin filament organization; regulation of actin filament organization; regulation of protein localization; phosphatidylinositol biosynthetic process; endochondral ossification; glucose metabolic proces…
4942.07	0.60453	0.0575968	10.4959	9.02e-26	4.81e-24	PAM	peptidylglycine alpha-amidating monooxygenase [Source:HGNC Symbol;Acc:HGNC:8596]	peptide metabolic process; lipid metabolic process; peptide amidation; response to zinc ion; fatty acid primary amide biosynthetic process
316.374	1.80481	0.17201	10.4925	9.35e-26	4.98e-24	RRM2	ribonucleotide reductase regulatory subunit M2 [Source:HGNC Symbol;Acc:HGNC:10452]	deoxyribonucleotide biosynthetic process; nucleobase-containing small molecule metabolic process; ribonucleoside diphosphate metabolic process; 2'-deoxyribonucleotide biosynthetic process; positive regulation of G1/S transition of mitotic cell cycle; blastocyst development; deoxyribonucleotide metabolic process; protein heterotetramerization
177.736	-1.82148	0.173864	-10.4764	1.11e-25	5.89e-24	NDP	norrin cystine knot growth factor NDP [Source:HGNC Symbol;Acc:HGNC:7678]	Wnt signaling pathway; visual perception; nervous system development; positive regulation of DNA-templated transcription; Norrin signaling pathway; mitotic cell cycle; re-entry into mitotic cell cycle; action potential; angiogenesis; response to hypoxia; placenta development; blood vessel remodeling; lens development in camera-type eye; retinal pigment epithelium development; neural retina develo…
3277.31	-0.662793	0.0632829	-10.4735	1.14e-25	6.06e-24	FGF14	fibroblast growth factor 14 [Source:HGNC Symbol;Acc:HGNC:3671]	signal transduction; nervous system development; cell-cell signaling; JNK cascade
128.001	2.23216	0.213275	10.4661	1.24e-25	6.53e-24	KIF20A	kinesin family member 20A [Source:HGNC Symbol;Acc:HGNC:9787]	microtubule-based movement; protein transport; midbody abscission; microtubule bundle formation; mitotic cytokinesis; regulation of cytokinesis
317.613	1.43407	0.13711	10.4593	1.33e-25	7.01e-24	KCNA5	potassium voltage-gated channel subfamily A member 5 [Source:HGNC Symbol;Acc:HGNC:6224]	transmembrane transport; monoatomic ion transport; potassium ion transport; protein homooligomerization; potassium ion transmembrane transport; regulation of membrane potential; regulation of heart rate by cardiac conduction; action potential; regulation of atrial cardiac muscle cell membrane repolarization; regulation of insulin secretion; regulation of potassium ion transport; potassium ion exp…
123.26	-2.75159	0.2637	-10.4345	1.72e-25	9.07e-24	NTSR1	neurotensin receptor 1 [Source:HGNC Symbol;Acc:HGNC:8039]	G protein-coupled receptor signaling pathway; negative regulation of apoptotic process; neuropeptide signaling pathway; positive regulation of gene expression; chemical synaptic transmission; temperature homeostasis; negative regulation of systemic arterial blood pressure; regulation of membrane depolarization; learning; adult locomotory behavior; positive regulation of glutamate secretion; posit…
211.656	1.75449	0.168162	10.4333	1.75e-25	9.17e-24	MYBL2	MYB proto-oncogene like 2 [Source:HGNC Symbol;Acc:HGNC:7548]	positive regulation of transcription by RNA polymerase II; mitotic cell cycle; positive regulation of neuron apoptotic process; mitotic spindle assembly; cellular response to leukemia inhibitory factor
151.52	-1.8969	0.182194	-10.4115	2.2e-25	1.15e-23	THSD4-AS1	NA	NA
917.679	0.87115	0.0837259	10.4048	2.36e-25	1.23e-23	ZNF470	zinc finger protein 470 [Source:HGNC Symbol;Acc:HGNC:22220]	regulation of DNA-templated transcription; regulation of transcription by RNA polymerase II
183.763	1.78338	0.171419	10.4036	2.39e-25	1.24e-23	FOXM1	forkhead box M1 [Source:HGNC Symbol;Acc:HGNC:3818]	regulation of DNA-templated transcription; G2/M transition of mitotic cell cycle; DNA repair; positive regulation of DNA-templated transcription; positive regulation of transcription by RNA polymerase II; regulation of transcription by RNA polymerase II; positive regulation of cell population proliferation; positive regulation of double-strand break repair; regulation of cell population prolifera…
1911.73	-0.732671	0.0705002	-10.3925	2.68e-25	1.4e-23	GUCY1A1	guanylate cyclase 1 soluble subunit alpha 1 [Source:HGNC Symbol;Acc:HGNC:4685]	intracellular signal transduction; cyclic nucleotide biosynthetic process; cGMP biosynthetic process; cGMP-mediated signaling; nitric oxide mediated signal transduction; blood circulation; response to oxygen levels; regulation of blood pressure; positive regulation of nitric oxide mediated signal transduction; nitric oxide-cGMP-mediated signaling; relaxation of vascular associated smooth muscle; …
938.237	-0.880218	0.0848456	-10.3744	3.24e-25	1.68e-23	SPATA31H1	NA	NA
226.365	1.624	0.156867	10.3527	4.07e-25	2.11e-23	KIF15	kinesin family member 15 [Source:HGNC Symbol;Acc:HGNC:17273]	microtubule-based movement; mitotic spindle assembly; mitotic cell cycle; centrosome separation
175.333	-2.05635	0.198851	-10.3412	4.59e-25	2.37e-23	SV2B	synaptic vesicle glycoprotein 2B [Source:HGNC Symbol;Acc:HGNC:16874]	transmembrane transport; chemical synaptic transmission; neurotransmitter transport; regulation of presynaptic cytosolic calcium ion concentration; regulation of synaptic vesicle exocytosis
671.552	1.08944	0.105534	10.3231	5.54e-25	2.86e-23	ZNF585B	zinc finger protein 585B [Source:HGNC Symbol;Acc:HGNC:30948]	regulation of DNA-templated transcription; regulation of transcription by RNA polymerase II; positive regulation of transcription by RNA polymerase II
735.718	1.01023	0.0979393	10.3148	6.04e-25	3.1e-23	RASSF8	Ras association domain family member 8 [Source:HGNC Symbol;Acc:HGNC:13232]	signal transduction
773.746	-1.03115	0.100002	-10.3113	6.27e-25	3.21e-23	TCEAL1	NA	NA
5237.93	-0.69007	0.0670121	-10.2977	7.22e-25	3.69e-23	DIRAS1	DIRAS family GTPase 1 [Source:HGNC Symbol;Acc:HGNC:19127]	signal transduction
399.997	1.19534	0.116356	10.2732	9.31e-25	4.75e-23	MAGT1	magnesium transporter 1 [Source:HGNC Symbol;Acc:HGNC:28880]	protein glycosylation; protein N-linked glycosylation via asparagine; protein N-linked glycosylation; magnesium ion transport; magnesium ion transmembrane transport; transmembrane transport; cognition
413.817	1.32033	0.128818	10.2496	1.19e-24	6.06e-23	LIPG	lipase G, endothelial type [Source:HGNC Symbol;Acc:HGNC:6623]	lipid metabolic process; lipid catabolic process; fatty acid biosynthetic process; cholesterol homeostasis; high-density lipoprotein particle remodeling; reverse cholesterol transport; phospholipid homeostasis; phospholipid catabolic process; triglyceride catabolic process; positive regulation of cholesterol transport; response to nutrient; positive regulation of high-density lipoprotein particle…
201.506	1.7382	0.169915	10.2298	1.46e-24	7.41e-23	PARP4	poly(ADP-ribose) polymerase family member 4 [Source:HGNC Symbol;Acc:HGNC:271]	protein modification process; DNA repair; DNA damage response; inflammatory response; response to xenobiotic stimulus
4615.81	-0.601769	0.0588683	-10.2223	1.58e-24	7.99e-23	IRF2BP2	interferon regulatory factor 2 binding protein 2 [Source:HGNC Symbol;Acc:HGNC:21729]	regulation of transcription by RNA polymerase II; negative regulation of transcription by RNA polymerase II; immature B cell differentiation
6240.42	-0.780532	0.07644	-10.211	1.77e-24	8.95e-23	OLFM2	olfactomedin 2 [Source:HGNC Symbol;Acc:HGNC:17189]	signal transduction; protein secretion; positive regulation of smooth muscle cell differentiation; regulation of vascular associated smooth muscle cell dedifferentiation
26182.8	-0.606861	0.0594871	-10.2015	1.95e-24	9.85e-23	PKIA	cAMP-dependent protein kinase inhibitor alpha [Source:HGNC Symbol;Acc:HGNC:9017]	negative regulation of protein kinase activity; negative regulation of cAMP/PKA signal transduction; negative regulation of cAMP-dependent protein kinase activity; negative regulation of transcription by RNA polymerase II; regulation of G2/M transition of mitotic cell cycle; negative regulation of protein import into nucleus
526.162	1.09154	0.107063	10.1952	2.08e-24	1.05e-22	HMGN3	high mobility group nucleosomal binding domain 3 [Source:HGNC Symbol;Acc:HGNC:12312]	chromatin organization; biological_process
17262	-0.521816	0.0511981	-10.1921	2.15e-24	1.08e-22	SCN3B	sodium voltage-gated channel beta subunit 3 [Source:HGNC Symbol;Acc:HGNC:20665]	sodium ion transport; monoatomic ion transmembrane transport; cardiac muscle contraction; cardiac muscle cell action potential involved in contraction; SA node cell action potential; regulation of heart rate by cardiac conduction; positive regulation of sodium ion transport; regulation of atrial cardiac muscle cell membrane depolarization; membrane depolarization during cardiac muscle cell action…
439.352	1.13781	0.111723	10.1842	2.33e-24	1.17e-22	ETV5	ETS variant transcription factor 5 [Source:HGNC Symbol;Acc:HGNC:3494]	regulation of DNA-templated transcription; regulation of transcription by RNA polymerase II; negative regulation of transcription by RNA polymerase II; positive regulation of transcription by RNA polymerase II; cellular response to oxidative stress; positive regulation of neuron differentiation; male germ-line stem cell asymmetric division; positive regulation of glial cell proliferation
777.635	-0.910961	0.0894688	-10.1819	2.39e-24	1.2e-22	KIT	KIT proto-oncogene, receptor tyrosine kinase [Source:HGNC Symbol;Acc:HGNC:6342]	protein phosphorylation; cell surface receptor protein tyrosine kinase signaling pathway; Kit signaling pathway; Fc receptor signaling pathway; signal transduction; positive regulation of protein modification process; positive regulation of phosphate metabolic process; spermatogenesis; mast cell degranulation; cytokine-mediated signaling pathway; inflammatory response; actin cytoskeleton organiza…
4428.29	-0.608647	0.0597829	-10.181	2.41e-24	1.2e-22	LGI2	leucine rich repeat LGI family member 2 [Source:HGNC Symbol;Acc:HGNC:18710]	inhibitory synapse assembly
631.329	1.03516	0.101692	10.1794	2.45e-24	1.22e-22	GEMIN8	gem nuclear organelle associated protein 8 [Source:HGNC Symbol;Acc:HGNC:26044]	spliceosomal snRNP assembly; mRNA processing; RNA splicing
1004.81	0.835794	0.0821986	10.168	2.76e-24	1.37e-22	PTPN13	protein tyrosine phosphatase non-receptor type 13 [Source:HGNC Symbol;Acc:HGNC:9646]	protein dephosphorylation; dephosphorylation; negative regulation of protein phosphorylation; peptidyl-tyrosine dephosphorylation; regulation of phosphatidylinositol 3-kinase/protein kinase B signal transduction; cellular response to toxic substance; negative regulation of excitatory synapse assembly
192.017	1.95857	0.19272	10.1628	2.91e-24	1.44e-22	KIFC1	kinesin family member C1 [Source:HGNC Symbol;Acc:HGNC:6389]	microtubule-based movement; cell division; mitotic metaphase chromosome alignment; mitotic spindle assembly; mitotic sister chromatid segregation
68.2635	3.41764	0.336392	10.1597	3e-24	1.48e-22	PRDM8	PR/SET domain 8 [Source:HGNC Symbol;Acc:HGNC:13993]	methylation; nervous system development; chromatin remodeling; regulation of DNA-templated transcription; oligodendrocyte development; corpus callosum morphogenesis; central nervous system projection neuron axonogenesis; corticospinal tract morphogenesis; neurogenesis; negative regulation of DNA-templated transcription
3124.34	-0.620008	0.0610795	-10.1508	3.29e-24	1.62e-22	DNAJB5	DnaJ heat shock protein family (Hsp40) member B5 [Source:HGNC Symbol;Acc:HGNC:14887]	protein folding; response to unfolded protein; chaperone cofactor-dependent protein refolding
745.31	1.03594	0.102211	10.1353	3.85e-24	1.9e-22	PRTG	protogenin [Source:HGNC Symbol;Acc:HGNC:26373]	cell-cell adhesion; negative regulation of neurogenesis
63.9651	3.81677	0.376913	10.1264	4.22e-24	2.07e-22	VSIG4	V-set and immunoglobulin domain containing 4 [Source:HGNC Symbol;Acc:HGNC:17032]	negative regulation of interleukin-2 production; negative regulation of T cell proliferation; negative regulation of macrophage activation; complement activation, alternative pathway; negative regulation of complement activation, alternative pathway
130.023	7.51214	0.741943	10.125	4.28e-24	2.1e-22	PTPRT	protein tyrosine phosphatase receptor type T [Source:HGNC Symbol;Acc:HGNC:9682]	protein dephosphorylation; dephosphorylation; cell adhesion; signal transduction; cell surface receptor protein tyrosine kinase signaling pathway; negative regulation of cell migration; homophilic cell adhesion via plasma membrane adhesion molecules; peptidyl-tyrosine dephosphorylation; regulation of synapse organization; cellular response to interleukin-6; negative regulation of receptor signali…
140.149	1.99187	0.196961	10.113	4.84e-24	2.37e-22	VAX1	ventral anterior homeobox 1 [Source:HGNC Symbol;Acc:HGNC:12660]	regulation of DNA-templated transcription; regulation of transcription by RNA polymerase II; central nervous system development; neuron differentiation; brain development; negative regulation of transcription by RNA polymerase II; neuron migration; nervous system development; neuroblast proliferation; negative regulation of neuroblast proliferation; axon guidance; skeletal muscle cell differentia…
149.917	2.44684	0.242028	10.1097	5e-24	2.44e-22	AJUBA	ajuba LIM protein [Source:HGNC Symbol;Acc:HGNC:20250]	cell adhesion; regulatory ncRNA-mediated gene silencing; regulation of DNA-templated transcription; cytoskeleton organization; miRNA-mediated post-transcriptional gene silencing; response to hypoxia; miRNA-mediated gene silencing by inhibition of translation; negative regulation of hippo signaling; regulation of cellular response to hypoxia; positive regulation of protein-containing complex assem…
168.382	1.80136	0.178359	10.0996	5.55e-24	2.7e-22	ACVR1C	activin A receptor type 1C [Source:HGNC Symbol;Acc:HGNC:18123]	cell surface receptor protein serine/threonine kinase signaling pathway; protein phosphorylation; apoptotic process; cell differentiation; regulation of multicellular organismal process; positive regulation of metabolic process; transforming growth factor beta receptor superfamily signaling pathway; nervous system development; cellular response to growth factor stimulus; nodal signaling pathway; …
769.456	0.984474	0.0976724	10.0793	6.82e-24	3.32e-22	MAP1LC3A	microtubule associated protein 1 light chain 3 alpha [Source:HGNC Symbol;Acc:HGNC:6838]	autophagosome assembly; autophagy; autophagosome maturation; macroautophagy; autophagy of mitochondrion; cellular response to nitrogen starvation; cellular response to starvation; JNK cascade; response to iron(II) ion; response to lead ion; response to nutrient levels; cellular response to amino acid starvation; p38MAPK cascade; SMAD protein signal transduction; cellular response to hydrogen pero…
3615.98	0.682157	0.0676845	10.0785	6.88e-24	3.34e-22	LIFR	LIF receptor subunit alpha [Source:HGNC Symbol;Acc:HGNC:6597]	positive regulation of cell population proliferation; cytokine-mediated signaling pathway; cell surface receptor signaling pathway; response to cytokine; ciliary neurotrophic factor-mediated signaling pathway; oncostatin-M-mediated signaling pathway; leukemia inhibitory factor signaling pathway
191.904	1.86247	0.185243	10.0542	8.8e-24	4.26e-22	SHISA6	shisa family member 6 [Source:HGNC Symbol;Acc:HGNC:34491]	Wnt signaling pathway; spermatogenesis; negative regulation of canonical Wnt signaling pathway; regulation of short-term neuronal synaptic plasticity; excitatory chemical synaptic transmission; postsynaptic neurotransmitter receptor diffusion trapping; regulation of AMPA glutamate receptor clustering
386.623	1.22551	0.122068	10.0396	1.02e-23	4.93e-22	PTN	pleiotrophin [Source:HGNC Symbol;Acc:HGNC:9630]	integrin-mediated signaling pathway; positive regulation of cell population proliferation; positive regulation of cell division; regulation of stem cell population maintenance; oogenesis; memory; nervous system development; positive regulation of bone mineralization; positive regulation of neuron projection development; receptor clustering; learning; regulation of synaptic plasticity; leukocyte c…
435.206	1.11704	0.111371	10.0299	1.13e-23	5.43e-22	ZNF283	zinc finger protein 283 [Source:HGNC Symbol;Acc:HGNC:13077]	regulation of DNA-templated transcription; regulation of transcription by RNA polymerase II
2486.08	0.733145	0.0731656	10.0204	1.24e-23	5.97e-22	AK5	adenylate kinase 5 [Source:HGNC Symbol;Acc:HGNC:365]	nucleobase-containing compound metabolic process; ATP metabolic process; nucleoside monophosphate phosphorylation; pyrimidine ribonucleotide biosynthetic process; ADP biosynthetic process; dADP biosynthetic process; nucleotide metabolic process; nucleoside monophosphate metabolic process
93.3181	2.65692	0.265323	10.0139	1.32e-23	6.36e-22	SALL4	spalt like transcription factor 4 [Source:HGNC Symbol;Acc:HGNC:15924]	regulation of transcription by RNA polymerase II; negative regulation of transcription by RNA polymerase II; in utero embryonic development; inner cell mass cell proliferation; neural tube closure; ventricular septum development; heart development; tissue development; neural tube development; embryonic limb morphogenesis; somatic stem cell population maintenance; positive regulation of transcript…
1289.74	0.798949	0.0799056	9.99866	1.54e-23	7.4e-22	ANP32E	acidic nuclear phosphoprotein 32 family member E [Source:HGNC Symbol;Acc:HGNC:16673]	chromatin organization; protein folding; regulation of apoptotic process
1489.67	-0.768604	0.0769179	-9.99253	1.64e-23	7.86e-22	PPP1R16B	protein phosphatase 1 regulatory subunit 16B [Source:HGNC Symbol;Acc:HGNC:15850]	negative regulation of protein dephosphorylation; positive regulation of endothelial cell proliferation; regulation of filopodium assembly; regulation of phosphatidylinositol 3-kinase/protein kinase B signal transduction; positive regulation of protein dephosphorylation; regulation of protein dephosphorylation; establishment of endothelial barrier; negative regulation of peptidyl-serine dephospho…
3793.34	0.585828	0.0586379	9.9906	1.68e-23	7.99e-22	ITGB1	integrin subunit beta 1 [Source:HGNC Symbol;Acc:HGNC:6153]	cell adhesion; integrin-mediated signaling pathway; muscle organ development; angiogenesis; myoblast fusion; receptor internalization; positive regulation of GTPase activity; symbiont entry into host cell; positive regulation of cell migration; positive regulation of phosphatidylinositol 3-kinase/protein kinase B signal transduction; cell-cell adhesion; positive regulation of angiogenesis; extrac…
832.486	0.908072	0.0908982	9.98999	1.69e-23	8.03e-22	ANTXR1	ANTXR cell adhesion molecule 1 [Source:HGNC Symbol;Acc:HGNC:21014]	actin cytoskeleton organization; substrate adhesion-dependent cell spreading; blood vessel development; negative regulation of extracellular matrix assembly
2179.93	-0.802239	0.0803194	-9.98812	1.72e-23	8.16e-22	DIO3	iodothyronine deiodinase 3 [Source:HGNC Symbol;Acc:HGNC:2885]	hormone biosynthetic process; thyroid hormone metabolic process; response to hypoxia; apoptotic process; positive regulation of multicellular organism growth; thyroid hormone catabolic process; retinal cone cell development; brown fat cell proliferation; retinal cone cell apoptotic process
796.037	0.939168	0.0940473	9.98613	1.75e-23	8.31e-22	SMC4	structural maintenance of chromosomes 4 [Source:HGNC Symbol;Acc:HGNC:14013]	chromosome organization; cell division; chromosome condensation; mitotic chromosome condensation; mitotic sister chromatid segregation; positive regulation of chromosome segregation; positive regulation of chromosome separation; positive regulation of chromosome condensation; meiotic chromosome condensation; meiotic chromosome segregation; kinetochore organization
1853.77	-0.77881	0.0780031	-9.98435	1.78e-23	8.44e-22	THY1	Thy-1 cell surface antigen [Source:HGNC Symbol;Acc:HGNC:11801]	cell adhesion; regulation of cell migration; integrin-mediated signaling pathway; cytoskeleton organization; angiogenesis; cell-cell adhesion; T cell receptor signaling pathway; positive regulation of GTPase activity; positive regulation of T cell activation; negative regulation of cell migration; cell-cell signaling; retinal cone cell development; negative regulation of T cell receptor signaling…
348.826	11.8026	1.18344	9.97309	2e-23	9.44e-22	ZNF667-AS1	NA	NA
6351.51	-0.578623	0.0580282	-9.9714	2.03e-23	9.58e-22	PPP3CA	protein phosphatase 3 catalytic subunit alpha [Source:HGNC Symbol;Acc:HGNC:9314]	calcineurin-mediated signaling; positive regulation of transcription by RNA polymerase II; T cell activation; positive regulation of cell migration; wound healing; protein dephosphorylation; epidermis development; positive regulation of osteoclast differentiation; keratinocyte differentiation; skeletal muscle tissue regeneration; response to calcium ion; calcineurin-NFAT signaling cascade; positi…
4582.72	0.58229	0.0585064	9.95259	2.46e-23	1.16e-21	CHD7	chromodomain helicase DNA binding protein 7 [Source:HGNC Symbol;Acc:HGNC:20626]	chromatin organization; rRNA processing; chromatin remodeling; regulation of gene expression; inner ear morphogenesis; central nervous system development; secondary palate development; heart morphogenesis; regulation of DNA-templated transcription; skeletal system development; in utero embryonic development; retina development in camera-type eye; cranial nerve development; chordate embryonic deve…
1577.3	-0.711698	0.0717055	-9.9253	3.23e-23	1.52e-21	INSYN1	inhibitory synaptic factor 1 [Source:HGNC Symbol;Acc:HGNC:33753]	inhibitory postsynaptic potential; postsynaptic specialization organization; chemical synaptic transmission, postsynaptic
253.454	1.50442	0.151939	9.90147	4.1e-23	1.92e-21	CCNA2	cyclin A2 [Source:HGNC Symbol;Acc:HGNC:1578]	mitotic cell cycle phase transition; cell division; G2/M transition of mitotic cell cycle; regulation of DNA replication; G1/S transition of mitotic cell cycle; Ras protein signal transduction; DNA-templated transcription; animal organ regeneration; response to estradiol; response to glucagon; cellular response to platelet-derived growth factor stimulus; post-translational protein modification; c…
162.574	1.76372	0.178142	9.90063	4.14e-23	1.93e-21	CENPI	centromere protein I [Source:HGNC Symbol;Acc:HGNC:3968]	centromere complex assembly; chromosome segregation; sex differentiation; CENP-A containing chromatin assembly; mitotic sister chromatid segregation
251.682	1.41007	0.142518	9.89398	4.42e-23	2.06e-21	TIMP3	TIMP metallopeptidase inhibitor 3 [Source:HGNC Symbol;Acc:HGNC:11822]	visual perception; negative regulation of metalloendopeptidase activity; response to hormone; response to cytokine; negative regulation of membrane protein ectodomain proteolysis
148.094	2.02164	0.204391	9.89102	4.55e-23	2.12e-21	FGFRL1	fibroblast growth factor receptor like 1 [Source:HGNC Symbol;Acc:HGNC:3693]	cell-cell adhesion via plasma-membrane adhesion molecules; fibroblast growth factor receptor signaling pathway; skeletal system development; heart valve morphogenesis; negative regulation of cell population proliferation; ventricular septum morphogenesis; diaphragm development
2273.91	-0.693894	0.0702878	-9.87218	5.5e-23	2.55e-21	PCSK1	proprotein convertase subtilisin/kexin type 1 [Source:HGNC Symbol;Acc:HGNC:8743]	proteolysis; cell-cell signaling; peptide hormone processing; peptide biosynthetic process; response to xenobiotic stimulus; response to glucose; response to chlorate; response to organic cyclic compound; protein processing; protein autoprocessing; pituitary gland development; neurogenesis; insulin processing; pancreas development; response to nutrient levels; response to lipopolysaccharide; resp…
312.145	-1.35145	0.137012	-9.86374	5.98e-23	2.77e-21	FAM163B	NA	NA
1375.51	0.872159	0.0884413	9.86145	6.12e-23	2.83e-21	UNC80	unc-80 homolog, NALCN channel complex subunit [Source:HGNC Symbol;Acc:HGNC:26582]	monoatomic cation transmembrane transport; monoatomic cation homeostasis
11635.8	-0.539609	0.0547203	-9.86122	6.13e-23	2.83e-21	TRIB2	tribbles pseudokinase 2 [Source:HGNC Symbol;Acc:HGNC:30809]	protein phosphorylation; negative regulation of fat cell differentiation; positive regulation of proteasomal ubiquitin-dependent protein catabolic process; regulation of MAP kinase activity; negative regulation of protein kinase activity; negative regulation of interleukin-10 production
361.503	1.20203	0.12196	9.85593	6.46e-23	2.98e-21	CA5B	carbonic anhydrase 5B [Source:HGNC Symbol;Acc:HGNC:1378]	one-carbon metabolic process; response to bacterium
3013.64	-0.610051	0.0619275	-9.85104	6.78e-23	3.12e-21	PLCL2	phospholipase C like 2 [Source:HGNC Symbol;Acc:HGNC:9064]	signal transduction; intracellular signal transduction; lipid metabolic process; regulation of synaptic transmission, GABAergic; negative regulation of cold-induced thermogenesis; gamma-aminobutyric acid signaling pathway; B cell proliferation involved in immune response; B-1a B cell differentiation; negative regulation of B cell receptor signaling pathway; lipid catabolic process
520.28	1.03649	0.105374	9.83626	7.86e-23	3.6e-21	TCTA	T cell leukemia translocation altered [Source:HGNC Symbol;Acc:HGNC:11692]	negative regulation of osteoclast differentiation; osteoclast fusion
1488.31	-0.732303	0.074508	-9.82852	8.49e-23	3.88e-21	SASH1	SAM and SH3 domain containing 1 [Source:HGNC Symbol;Acc:HGNC:19182]	protein polyubiquitination; positive regulation of endothelial cell migration; positive regulation of lipopolysaccharide-mediated signaling pathway; positive regulation of JUN kinase activity; positive regulation of angiogenesis; regulation of protein K63-linked ubiquitination; positive regulation of p38MAPK cascade; positive regulation of non-canonical NF-kappaB signal transduction; regulation o…
185.931	1.73836	0.176883	9.82772	8.55e-23	3.91e-21	MEGF10	multiple EGF like domains 10 [Source:HGNC Symbol;Acc:HGNC:29634]	cell adhesion; muscle organ development; phagocytosis; homotypic cell-cell adhesion; engulfment of apoptotic cell; myoblast migration; apoptotic process involved in development; regulation of muscle cell differentiation; positive regulation of cell-cell adhesion; muscle cell development; skeletal muscle satellite cell differentiation; skeletal muscle satellite cell activation; apoptotic cell clea…
1820.75	0.713473	0.0726336	9.8229	8.97e-23	4.09e-21	TTYH1	tweety family member 1 [Source:HGNC Symbol;Acc:HGNC:13476]	cell adhesion; monoatomic ion transmembrane transport; chloride transport; chloride transmembrane transport; iron ion transport; iron ion transmembrane transport; L-glutamate transmembrane transport; mitotic cell cycle; cell-substrate adhesion; filopodium assembly; cell-cell adhesion
3947.07	-0.69152	0.0704078	-9.82164	9.09e-23	4.13e-21	LRCH2	NA	NA
722.836	-0.948434	0.0965737	-9.82082	9.16e-23	4.16e-21	FLRT1	fibronectin leucine rich transmembrane protein 1 [Source:HGNC Symbol;Acc:HGNC:3760]	cell adhesion; dendrite development; fibroblast growth factor receptor signaling pathway; neuron projection extension
162.751	1.95829	0.199497	9.81613	9.6e-23	4.35e-21	CCNB2	cyclin B2 [Source:HGNC Symbol;Acc:HGNC:1580]	mitotic cell cycle phase transition; cell division; in utero embryonic development; spindle assembly involved in female meiosis I; G2/MI transition of meiotic cell cycle; regulation of growth; T cell homeostasis; thymus development
570.904	-1.12666	0.114818	-9.8126	9.94e-23	4.49e-21	MYO5B	myosin VB [Source:HGNC Symbol;Acc:HGNC:7603]	protein transport; vesicle-mediated transport; actin filament organization; endosomal transport; renal water homeostasis; vesicle transport along actin filament
896.841	0.962797	0.0981578	9.80866	1.03e-22	4.66e-21	GYG2	glycogenin 2 [Source:HGNC Symbol;Acc:HGNC:4700]	glycogen biosynthetic process
1155.21	-0.833381	0.0850665	-9.79681	1.16e-22	5.23e-21	PDE4A	phosphodiesterase 4A [Source:HGNC Symbol;Acc:HGNC:8780]	signal transduction; cAMP catabolic process; cAMP-mediated signaling; G protein-coupled receptor signaling pathway; sensory perception of smell; regulation of protein kinase A signaling; cellular response to xenobiotic stimulus; regulation of adenylate cyclase-activating G protein-coupled receptor signaling pathway
1803.32	-0.716019	0.0731551	-9.78768	1.27e-22	5.72e-21	ARL15	ADP ribosylation factor like GTPase 15 [Source:HGNC Symbol;Acc:HGNC:25945]	biological_process
6900.66	-0.559676	0.057183	-9.78745	1.27e-22	5.72e-21	PTPRG	protein tyrosine phosphatase receptor type G [Source:HGNC Symbol;Acc:HGNC:9671]	protein dephosphorylation; dephosphorylation; cell surface receptor protein tyrosine kinase signaling pathway; negative regulation of epithelial cell migration; negative regulation of neuron projection development
11402.6	-0.667828	0.068254	-9.78445	1.31e-22	5.88e-21	KCTD12	potassium channel tetramerization domain containing 12 [Source:HGNC Symbol;Acc:HGNC:14678]	protein homooligomerization; monoatomic ion transmembrane transport; regulation of G protein-coupled receptor signaling pathway
28629.4	-0.518248	0.0529764	-9.78263	1.34e-22	5.97e-21	CNTNAP2	contactin associated protein 2 [Source:HGNC Symbol;Acc:HGNC:13830]	cell adhesion; startle response; prepulse inhibition; neuron projection morphogenesis; cell population proliferation; cerebral cortex development; transmission of nerve impulse; brain development; neuron projection development; learning; social behavior; superior temporal gyrus development; adult behavior; vocalization behavior; clustering of voltage-gated potassium channels; protein localization…
585.093	0.994203	0.10165	9.78067	1.36e-22	6.08e-21	BAZ1A	bromodomain adjacent to zinc finger domain 1A [Source:HGNC Symbol;Acc:HGNC:960]	chromatin remodeling; DNA-templated DNA replication; regulation of DNA-templated transcription; regulation of transcription by RNA polymerase II; regulation of DNA replication; nucleosome assembly; positive regulation of DNA replication; regulation of heterochromatin formation
298.33	11.5765	1.18396	9.77779	1.4e-22	6.24e-21	ZNF471	zinc finger protein 471 [Source:HGNC Symbol;Acc:HGNC:23226]	regulation of DNA-templated transcription; regulation of transcription by RNA polymerase II
1695.36	-0.778122	0.0796136	-9.77373	1.46e-22	6.47e-21	PID1	phosphotyrosine interaction domain containing 1 [Source:HGNC Symbol;Acc:HGNC:26084]	regulation of cell population proliferation; negative regulation of insulin receptor signaling pathway; regulation of mitochondrial membrane potential; positive regulation of gene expression; positive regulation of transcription by RNA polymerase II; cellular response to cytokine stimulus; negative regulation of protein phosphorylation; mitochondrion organization; positive regulation of reactive …
657.913	0.975847	0.0998421	9.77391	1.46e-22	6.47e-21	C12orf75	NA	NA
129.301	2.0534	0.21025	9.76646	1.57e-22	6.94e-21	PROM1	prominin 1 [Source:HGNC Symbol;Acc:HGNC:9454]	retina layer formation; photoreceptor cell maintenance; retina morphogenesis in camera-type eye; camera-type eye photoreceptor cell differentiation; podocyte differentiation; glomerular parietal epithelial cell differentiation; positive regulation of nephron tubule epithelial cell differentiation
2763.39	-0.609395	0.0624035	-9.76539	1.59e-22	7e-21	CHST1	carbohydrate sulfotransferase 1 [Source:HGNC Symbol;Acc:HGNC:1969]	carbohydrate metabolic process; sulfur compound metabolic process; inflammatory response; galactose metabolic process; keratan sulfate biosynthetic process; polysaccharide metabolic process; N-acetylglucosamine metabolic process; keratan sulfate metabolic process
610.033	-1.04433	0.107048	-9.75575	1.74e-22	7.68e-21	ZNF503-AS2	NA	NA
310.147	1.43696	0.147337	9.7529	1.79e-22	7.87e-21	TACC3	transforming acidic coiled-coil containing protein 3 [Source:HGNC Symbol;Acc:HGNC:11524]	mitotic spindle organization; cell division; microtubule cytoskeleton organization; cell population proliferation; cerebral cortex development; microtubule cytoskeleton organization involved in mitosis; regulation of mitotic spindle organization; metaphase/anaphase transition of mitotic cell cycle
4271.29	-0.591128	0.0606099	-9.75299	1.79e-22	7.87e-21	CACNG8	calcium voltage-gated channel auxiliary subunit gamma 8 [Source:HGNC Symbol;Acc:HGNC:13628]	calcium ion transport; calcium ion transmembrane transport; neurotransmitter receptor transport, postsynaptic endosome to lysosome; transmission of nerve impulse; positive regulation of synaptic transmission, glutamatergic; postsynaptic neurotransmitter receptor diffusion trapping; neurotransmitter receptor internalization; regulation of AMPA receptor activity
17399.5	-0.518867	0.0532695	-9.74041	2.03e-22	8.88e-21	TMEM178B	NA	NA
3076.41	-0.613138	0.0629596	-9.73859	2.06e-22	9.02e-21	EPB41L3	erythrocyte membrane protein band 4.1 like 3 [Source:HGNC Symbol;Acc:HGNC:3380]	cortical actin cytoskeleton organization; apoptotic process; biological_process; actomyosin structure organization; regulation of cell shape; protein localization to plasma membrane; neuron projection morphogenesis; myelin maintenance; protein localization to paranode region of axon; paranodal junction assembly; protein localization to juxtaparanode region of axon; cortical cytoskeleton organizat…
155.925	1.91991	0.19744	9.72399	2.38e-22	1.04e-20	MYO7A	myosin VIIA [Source:HGNC Symbol;Acc:HGNC:7606]	sensory perception of sound; visual perception; actin filament organization; endocytosis; actin filament-based movement; protein localization; eye photoreceptor cell development; lysosome organization; sensory perception of light stimulus; sensory organ development; equilibrioception; mechanoreceptor differentiation; phagolysosome assembly; intracellular protein transport; phagocytosis; sensory p…
102.856	-2.55471	0.262965	-9.71503	2.6e-22	1.13e-20	CRACDL	NA	NA
552.088	1.08082	0.111563	9.68799	3.39e-22	1.47e-20	TPX2	TPX2 microtubule nucleation factor [Source:HGNC Symbol;Acc:HGNC:1249]	activation of protein kinase activity; regulation of mitotic spindle organization; cell division; apoptotic process; mitotic spindle assembly; mitotic cell cycle; negative regulation of microtubule depolymerization; microtubule nucleation
455.281	1.07014	0.110564	9.67896	3.7e-22	1.61e-20	GPR83	G protein-coupled receptor 83 [Source:HGNC Symbol;Acc:HGNC:4523]	G protein-coupled receptor signaling pathway; neuropeptide signaling pathway; phospholipase C-activating G protein-coupled receptor signaling pathway; feeding behavior; response to glucocorticoid
470.929	-1.18074	0.12215	-9.66626	4.19e-22	1.82e-20	STK26	serine/threonine kinase 26 [Source:HGNC Symbol;Acc:HGNC:18174]	protein phosphorylation; intracellular signal transduction; apoptotic process; regulation of apoptotic process; cellular response to starvation; negative regulation of cell migration; cellular response to oxidative stress; protein autophosphorylation; microvillus assembly
462.497	1.1818	0.122367	9.65785	4.55e-22	1.97e-20	GRM8	glutamate metabotropic receptor 8 [Source:HGNC Symbol;Acc:HGNC:4600]	G protein-coupled receptor signaling pathway; visual perception; adenylate cyclase-inhibiting G protein-coupled receptor signaling pathway; adenylate cyclase-inhibiting G protein-coupled glutamate receptor signaling pathway; G protein-coupled glutamate receptor signaling pathway; regulation of synaptic transmission, glutamatergic; signal transduction
729.789	0.932896	0.0966073	9.65658	4.61e-22	1.99e-20	PARVA	parvin alpha [Source:HGNC Symbol;Acc:HGNC:14652]	cell adhesion; actin cytoskeleton organization; chemotaxis; cell projection organization; cilium assembly; angiogenesis; establishment or maintenance of cell polarity; regulation of cell shape; sprouting angiogenesis; outflow tract septum morphogenesis; substrate adhesion-dependent cell spreading; protein stabilization; heterotypic cell-cell adhesion; actin-mediated cell contraction; smooth muscl…
141.785	-1.95218	0.202182	-9.65554	4.66e-22	2.01e-20	LINC00581	NA	NA
181.889	1.71723	0.177999	9.64745	5.04e-22	2.17e-20	BUB1	BUB1 mitotic checkpoint serine/threonine kinase [Source:HGNC Symbol;Acc:HGNC:1148]	protein phosphorylation; mitotic spindle assembly checkpoint signaling; cell division; apoptotic process; chromatin remodeling; chromosome segregation; meiotic sister chromatid cohesion, centromeric; regulation of chromosome segregation; regulation of sister chromatid cohesion; positive regulation of maintenance of mitotic sister chromatid cohesion, centromeric
211.351	-1.52145	0.157939	-9.63318	5.79e-22	2.48e-20	PPP1R1C	protein phosphatase 1 regulatory inhibitor subunit 1C [Source:HGNC Symbol;Acc:HGNC:14940]	signal transduction; cell division; intracellular signal transduction
2961.48	-0.586667	0.060941	-9.62681	6.16e-22	2.64e-20	ARHGAP23	Rho GTPase activating protein 23 [Source:HGNC Symbol;Acc:HGNC:29293]	signal transduction; regulation of small GTPase mediated signal transduction
1321.22	-0.792939	0.0824114	-9.62171	6.47e-22	2.77e-20	SHISA9	shisa family member 9 [Source:HGNC Symbol;Acc:HGNC:37231]	regulation of short-term neuronal synaptic plasticity
552.611	2.62799	0.273511	9.60834	7.37e-22	3.14e-20	HMGA2	high mobility group AT-hook 2 [Source:HGNC Symbol;Acc:HGNC:5009]	cell division; negative regulation of apoptotic process; regulation of DNA-templated transcription; regulation of gene expression; intracellular signal transduction; chromatin organization; positive regulation of gene expression; positive regulation of DNA-templated transcription; positive regulation of transcription by RNA polymerase II; negative regulation of DNA-templated transcription; chromo…
61.2747	3.68715	0.383951	9.60318	7.75e-22	3.3e-20	SERPINE1	serpin family E member 1 [Source:HGNC Symbol;Acc:HGNC:8583]	angiogenesis; positive regulation of interleukin-8 production; positive regulation of inflammatory response; defense response to Gram-negative bacterium; cellular response to lipopolysaccharide; positive regulation of angiogenesis; positive regulation of receptor-mediated endocytosis; negative regulation of wound healing; negative regulation of cell migration; negative regulation of extrinsic apo…
194.61	1.84644	0.192415	9.59613	8.3e-22	3.53e-20	BIRC5	baculoviral IAP repeat containing 5 [Source:HGNC Symbol;Acc:HGNC:593]	regulation of apoptotic process; chromosome segregation; microtubule cytoskeleton organization; meiosis I; regulation of mitotic cell cycle; negative regulation of apoptotic process; negative regulation of neuron apoptotic process; regulation of insulin secretion involved in cellular response to glucose stimulus; regulation of type B pancreatic cell proliferation; cell division; apoptotic process…
2010.71	0.754664	0.0786763	9.59202	8.64e-22	3.66e-20	AHI1	Abelson helper integration site 1 [Source:HGNC Symbol;Acc:HGNC:21575]	negative regulation of apoptotic process; cell differentiation; positive regulation of transcription by RNA polymerase II; cell projection organization; vesicle-mediated transport; cilium assembly; retina layer formation; cell surface receptor protein tyrosine kinase signaling pathway; central nervous system development; protein localization; regulation of behavior; motile cilium assembly; heart …
723.226	0.91515	0.0956065	9.57204	1.05e-21	4.44e-20	LRRTM1	leucine rich repeat transmembrane neuronal 1 [Source:HGNC Symbol;Acc:HGNC:19408]	biological_process; negative regulation of receptor internalization; locomotory behavior; receptor internalization; protein localization to synapse; exploration behavior; synapse organization; establishment of localization in cell; positive regulation of synapse assembly; long-term synaptic potentiation; regulation of postsynaptic density assembly; regulation of presynapse assembly
352.152	1.18941	0.124295	9.56927	1.08e-21	4.55e-20	CCNB1	cyclin B1 [Source:HGNC Symbol;Acc:HGNC:1579]	mitotic cell cycle phase transition; cell division; positive regulation of mitotic cell cycle; mitotic spindle organization; G2/M transition of mitotic cell cycle; positive regulation of G2/M transition of mitotic cell cycle; positive regulation of mitochondrial ATP synthesis coupled electron transport; in utero embryonic development; mitotic metaphase chromosome alignment; positive regulation of…
7982.58	-0.536758	0.0560964	-9.56848	1.08e-21	4.57e-20	NLGN4X	neuroligin 4 X-linked [Source:HGNC Symbol;Acc:HGNC:14287]	cell adhesion; presynapse assembly; synapse organization; chemical synaptic transmission; synaptic vesicle endocytosis; neuron cell-cell adhesion; modulation of chemical synaptic transmission; social behavior; learning; cell-cell junction organization; regulation of synapse assembly; neuron differentiation; presynaptic membrane assembly; cerebellum development; adult behavior; vocalization behavi…
4390.48	0.554906	0.0580044	9.56662	1.1e-21	4.65e-20	ELOVL5	ELOVL fatty acid elongase 5 [Source:HGNC Symbol;Acc:HGNC:21308]	fatty acid elongation, saturated fatty acid; very long-chain fatty acid biosynthetic process; fatty acid biosynthetic process; unsaturated fatty acid biosynthetic process; fatty acid elongation; sphingolipid biosynthetic process; fatty acid elongation, monounsaturated fatty acid; fatty acid elongation, polyunsaturated fatty acid; long-chain fatty-acyl-CoA biosynthetic process; alpha-linolenic aci…
381.01	1.16014	0.121445	9.55278	1.26e-21	5.3e-20	CDK6	cyclin dependent kinase 6 [Source:HGNC Symbol;Acc:HGNC:1777]	protein phosphorylation; regulation of cell population proliferation; cell dedifferentiation; cell division; cell differentiation; regulation of cell cycle; negative regulation of cell cycle; regulation of cell motility; negative regulation of cell population proliferation; regulation of gene expression; response to virus; signal transduction; negative regulation of myeloid cell differentiation; …
2658.94	0.595565	0.0623624	9.55006	1.3e-21	5.43e-20	PTCHD1	patched domain containing 1 [Source:HGNC Symbol;Acc:HGNC:26392]	chemical synaptic transmission; smoothened signaling pathway; cognition; social behavior; short-term memory; long-term memory; thalamus development; excitatory chemical synaptic transmission; inhibitory chemical synaptic transmission
202.279	1.64578	0.172705	9.52941	1.58e-21	6.61e-20	PCDHGB4	protocadherin gamma subfamily B, 4 [Source:HGNC Symbol;Acc:HGNC:8711]	homophilic cell adhesion via plasma membrane adhesion molecules; cell adhesion; nervous system development; calcium-dependent cell-cell adhesion via plasma membrane cell adhesion molecules
567.355	-1.06836	0.112271	-9.51588	1.8e-21	7.51e-20	ZNF467	zinc finger protein 467 [Source:HGNC Symbol;Acc:HGNC:23154]	regulation of transcription by RNA polymerase II; regulation of DNA-templated transcription
3567.86	0.719073	0.0755838	9.51358	1.84e-21	7.67e-20	LUZP2	NA	NA
128.924	-2.23268	0.234815	-9.50824	1.94e-21	8.06e-20	GPC5	glypican 5 [Source:HGNC Symbol;Acc:HGNC:4453]	regulation of signal transduction; cell migration; positive regulation of canonical Wnt signaling pathway; regulation of protein localization to membrane
123.532	2.07715	0.218701	9.49769	2.15e-21	8.9e-20	FYCO1	FYVE and coiled-coil domain autophagy adaptor 1 [Source:HGNC Symbol;Acc:HGNC:14673]	positive regulation of autophagosome maturation; plus-end-directed vesicle transport along microtubule
416.113	-1.09186	0.114978	-9.49627	2.18e-21	9e-20	ANKRD55	NA	NA
3488.13	-0.598692	0.0630601	-9.494	2.22e-21	9.19e-20	RADX	RPA1 related single stranded DNA binding protein, X-linked [Source:HGNC Symbol;Acc:HGNC:25486]	negative regulation of double-strand break repair via homologous recombination; regulation of DNA repair
1141.46	-0.757761	0.079921	-9.48137	2.51e-21	1.03e-19	GPD1L	glycerol-3-phosphate dehydrogenase 1 like [Source:HGNC Symbol;Acc:HGNC:28956]	glycerol-3-phosphate metabolic process; glycerol-3-phosphate catabolic process; carbohydrate metabolic process; NADH oxidation; regulation of sodium ion transmembrane transporter activity; regulation of heart rate; negative regulation of peptidyl-serine phosphorylation; positive regulation of sodium ion transport; positive regulation of protein localization to cell surface; ventricular cardiac mu…
202.898	1.6144	0.170436	9.47221	2.74e-21	1.13e-19	CDC20	cell division cycle 20 [Source:HGNC Symbol;Acc:HGNC:1723]	positive regulation of ubiquitin protein ligase activity; cell division; protein ubiquitination; nervous system development; cell differentiation; regulation of mitotic cell cycle; anaphase-promoting complex-dependent catabolic process; positive regulation of mitotic metaphase/anaphase transition; mitotic spindle assembly checkpoint signaling; positive regulation of synapse maturation; regulation…
54.1004	4.38015	0.462775	9.46497	2.94e-21	1.21e-19	CAVIN1	caveolae associated protein 1 [Source:HGNC Symbol;Acc:HGNC:9688]	DNA-templated transcription termination; transcription initiation at RNA polymerase I promoter; positive regulation of cell motility; rRNA transcription; termination of RNA polymerase I transcription; protein secretion
2188.71	-0.774466	0.0818545	-9.4615	3.04e-21	1.25e-19	GABRA5	gamma-aminobutyric acid type A receptor subunit alpha5 [Source:HGNC Symbol;Acc:HGNC:4079]	monoatomic ion transport; chloride transport; monoatomic ion transmembrane transport; gamma-aminobutyric acid signaling pathway; regulation of presynaptic membrane potential; chloride transmembrane transport; signal transduction; synaptic transmission, GABAergic; regulation of postsynaptic membrane potential; inhibitory synapse assembly; behavioral fear response; chemical synaptic transmission; a…
514.338	1.04303	0.110447	9.44371	3.6e-21	1.47e-19	PREX1	phosphatidylinositol-3,4,5-trisphosphate dependent Rac exchange factor 1 [Source:HGNC Symbol;Acc:HGNC:32594]	intracellular signal transduction; regulation of small GTPase mediated signal transduction; G protein-coupled receptor signaling pathway; superoxide metabolic process; actin filament polymerization; neutrophil activation; regulation of signaling; T cell differentiation; positive regulation of cell migration; neutrophil chemotaxis; regulation of actin filament polymerization; positive regulation o…
109.959	2.1896	0.232075	9.43489	3.91e-21	1.6e-19	CRH	corticotropin releasing hormone [Source:HGNC Symbol;Acc:HGNC:2355]	inflammatory response; synaptic transmission, dopaminergic; negative regulation of systemic arterial blood pressure; glucocorticoid biosynthetic process; learning or memory; steroid metabolic process; positive regulation of cell population proliferation; associative learning; hormone-mediated apoptotic signaling pathway; response to xenobiotic stimulus; positive regulation of gene expression; neg…
153.141	1.85733	0.196883	9.43364	3.96e-21	1.62e-19	GTSE1	G2 and S-phase expressed 1 [Source:HGNC Symbol;Acc:HGNC:13698]	microtubule-based process; DNA damage response, signal transduction by p53 class mediator resulting in cell cycle arrest
753.607	0.849207	0.0900666	9.42865	4.15e-21	1.69e-19	PDLIM7	PDZ and LIM domain 7 [Source:HGNC Symbol;Acc:HGNC:22958]	cell differentiation; ossification; actin cytoskeleton organization; heart development; muscle structure development; receptor-mediated endocytosis
7581.06	-0.55007	0.0583554	-9.42622	4.25e-21	1.73e-19	PTPRO	protein tyrosine phosphatase receptor type O [Source:HGNC Symbol;Acc:HGNC:9678]	protein dephosphorylation; dephosphorylation; negative regulation of canonical Wnt signaling pathway; lamellipodium assembly; axon guidance; negative regulation of neuron projection development; podocyte differentiation; glomerulus development; slit diaphragm assembly; negative regulation of retinal ganglion cell axon guidance; peptidyl-tyrosine dephosphorylation; monocyte chemotaxis; cell morpho…
709.418	0.849026	0.0901408	9.41888	4.56e-21	1.85e-19	ZNF285	zinc finger protein 285 [Source:HGNC Symbol;Acc:HGNC:13079]	regulation of DNA-templated transcription
428.778	11.1378	1.18254	9.41854	4.57e-21	1.85e-19	MON1B	MON1 homolog B, secretory trafficking associated [Source:HGNC Symbol;Acc:HGNC:25020]	vesicle-mediated transport; protein targeting to vacuole; early viral transcription; late viral transcription
163.498	1.85071	0.19656	9.4155	4.71e-21	1.9e-19	KIF2C	kinesin family member 2C [Source:HGNC Symbol;Acc:HGNC:6393]	microtubule-based movement; cell division; mitotic metaphase chromosome alignment; chromosome segregation; regulation of neurotransmitter receptor localization to postsynaptic specialization membrane; postsynaptic cytoskeleton organization; attachment of mitotic spindle microtubules to kinetochore; microtubule depolymerization; metaphase chromosome alignment; regulation of chromosome segregation;…
168.959	1.66966	0.177382	9.41279	4.83e-21	1.95e-19	NIPAL1	NIPA like domain containing 1 [Source:HGNC Symbol;Acc:HGNC:27194]	magnesium ion transport; monoatomic ion transport; magnesium ion transmembrane transport
527.547	-1.03649	0.110186	-9.40674	5.12e-21	2.06e-19	VPS37B	VPS37B subunit of ESCRT-I [Source:HGNC Symbol;Acc:HGNC:25754]	protein transport; protein targeting to membrane; protein targeting to vacuole; catabolic process; macroautophagy; multivesicular body assembly; viral budding via host ESCRT complex; ubiquitin-dependent protein catabolic process via the multivesicular body sorting pathway; protein transport to vacuole involved in ubiquitin-dependent protein catabolic process via the multivesicular body sorting pa…
69.3757	2.87826	0.306761	9.38272	6.43e-21	2.59e-19	GRPR	gastrin releasing peptide receptor [Source:HGNC Symbol;Acc:HGNC:4609]	G protein-coupled receptor signaling pathway; neuropeptide signaling pathway; phospholipase C-activating G protein-coupled receptor signaling pathway; social behavior; positive regulation of respiratory gaseous exchange; positive regulation of behavioral fear response; learning or memory; psychomotor behavior; regulation of cell population proliferation; response to external biotic stimulus; moto…
8181.96	-0.537487	0.0573018	-9.37993	6.6e-21	2.65e-19	TP53I11	tumor protein p53 inducible protein 11 [Source:HGNC Symbol;Acc:HGNC:16842]	negative regulation of cell population proliferation
909.945	1.04034	0.110928	9.37859	6.69e-21	2.68e-19	HDAC1	histone deacetylase 1 [Source:HGNC Symbol;Acc:HGNC:4852]	positive regulation of gene expression; negative regulation of apoptotic process; negative regulation of transcription by RNA polymerase II; chromatin organization; chromatin remodeling; rhythmic process; negative regulation of DNA-templated transcription; heterochromatin formation; circadian regulation of gene expression; positive regulation of cell population proliferation; positive regulation …
262.243	-1.35353	0.144397	-9.37365	7.01e-21	2.8e-19	EEPD1	endonuclease/exonuclease/phosphatase family domain containing 1 [Source:HGNC Symbol;Acc:HGNC:22223]	DNA repair; positive regulation of cholesterol efflux
1380.31	0.853674	0.0910848	9.3723	7.1e-21	2.83e-19	SCUBE3	signal peptide, CUB domain and EGF like domain containing 3 [Source:HGNC Symbol;Acc:HGNC:13655]	signal transduction; positive regulation of BMP signaling pathway; positive regulation of osteoblast differentiation
2545.76	0.781654	0.0834124	9.37095	7.19e-21	2.86e-19	CHCHD2	coiled-coil-helix-coiled-coil-helix domain containing 2 [Source:HGNC Symbol;Acc:HGNC:21645]	positive regulation of transcription by RNA polymerase II; mitochondrion organization; regulation of cellular response to hypoxia; regulation of generation of precursor metabolites and energy; cellular response to oxidative stress; positive regulation of mitochondrial ATP synthesis coupled electron transport
85.6222	2.44519	0.261007	9.36828	7.37e-21	2.93e-19	AURKB	aurora kinase B [Source:HGNC Symbol;Acc:HGNC:11390]	protein phosphorylation; cell division; negative regulation of transcription by RNA polymerase II; positive regulation of microtubule depolymerization; negative regulation of cytokinesis; negative regulation of cGAS/STING signaling pathway; negative regulation of innate immune response; protein localization to kinetochore; regulation of signal transduction by p53 class mediator; mitotic spindle o…
434.328	1.10531	0.118022	9.36528	7.58e-21	3.01e-19	NHSL1	NHS like 1 [Source:HGNC Symbol;Acc:HGNC:21021]	cell differentiation
6581.51	0.560026	0.059839	9.35887	8.06e-21	3.19e-19	RORB	RAR related orphan receptor B [Source:HGNC Symbol;Acc:HGNC:10259]	regulation of DNA-templated transcription; positive regulation of DNA-templated transcription; rhythmic process; positive regulation of transcription by RNA polymerase II; regulation of transcription by RNA polymerase II; negative regulation of DNA-templated transcription; intracellular receptor signaling pathway; G protein-coupled receptor signaling pathway; visual perception; cellular response …
278.172	1.5408	0.164661	9.3574	8.17e-21	3.23e-19	SERPINH1	serpin family H member 1 [Source:HGNC Symbol;Acc:HGNC:1546]	response to unfolded protein; collagen fibril organization; chondrocyte development involved in endochondral bone morphogenesis; collagen biosynthetic process; protein maturation
99.8604	2.21356	0.236657	9.35347	8.48e-21	3.35e-19	CSRP1	cysteine and glycine rich protein 1 [Source:HGNC Symbol;Acc:HGNC:2469]	sarcomere organization; muscle tissue development; platelet aggregation
531.852	1.08235	0.115828	9.34446	9.24e-21	3.64e-19	TRPS1	transcriptional repressor GATA binding 1 [Source:HGNC Symbol;Acc:HGNC:12340]	regulation of DNA-templated transcription; regulation of transcription by RNA polymerase II; negative regulation of transcription by RNA polymerase II; skeletal system development; regulation of chondrocyte differentiation
170.64	1.71594	0.18365	9.34358	9.31e-21	3.67e-19	FANCD2	FA complementation group D2 [Source:HGNC Symbol;Acc:HGNC:3585]	DNA repair; mitotic intra-S DNA damage checkpoint signaling; interstrand cross-link repair; homologous chromosome pairing at meiosis; response to gamma radiation; double-strand break repair involved in meiotic recombination; DNA damage response; gamete generation; cellular response to oxidative stress; regulation of regulatory T cell differentiation; brain morphogenesis; regulation of inflammator…
446.49	1.06076	0.113642	9.33422	1.02e-20	4e-19	SOX13	SRY-box transcription factor 13 [Source:HGNC Symbol;Acc:HGNC:11192]	regulation of DNA-templated transcription; cell differentiation; regulation of transcription by RNA polymerase II; negative regulation of DNA-templated transcription; negative regulation of transcription by RNA polymerase II; negative regulation of canonical Wnt signaling pathway; anatomical structure morphogenesis; cell fate commitment; positive regulation of brown fat cell differentiation; spin…
1063.09	0.752398	0.0806537	9.32875	1.07e-20	4.2e-19	TCF3	transcription factor 3 [Source:HGNC Symbol;Acc:HGNC:11633]	regulation of DNA-templated transcription; nervous system development; cell differentiation; positive regulation of DNA-templated transcription; positive regulation of transcription by RNA polymerase II; regulation of transcription by RNA polymerase II; negative regulation of transcription by RNA polymerase II; positive regulation of DNA-binding transcription factor activity; B cell differentiati…
442.51	1.06544	0.114542	9.30173	1.38e-20	5.41e-19	KCTD8	potassium channel tetramerization domain containing 8 [Source:HGNC Symbol;Acc:HGNC:22394]	protein homooligomerization; regulation of G protein-coupled receptor signaling pathway
131.296	2.15071	0.231275	9.29937	1.41e-20	5.52e-19	GPX8	glutathione peroxidase 8 (putative) [Source:HGNC Symbol;Acc:HGNC:33100]	response to oxidative stress; cellular oxidant detoxification; cellular response to oxidative stress
3692.36	0.552747	0.0594442	9.29859	1.42e-20	5.55e-19	CNN3	calponin 3 [Source:HGNC Symbol;Acc:HGNC:2157]	actomyosin structure organization; cell-cell adhesion; actin filament organization; epithelial cell differentiation
1492.06	-0.697285	0.0750222	-9.29438	1.48e-20	5.77e-19	PAG1	phosphoprotein membrane anchor with glycosphingolipid microdomains 1 [Source:HGNC Symbol;Acc:HGNC:30043]	intracellular signal transduction; negative regulation of T cell activation; adaptive immune response; signal transduction; regulation of T cell activation
170.894	1.90617	0.205155	9.29135	1.52e-20	5.92e-19	BOC	BOC cell adhesion associated, oncogene regulated [Source:HGNC Symbol;Acc:HGNC:17173]	cell adhesion; nervous system development; cell-cell adhesion; axon guidance; positive regulation of myoblast differentiation
192.453	-1.52107	0.163794	-9.28649	1.59e-20	6.19e-19	UST	uronyl 2-sulfotransferase [Source:HGNC Symbol;Acc:HGNC:17223]	dermatan sulfate biosynthetic process; protein sulfation; establishment of cell polarity; regulation of axonogenesis
504.195	-1.03024	0.110985	-9.28268	1.65e-20	6.41e-19	SLFN5	schlafen family member 5 [Source:HGNC Symbol;Acc:HGNC:28286]	cell differentiation
1896.37	0.754507	0.0812903	9.28164	1.67e-20	6.46e-19	FABP7	fatty acid binding protein 7 [Source:HGNC Symbol;Acc:HGNC:3562]	fatty acid transport; nervous system development; negative regulation of cell population proliferation; epithelial cell proliferation
906.107	-0.829076	0.0893869	-9.27515	1.77e-20	6.85e-19	TRPM3	transient receptor potential cation channel subfamily M member 3 [Source:HGNC Symbol;Acc:HGNC:17992]	transmembrane transport; monoatomic ion transport; protein tetramerization; monoatomic ion transmembrane transport; calcium ion transmembrane transport; monoatomic cation transmembrane transport; metal ion transport; monoatomic cation transport
360.752	-1.11519	0.120266	-9.27271	1.81e-20	7e-19	JCAD	junctional cadherin 5 associated [Source:HGNC Symbol;Acc:HGNC:29283]	cell adhesion; positive regulation of cell migration involved in sprouting angiogenesis; positive regulation of vascular endothelial growth factor signaling pathway; positive regulation of MAPK cascade; positive regulation of blood vessel endothelial cell proliferation involved in sprouting angiogenesis; positive regulation of sprouting angiogenesis
8499.68	-0.570095	0.0615307	-9.26521	1.95e-20	7.49e-19	CAMK2N1	calcium/calmodulin dependent protein kinase II inhibitor 1 [Source:HGNC Symbol;Acc:HGNC:24190]	positive regulation of inflammatory response; long-term memory
3078.94	-0.636432	0.0687496	-9.25724	2.1e-20	8.06e-19	RND3	Rho family GTPase 3 [Source:HGNC Symbol;Acc:HGNC:671]	small GTPase-mediated signal transduction; actin filament organization; cell migration; signal transduction; cell adhesion; regulation of actin cytoskeleton organization; actin cytoskeleton organization
113.696	2.19985	0.237684	9.25539	2.13e-20	8.19e-19	MCM10	minichromosome maintenance 10 replication initiation factor [Source:HGNC Symbol;Acc:HGNC:18043]	DNA replication; DNA replication initiation; DNA damage response; cell population proliferation
156.664	1.71241	0.185028	9.25486	2.15e-20	8.21e-19	PDPN	podoplanin [Source:HGNC Symbol;Acc:HGNC:29602]	negative regulation of apoptotic process; platelet activation; Rho protein signal transduction; negative regulation of cell population proliferation; regulation of cell shape; cell migration; cell adhesion; positive regulation of cell migration; positive regulation of platelet aggregation; signal transduction; positive regulation of epithelial to mesenchymal transition; wound healing, spreading o…
1020.97	0.846142	0.0916232	9.23502	2.58e-20	9.87e-19	MAGI2-AS3	NA	NA
307.924	1.22084	0.132267	9.23013	2.7e-20	1.03e-18	AFF1	ALF transcription elongation factor 1 [Source:HGNC Symbol;Acc:HGNC:7135]	regulation of gene expression
134.782	1.8417	0.199628	9.22568	2.82e-20	1.07e-18	GLIS3	GLIS family zinc finger 3 [Source:HGNC Symbol;Acc:HGNC:28510]	regulation of transcription by RNA polymerase II; positive regulation of transcription by RNA polymerase II; transcription by RNA polymerase II; negative regulation of transcription by RNA polymerase II
9802.27	-0.504698	0.054723	-9.22277	2.9e-20	1.1e-18	KLF7	KLF transcription factor 7 [Source:HGNC Symbol;Acc:HGNC:6350]	regulation of transcription by RNA polymerase II; negative regulation of transcription by RNA polymerase II; axonogenesis; positive regulation of transcription by RNA polymerase II; axon guidance; glucose homeostasis; dendrite morphogenesis; regulation of epidermal cell differentiation; positive regulation of DNA-templated transcription; negative regulation of insulin secretion involved in cellul…
875.97	-0.803669	0.0871835	-9.21813	3.02e-20	1.15e-18	TMEM132B	transmembrane protein 132B [Source:HGNC Symbol;Acc:HGNC:29397]	biological_process
4096.14	-0.632614	0.0686298	-9.21778	3.03e-20	1.15e-18	LRP12	LDL receptor related protein 12 [Source:HGNC Symbol;Acc:HGNC:31708]	endocytosis; signal transduction; regulation of growth; neuron projection development; neuron migration
19014.8	-0.461385	0.0500763	-9.21362	3.15e-20	1.19e-18	MEIS2	Meis homeobox 2 [Source:HGNC Symbol;Acc:HGNC:7001]	regulation of DNA-templated transcription; positive regulation of transcription by RNA polymerase II; embryonic pattern specification; eye development; brain development; positive regulation of cell population proliferation; animal organ morphogenesis; negative regulation of myeloid cell differentiation; negative regulation of transcription by RNA polymerase II; visual learning; response to mecha…
10123.7	-0.536883	0.0582916	-9.21031	3.25e-20	1.23e-18	FOXG1	forkhead box G1 [Source:HGNC Symbol;Acc:HGNC:3811]	regulation of DNA-templated transcription; regulation of transcription by RNA polymerase II; negative regulation of DNA-templated transcription; brain development; negative regulation of transcription by RNA polymerase II; positive regulation of neuroblast proliferation; regulation of mitotic cell cycle; neuroblast proliferation; dorsal/ventral pattern formation; regulation of gene expression; ax…
75.7726	2.78931	0.303292	9.19678	3.69e-20	1.39e-18	MYOF	myoferlin [Source:HGNC Symbol;Acc:HGNC:3656]	plasma membrane repair; regulation of neurotransmitter secretion; muscle contraction; blood circulation
1995.01	-0.682873	0.0742993	-9.19084	3.9e-20	1.47e-18	GPR12	G protein-coupled receptor 12 [Source:HGNC Symbol;Acc:HGNC:4466]	G protein-coupled receptor signaling pathway; adenylate cyclase-activating G protein-coupled receptor signaling pathway; intracellular calcium ion homeostasis; regulation of metabolic process
68.1528	2.94992	0.321129	9.18611	4.07e-20	1.53e-18	SIM1	SIM bHLH transcription factor 1 [Source:HGNC Symbol;Acc:HGNC:10882]	regulation of DNA-templated transcription; nervous system development; cell differentiation; regulation of transcription by RNA polymerase II; system development; ureteric bud development
630.392	0.883879	0.0963949	9.16936	4.76e-20	1.79e-18	CACNG5	calcium voltage-gated channel auxiliary subunit gamma 5 [Source:HGNC Symbol;Acc:HGNC:1409]	calcium ion transport; calcium ion transmembrane transport; monoatomic ion transmembrane transport; neurotransmitter receptor transport, postsynaptic endosome to lysosome; transmission of nerve impulse; positive regulation of synaptic transmission, glutamatergic; postsynaptic neurotransmitter receptor diffusion trapping; neurotransmitter receptor internalization; regulation of AMPA receptor activ…
250.578	1.33126	0.145447	9.15284	5.55e-20	2.08e-18	ERFL	ETS repressor factor like [Source:HGNC Symbol;Acc:HGNC:53894]	regulation of DNA-templated transcription; regulation of transcription by RNA polymerase II
5399.69	0.521507	0.0570055	9.14837	5.78e-20	2.16e-18	NR2F1	nuclear receptor subfamily 2 group F member 1 [Source:HGNC Symbol;Acc:HGNC:7975]	regulation of DNA-templated transcription; intracellular receptor signaling pathway; negative regulation of transcription by RNA polymerase II; cell differentiation; positive regulation of transcription by RNA polymerase II; signal transduction; nervous system development; negative regulation of neuron projection development
516.707	0.981055	0.107296	9.14342	6.05e-20	2.26e-18	ANOS1	anosmin 1 [Source:HGNC Symbol;Acc:HGNC:6211]	cell adhesion; chemotaxis; neuron differentiation; axon guidance
82.3277	2.49548	0.272922	9.14358	6.04e-20	2.26e-18	FAM111B	FAM111 trypsin like peptidase B [Source:HGNC Symbol;Acc:HGNC:24200]	proteolysis; DNA replication
1184.3	-0.742327	0.0813037	-9.13029	6.83e-20	2.54e-18	SAMD12	sterile alpha motif domain containing 12 [Source:HGNC Symbol;Acc:HGNC:31750]	cell surface receptor protein tyrosine kinase signaling pathway; biological_process
110.952	-1.99269	0.218271	-9.12943	6.89e-20	2.56e-18	TPD52L1	TPD52 like 1 [Source:HGNC Symbol;Acc:HGNC:12006]	positive regulation of JNK cascade; G2/M transition of mitotic cell cycle; positive regulation of apoptotic signaling pathway; positive regulation of MAP kinase activity
679.345	-0.988964	0.108412	-9.12231	7.35e-20	2.73e-18	MAOA	monoamine oxidase A [Source:HGNC Symbol;Acc:HGNC:6833]	catecholamine metabolic process; biogenic amine metabolic process; dopamine catabolic process; positive regulation of signal transduction
26264.3	0.68081	0.0746428	9.12091	7.45e-20	2.76e-18	TMSB4X	thymosin beta 4 X-linked [Source:HGNC Symbol;Acc:HGNC:11881]	actin filament organization; regulation of cell migration; sequestering of actin monomers; positive regulation of blood vessel endothelial cell migration; positive regulation of ATP biosynthetic process; tumor necrosis factor-mediated signaling pathway; negative regulation of canonical NF-kappaB signal transduction; negative regulation of inflammatory response; positive regulation of proton-trans…
1266.4	1.85692	0.20359	9.12086	7.45e-20	2.76e-18	MKI67	marker of proliferation Ki-67 [Source:HGNC Symbol;Acc:HGNC:7107]	regulation of mitotic nuclear division; regulation of chromosome segregation; cell population proliferation; regulation of chromatin organization
12808.5	-0.45898	0.0503513	-9.11557	7.83e-20	2.89e-18	NOVA1	NOVA alternative splicing regulator 1 [Source:HGNC Symbol;Acc:HGNC:7886]	mRNA processing; RNA splicing; nervous system development; mRNA splicing, via spliceosome; regulation of alternative mRNA splicing, via spliceosome; negative regulation of cold-induced thermogenesis; RNA processing; regulation of RNA metabolic process
16153.3	-0.500082	0.0548703	-9.1139	7.95e-20	2.93e-18	CDK5R1	cyclin dependent kinase 5 regulatory subunit 1 [Source:HGNC Symbol;Acc:HGNC:1775]	rhythmic process; neuron differentiation; microtubule cytoskeleton organization; brain development; G protein-coupled acetylcholine receptor signaling pathway; axon guidance; neuron projection development; peptidyl-threonine phosphorylation; peptidyl-serine phosphorylation; regulation of macroautophagy; ephrin receptor signaling pathway; regulation of dendritic spine morphogenesis; neuron migrati…
409.194	-1.06361	0.116724	-9.11218	8.07e-20	2.97e-18	NPNT	nephronectin [Source:HGNC Symbol;Acc:HGNC:27405]	cell adhesion; cell differentiation; positive regulation of osteoblast differentiation; positive regulation of ERK1 and ERK2 cascade; ureteric bud development; branching involved in ureteric bud morphogenesis; positive regulation of cell-substrate adhesion; cell-matrix adhesion; cellular response to tumor necrosis factor; cell-cell adhesion mediated by integrin; transforming growth factor beta re…
118.737	1.95046	0.214347	9.09954	9.07e-20	3.33e-18	PBK	PDZ binding kinase [Source:HGNC Symbol;Acc:HGNC:18282]	protein phosphorylation; mitotic cell cycle; negative regulation of protein phosphorylation; negative regulation of proteasomal ubiquitin-dependent protein catabolic process; negative regulation of stress-activated MAPK cascade; cellular response to UV; proteasome-mediated ubiquitin-dependent protein catabolic process; negative regulation of inflammatory response; stress-activated MAPK cascade
9121.97	-0.480858	0.0528453	-9.09935	9.09e-20	3.33e-18	SRRM4	serine/arginine repetitive matrix 4 [Source:HGNC Symbol;Acc:HGNC:29389]	mRNA processing; RNA splicing; nervous system development; cell differentiation; regulation of RNA splicing; regulation of alternative mRNA splicing, via spliceosome; sensory perception of sound; neuron maturation
137.831	-1.88321	0.207071	-9.09453	9.5e-20	3.48e-18	HTR1F	5-hydroxytryptamine receptor 1F [Source:HGNC Symbol;Acc:HGNC:5292]	G protein-coupled receptor signaling pathway; adenylate cyclase-inhibiting G protein-coupled receptor signaling pathway; chemical synaptic transmission; adenylate cyclase-inhibiting serotonin receptor signaling pathway; G protein-coupled receptor signaling pathway, coupled to cyclic nucleotide second messenger
264.77	-1.29114	0.141975	-9.09412	9.54e-20	3.49e-18	LMO2	LIM domain only 2 [Source:HGNC Symbol;Acc:HGNC:6642]	positive regulation of transcription by RNA polymerase II
222.112	1.66985	0.183884	9.08102	1.08e-19	3.93e-18	SPAG5	sperm associated antigen 5 [Source:HGNC Symbol;Acc:HGNC:13452]	cell division; regulation of attachment of spindle microtubules to kinetochore; chromosome segregation; spindle organization; mitotic sister chromatid segregation; positive regulation of spindle assembly; protein localization to centrosome; positive regulation of intracellular transport; regulation of metaphase plate congression; establishment of spindle orientation
123.699	2.00941	0.221353	9.07784	1.11e-19	4.04e-18	ZWINT	ZW10 interacting kinetochore protein [Source:HGNC Symbol;Acc:HGNC:13195]	mitotic cell cycle checkpoint signaling; cell division; mitotic sister chromatid segregation; mitotic spindle assembly checkpoint signaling; homologous chromosome orientation in meiotic metaphase I; establishment of localization in cell; regulation of meiosis I spindle assembly checkpoint
479.106	-1.0595	0.116852	-9.06706	1.22e-19	4.45e-18	TENT5A	terminal nucleotidyltransferase 5A [Source:HGNC Symbol;Acc:HGNC:18345]	mRNA stabilization; positive regulation of bone mineralization; positive regulation of osteoblast differentiation; regulation of ossification; response to bacterium
464.799	-1.06538	0.117504	-9.0667	1.23e-19	4.46e-18	C11orf96	NA	NA
364.497	1.11455	0.123121	9.05246	1.4e-19	5.06e-18	CNTN5	contactin 5 [Source:HGNC Symbol;Acc:HGNC:2175]	cell adhesion; cell-cell adhesion; brain development; axon guidance; sensory perception of sound; presynapse assembly
375.443	1.15419	0.1275	9.05242	1.4e-19	5.06e-18	CD99	CD99 molecule (Xg blood group) [Source:HGNC Symbol;Acc:HGNC:7082]	cell adhesion; homotypic cell-cell adhesion; T cell extravasation; positive regulation of neutrophil extravasation
1743.66	0.641352	0.0709841	9.03515	1.64e-19	5.92e-18	LDLRAD3	low density lipoprotein receptor class A domain containing 3 [Source:HGNC Symbol;Acc:HGNC:27046]	receptor-mediated endocytosis; regulation of protein processing
2614.74	0.638218	0.070846	9.00851	2.09e-19	7.54e-18	ARX	aristaless related homeobox [Source:HGNC Symbol;Acc:HGNC:18060]	regulation of DNA-templated transcription; nervous system development; cell differentiation; positive regulation of transcription by RNA polymerase II; regulation of transcription by RNA polymerase II; negative regulation of transcription by RNA polymerase II; neuron migration; axon guidance; positive regulation of gene expression; globus pallidus development; olfactory bulb development; cerebral…
2063.67	0.625111	0.0694534	9.00044	2.25e-19	8.1e-18	SDC2	syndecan 2 [Source:HGNC Symbol;Acc:HGNC:10659]	nervous system development; cell differentiation; biological_process; cell migration; regulation of dendrite morphogenesis; dendrite morphogenesis
5632.97	-0.541911	0.0602634	-8.99237	2.42e-19	8.7e-18	PCDH17	protocadherin 17 [Source:HGNC Symbol;Acc:HGNC:14267]	cell adhesion; homophilic cell adhesion via plasma membrane adhesion molecules; adult behavior; negative regulation of synaptic transmission; synaptic membrane adhesion; presynaptic active zone assembly; regulation of synaptic vesicle clustering
1092.64	-0.752097	0.0836543	-8.99054	2.46e-19	8.84e-18	EDIL3	EGF like repeats and discoidin domains 3 [Source:HGNC Symbol;Acc:HGNC:3173]	cell adhesion; positive regulation of cell-substrate adhesion
3006.4	-0.603973	0.067193	-8.98863	2.5e-19	8.98e-18	AMER3	APC membrane recruitment protein 3 [Source:HGNC Symbol;Acc:HGNC:26771]	Wnt signaling pathway; regulation of canonical Wnt signaling pathway
3413.63	-0.566219	0.0629977	-8.98792	2.52e-19	9.02e-18	FBXO25	F-box protein 25 [Source:HGNC Symbol;Acc:HGNC:13596]	protein ubiquitination
2609.69	0.602249	0.0671216	8.9725	2.9e-19	1.04e-17	BCAT1	branched chain amino acid transaminase 1 [Source:HGNC Symbol;Acc:HGNC:976]	branched-chain amino acid metabolic process; lipid metabolic process; amino acid biosynthetic process; branched-chain amino acid biosynthetic process; valine biosynthetic process; G1/S transition of mitotic cell cycle; L-leucine biosynthetic process
2011.44	-0.68593	0.0764623	-8.97082	2.94e-19	1.05e-17	PLCXD2	phosphatidylinositol specific phospholipase C X domain containing 2 [Source:HGNC Symbol;Acc:HGNC:26462]	lipid metabolic process; lipid catabolic process; signal transduction
70.2225	-2.60175	0.290241	-8.9641	3.13e-19	1.11e-17	LNX1	ligand of numb-protein X 1 [Source:HGNC Symbol;Acc:HGNC:6657]	protein ubiquitination; ubiquitin-dependent protein catabolic process; synapse maturation
118.215	-2.02388	0.225855	-8.96095	3.22e-19	1.15e-17	CHST8	carbohydrate sulfotransferase 8 [Source:HGNC Symbol;Acc:HGNC:15993]	carbohydrate biosynthetic process; hormone biosynthetic process; sulfur compound metabolic process; proteoglycan biosynthetic process; central nervous system development
693.124	-0.864422	0.0964895	-8.95872	3.28e-19	1.17e-17	C3orf70	chromosome 3 open reading frame 70 [Source:HGNC Symbol;Acc:HGNC:33731]	nervous system development; circadian behavior
127.322	1.89602	0.211708	8.95583	3.37e-19	1.2e-17	ESPL1	extra spindle pole bodies like 1, separase [Source:HGNC Symbol;Acc:HGNC:16856]	proteolysis; apoptotic process; chromosome segregation; positive regulation of mitotic metaphase/anaphase transition; mitotic cytokinesis; mitotic sister chromatid segregation; meiotic spindle organization; mitotic cell cycle; nuclear division; meiosis I; establishment of mitotic spindle localization; homologous chromosome segregation; negative regulation of sister chromatid cohesion; mitotic sis…
1133.41	-0.705835	0.0789443	-8.94093	3.86e-19	1.37e-17	PLEKHG3	pleckstrin homology and RhoGEF domain containing G3 [Source:HGNC Symbol;Acc:HGNC:20364]	regulation of establishment of cell polarity; regulation of small GTPase mediated signal transduction; regulation of cell migration
3403.99	-0.648113	0.0725126	-8.93794	3.96e-19	1.4e-17	SYN2	synapsin II [Source:HGNC Symbol;Acc:HGNC:11495]	neurotransmitter secretion; chemical synaptic transmission; calcium-ion regulated exocytosis; synaptic vesicle clustering; synaptic vesicle cycle
413.914	-1.04753	0.11772	-8.89846	5.66e-19	2e-17	LINC03051	NA	NA
2023.53	0.645366	0.072573	8.89264	5.97e-19	2.1e-17	MYO10	myosin X [Source:HGNC Symbol;Acc:HGNC:7593]	signal transduction; regulation of cell shape; cytoskeleton-dependent intracellular transport; regulation of filopodium assembly; positive regulation of cell-cell adhesion
516.023	-0.921918	0.103795	-8.8821	6.56e-19	2.31e-17	FSTL4	follistatin like 4 [Source:HGNC Symbol;Acc:HGNC:21389]	cell differentiation; regulation of BMP signaling pathway; negative regulation of brain-derived neurotrophic factor receptor signaling pathway; regulation of collateral sprouting; negative regulation of collateral sprouting; negative regulation of dendritic spine development
121.238	-1.88728	0.212758	-8.87054	7.28e-19	2.56e-17	ADRA1B	adrenoceptor alpha 1B [Source:HGNC Symbol;Acc:HGNC:278]	G protein-coupled receptor signaling pathway; regulation of vasoconstriction; regulation of muscle contraction; regulation of cardiac muscle contraction; adrenergic receptor signaling pathway; positive regulation of MAPK cascade; cell-cell signaling; phospholipase C-activating G protein-coupled receptor signaling pathway; positive regulation of cytosolic calcium ion concentration; intracellular s…
487.981	-1.12021	0.126445	-8.85924	8.06e-19	2.83e-17	PDYN	prodynorphin [Source:HGNC Symbol;Acc:HGNC:8820]	neuropeptide signaling pathway; chemical synaptic transmission; sensory perception
16120.1	-0.546891	0.0617367	-8.85844	8.11e-19	2.84e-17	SPOCK1	SPARC (osteonectin), cwcv and kazal like domains proteoglycan 1 [Source:HGNC Symbol;Acc:HGNC:11251]	cell adhesion; nervous system development; regulation of cell growth; neuron migration; neurogenesis; negative regulation of neuron projection development; negative regulation of endopeptidase activity; negative regulation of cell-substrate adhesion; central nervous system neuron differentiation
4198	0.543333	0.061425	8.84547	9.11e-19	3.19e-17	ILDR2	immunoglobulin like domain containing receptor 2 [Source:HGNC Symbol;Acc:HGNC:18131]	regulation of RNA splicing; negative regulation of T cell activation; pancreas development; response to glucose; insulin secretion; cell differentiation; homeostasis of number of cells within a tissue
255.277	1.28861	0.145747	8.84142	9.45e-19	3.3e-17	KIF4A	kinesin family member 4A [Source:HGNC Symbol;Acc:HGNC:13339]	microtubule-based movement; mitotic spindle organization; mitotic cytokinesis; anterograde axonal transport; organelle organization; spindle elongation; mitotic spindle midzone assembly
1268.43	-0.715013	0.0808809	-8.84033	9.54e-19	3.33e-17	HAS3	hyaluronan synthase 3 [Source:HGNC Symbol;Acc:HGNC:4820]	positive regulation of DNA-templated transcription; glycosaminoglycan biosynthetic process; carbohydrate metabolic process; hyaluronan biosynthetic process; extracellular polysaccharide biosynthetic process; extracellular matrix assembly; positive regulation of hyaluranon cable assembly
202.872	1.40827	0.159676	8.81956	1.15e-18	4e-17	TAGLN	transgelin [Source:HGNC Symbol;Acc:HGNC:11553]	epithelial cell differentiation; muscle organ development
414.327	-0.983962	0.111695	-8.80934	1.26e-18	4.37e-17	LASP1NB	NA	NA
222.853	1.39752	0.158755	8.803	1.33e-18	4.62e-17	ANLN	anillin, actin binding protein [Source:HGNC Symbol;Acc:HGNC:14082]	cell division; mitotic cytokinesis; podocyte cell migration; positive regulation of bleb assembly; actomyosin contractile ring assembly; septin ring organization; septin ring assembly; regulation of exit from mitosis; hematopoietic progenitor cell differentiation
1984.36	0.609369	0.0692296	8.80215	1.34e-18	4.65e-17	CAPN2	calpain 2 [Source:HGNC Symbol;Acc:HGNC:1479]	proteolysis; cellular response to amino acid stimulus; proteolysis involved in protein catabolic process; regulation of cytoskeleton organization; response to hypoxia; blastocyst development; myoblast fusion; female pregnancy; response to mechanical stimulus; positive regulation of cardiac muscle cell apoptotic process; protein autoprocessing; protein catabolic process; regulation of interleukin-…
2112.99	-0.624705	0.0709992	-8.79875	1.38e-18	4.79e-17	C11orf87	NA	NA
396.941	-1.02642	0.116703	-8.79519	1.43e-18	4.93e-17	PDZRN4	NA	NA
470.447	-0.977593	0.11119	-8.79212	1.47e-18	5.06e-17	TACR1	tachykinin receptor 1 [Source:HGNC Symbol;Acc:HGNC:11526]	G protein-coupled receptor signaling pathway; positive regulation of flagellated sperm motility; inflammatory response; positive regulation of cytosolic calcium ion concentration; phospholipase C-activating G protein-coupled receptor signaling pathway; detection of abiotic stimulus; tachykinin receptor signaling pathway; aggressive behavior; positive regulation of leukocyte migration; angiotensin…
1069.58	-0.722655	0.0821959	-8.79186	1.47e-18	5.06e-17	RTL8A	NA	NA
140.361	1.7857	0.203176	8.78893	1.51e-18	5.19e-17	LINC02470	NA	NA
47533.1	-0.421362	0.0479686	-8.78411	1.58e-18	5.41e-17	KIF21B	kinesin family member 21B [Source:HGNC Symbol;Acc:HGNC:29442]	microtubule-based movement
1175.6	-0.711611	0.0810826	-8.77638	1.69e-18	5.79e-17	PRKCZ	protein kinase C zeta [Source:HGNC Symbol;Acc:HGNC:9412]	protein phosphorylation; regulation of primary metabolic process; inflammatory response; positive regulation of interleukin-10 production; positive regulation of ERK1 and ERK2 cascade; intracellular signal transduction; signal transduction; positive regulation of interleukin-13 production; positive regulation of interleukin-4 production; positive regulation of NF-kappaB transcription factor activ…
3026.22	-0.626317	0.0714047	-8.77137	1.77e-18	6.04e-17	CALN1	NA	NA
244.678	-1.25082	0.142864	-8.75535	2.03e-18	6.95e-17	WWOX	WW domain containing oxidoreductase [Source:HGNC Symbol;Acc:HGNC:12799]	Wnt signaling pathway; apoptotic process; negative regulation of Wnt signaling pathway; positive regulation of transcription by RNA polymerase II; cellular response to transforming growth factor beta stimulus; positive regulation of extrinsic apoptotic signaling pathway; skeletal system morphogenesis; osteoblast differentiation; intrinsic apoptotic signaling pathway by p53 class mediator; extrins…
2965.62	-0.712911	0.0814319	-8.75469	2.05e-18	6.98e-17	ZNF503	zinc finger protein 503 [Source:HGNC Symbol;Acc:HGNC:23589]	negative regulation of gene expression; negative regulation of cell population proliferation; negative regulation of DNA-templated transcription; G1 to G0 transition involved in cell differentiation; neural precursor cell proliferation
345.015	-1.30437	0.149076	-8.7497	2.14e-18	7.29e-17	RASD2	RASD family member 2 [Source:HGNC Symbol;Acc:HGNC:18229]	signal transduction; regulation of cAMP-mediated signaling; positive regulation of phosphatidylinositol 3-kinase/protein kinase B signal transduction; locomotory behavior; positive regulation of protein sumoylation; synaptic transmission, dopaminergic
1508.43	-0.651756	0.0745372	-8.74404	2.25e-18	7.65e-17	FHDC1	FH2 domain containing 1 [Source:HGNC Symbol;Acc:HGNC:29363]	cell projection organization; cilium assembly; stress fiber assembly; Golgi ribbon formation; actin filament polymerization
947.526	0.847444	0.0970048	8.7361	2.41e-18	8.19e-17	PCDH15	protocadherin related 15 [Source:HGNC Symbol;Acc:HGNC:14674]	homophilic cell adhesion via plasma membrane adhesion molecules; cell adhesion; sensory perception of sound; inner ear development; startle response; morphogenesis of an epithelium; actin filament organization; visual perception; locomotory behavior; adult walking behavior; multicellular organism growth; inner ear auditory receptor cell differentiation; detection of mechanical stimulus involved i…
131.5	1.9344	0.221455	8.73495	2.44e-18	8.27e-17	TGIF2	TGFB induced factor homeobox 2 [Source:HGNC Symbol;Acc:HGNC:15764]	regulation of DNA-templated transcription; negative regulation of transcription by RNA polymerase II; regulation of gastrulation; neuron differentiation; amacrine cell differentiation; nodal signaling pathway; retina development in camera-type eye; positive regulation of amacrine cell differentiation
4105.83	0.526015	0.0603068	8.72232	2.73e-18	9.23e-17	TSHZ2	teashirt zinc finger homeobox 2 [Source:HGNC Symbol;Acc:HGNC:13010]	regulation of gene expression; regulation of transcription by RNA polymerase II
2295.24	0.57516	0.0659427	8.72212	2.73e-18	9.23e-17	VCL	vinculin [Source:HGNC Symbol;Acc:HGNC:12665]	cell adhesion; negative regulation of cell migration; platelet aggregation; lamellipodium assembly; maintenance of blood-brain barrier; adherens junction assembly; apical junction assembly; cell-matrix adhesion; morphogenesis of an epithelium; regulation of cell migration; protein localization to cell surface; axon extension; regulation of focal adhesion assembly; epithelial cell-cell adhesion; r…
108.278	2.20299	0.252599	8.72126	2.75e-18	9.29e-17	E2F7	E2F transcription factor 7 [Source:HGNC Symbol;Acc:HGNC:23820]	regulation of DNA-templated transcription; regulation of transcription by RNA polymerase II; DNA damage response; positive regulation of transcription by RNA polymerase II; negative regulation of transcription by RNA polymerase II; placenta development; sprouting angiogenesis; negative regulation of cytokinesis; positive regulation of DNA endoreduplication; trophoblast giant cell differentiation;…
173.644	-1.60491	0.184121	-8.71659	2.87e-18	9.66e-17	LINC00951	NA	NA
230.824	-1.33338	0.153073	-8.71077	3.02e-18	1.02e-16	SLC6A7	solute carrier family 6 member 7 [Source:HGNC Symbol;Acc:HGNC:11054]	neurotransmitter transport; amino acid transport; sodium ion transmembrane transport; proline transport; protein catabolic process; proline transmembrane transport; amino acid import across plasma membrane; transmembrane transport
110.98	-1.88964	0.217288	-8.69646	3.42e-18	1.15e-16	NXPH4	neurexophilin 4 [Source:HGNC Symbol;Acc:HGNC:8078]	neuropeptide signaling pathway; modulation of chemical synaptic transmission
2278.4	-0.576416	0.0663455	-8.6881	3.69e-18	1.23e-16	MTUS1	microtubule associated scaffold protein 1 [Source:HGNC Symbol;Acc:HGNC:29789]	regulation of macrophage chemotaxis
303.827	-1.27769	0.147066	-8.68788	3.69e-18	1.24e-16	MASP1	MBL associated serine protease 1 [Source:HGNC Symbol;Acc:HGNC:6901]	proteolysis; complement activation; complement activation, lectin pathway; zymogen activation; negative regulation of complement activation
2449.23	0.617266	0.0710563	8.68701	3.72e-18	1.24e-16	SFRP1	secreted frizzled related protein 1 [Source:HGNC Symbol;Acc:HGNC:10776]	Wnt signaling pathway; negative regulation of apoptotic process; cell differentiation; positive regulation of DNA-templated transcription; positive regulation of cell population proliferation; negative regulation of DNA-templated transcription; negative regulation of gene expression; negative regulation of Wnt signaling pathway; negative regulation of cell population proliferation; negative regul…
326.555	1.17006	0.13471	8.68576	3.76e-18	1.25e-16	CHRM2	cholinergic receptor muscarinic 2 [Source:HGNC Symbol;Acc:HGNC:1951]	G protein-coupled receptor signaling pathway; regulation of heart contraction; G protein-coupled serotonin receptor signaling pathway; chemical synaptic transmission; acetylcholine receptor signaling pathway; response to virus; regulation of smooth muscle contraction; G protein-coupled receptor signaling pathway, coupled to cyclic nucleotide second messenger; adenylate cyclase-inhibiting G protei…
415.835	-0.975351	0.112432	-8.675	4.14e-18	1.38e-16	STAMBPL1	STAM binding protein like 1 [Source:HGNC Symbol;Acc:HGNC:24105]	protein deubiquitination; protein K63-linked deubiquitination; proteolysis; positive regulation of TORC1 signaling; cellular response to L-leucine
233.404	10.259	1.18616	8.64897	5.2e-18	1.73e-16	LOC441666	NA	NA
1680.97	-0.758887	0.0877533	-8.64795	5.24e-18	1.74e-16	CDH7	cadherin 7 [Source:HGNC Symbol;Acc:HGNC:1766]	homophilic cell adhesion via plasma membrane adhesion molecules; cell adhesion; cell-cell adhesion; cell migration; cell morphogenesis; cell-cell junction assembly; calcium-dependent cell-cell adhesion via plasma membrane cell adhesion molecules; adherens junction organization; cell-cell adhesion mediated by cadherin
1541.44	-0.629641	0.0729918	-8.62618	6.34e-18	2.1e-16	MAP3K1	mitogen-activated protein kinase kinase kinase 1 [Source:HGNC Symbol;Acc:HGNC:6848]	protein phosphorylation; MAPK cascade; cellular response to mechanical stimulus; Fc-epsilon receptor signaling pathway
3639.77	-0.524852	0.0608784	-8.62132	6.62e-18	2.19e-16	GPRIN3	GPRIN family member 3 [Source:HGNC Symbol;Acc:HGNC:27733]	neuron projection development
8852.07	-0.480597	0.0557998	-8.61289	7.12e-18	2.36e-16	ADGRL3	adhesion G protein-coupled receptor L3 [Source:HGNC Symbol;Acc:HGNC:20974]	G protein-coupled receptor signaling pathway; cell surface receptor signaling pathway; adenylate cyclase-activating G protein-coupled receptor signaling pathway; neuron migration; synapse assembly; cell-cell adhesion via plasma-membrane adhesion molecules
216.815	-1.4481	0.168233	-8.6077	7.45e-18	2.46e-16	NPTX2	neuronal pentraxin 2 [Source:HGNC Symbol;Acc:HGNC:7953]	chemical synaptic transmission; associative learning
258.325	-1.23236	0.143302	-8.59974	7.99e-18	2.63e-16	GPR21	G protein-coupled receptor 21 [Source:HGNC Symbol;Acc:HGNC:4476]	G protein-coupled receptor signaling pathway; insulin receptor signaling pathway; positive regulation of multicellular organism growth; glucose homeostasis; negative regulation of insulin receptor signaling pathway
494.821	-0.909651	0.105863	-8.59274	8.49e-18	2.8e-16	RTL9	NA	NA
111.975	1.92431	0.223974	8.59169	8.57e-18	2.82e-16	SCPEP1	serine carboxypeptidase 1 [Source:HGNC Symbol;Acc:HGNC:29507]	proteolysis; retinoic acid metabolic process; blood vessel diameter maintenance; negative regulation of blood pressure
1363.93	-0.697315	0.0812098	-8.58658	8.96e-18	2.94e-16	CTTNBP2	cortactin binding protein 2 [Source:HGNC Symbol;Acc:HGNC:15679]	regulation of synapse organization; regulation of modification of postsynaptic actin cytoskeleton
699.507	0.787892	0.0918233	8.58053	9.44e-18	3.1e-16	BEND4	NA	NA
8569.99	-0.559271	0.0651987	-8.57795	9.66e-18	3.16e-16	NUP93	nucleoporin 93 [Source:HGNC Symbol;Acc:HGNC:28958]	mRNA transport; protein transport; poly(A)+ mRNA export from nucleus; protein import into nucleus; nuclear envelope organization; nucleocytoplasmic transport; positive regulation of SMAD protein signal transduction; nuclear pore complex assembly
742.963	1.11002	0.12965	8.56169	1.11e-17	3.63e-16	PABPN1	poly(A) binding protein nuclear 1 [Source:HGNC Symbol;Acc:HGNC:8565]	mRNA processing; MAPK cascade; cellular response to lipopolysaccharide; muscle contraction; RNA processing; poly(A)+ mRNA export from nucleus; positive regulation of polynucleotide adenylyltransferase activity
3540.84	-0.646735	0.0755968	-8.55505	1.18e-17	3.84e-16	GNB4	G protein subunit beta 4 [Source:HGNC Symbol;Acc:HGNC:20731]	signal transduction; G protein-coupled receptor signaling pathway; substantia nigra development
17436	-0.435253	0.0509507	-8.54262	1.31e-17	4.28e-16	ADGRL1	adhesion G protein-coupled receptor L1 [Source:HGNC Symbol;Acc:HGNC:20973]	G protein-coupled receptor signaling pathway; cell surface receptor signaling pathway; adenylate cyclase-activating G protein-coupled receptor signaling pathway; heterophilic cell-cell adhesion via plasma membrane cell adhesion molecules
3876.19	-0.546669	0.064045	-8.5357	1.39e-17	4.53e-16	RAB11FIP4	RAB11 family interacting protein 4 [Source:HGNC Symbol;Acc:HGNC:30267]	endocytic recycling; regulation of cytokinesis
18785	-0.479706	0.0562195	-8.53273	1.43e-17	4.64e-16	APC	APC regulator of WNT signaling pathway [Source:HGNC Symbol;Acc:HGNC:583]	Wnt signaling pathway; negative regulation of Wnt signaling pathway; cell adhesion; DNA damage response; negative regulation of cell population proliferation; negative regulation of canonical Wnt signaling pathway; nervous system development; protein-containing complex assembly; negative regulation of G1/S transition of mitotic cell cycle; cell migration; negative regulation of cell cycle G1/S ph…
7079.69	0.484429	0.0567775	8.53206	1.44e-17	4.66e-16	SEPTIN2	septin 2 [Source:HGNC Symbol;Acc:HGNC:7729]	cell division; cell differentiation; spermatogenesis; cilium assembly; smoothened signaling pathway; protein localization; cytoskeleton-dependent cytokinesis; regulation of exocytosis
232.651	1.42271	0.166873	8.52569	1.52e-17	4.91e-16	YBX3	Y-box binding protein 3 [Source:HGNC Symbol;Acc:HGNC:2428]	regulation of gene expression; cellular hyperosmotic response; negative regulation of intrinsic apoptotic signaling pathway in response to osmotic stress; cellular response to tumor necrosis factor; negative regulation of necroptotic process; 3'-UTR-mediated mRNA stabilization; positive regulation of cytoplasmic translation; negative regulation of transcription by RNA polymerase II; in utero embr…
583.807	-0.924995	0.108528	-8.52309	1.55e-17	5.02e-16	FAM78B	NA	NA
655.757	0.80076	0.0940937	8.51024	1.74e-17	5.6e-16	CYFIP1	cytoplasmic FMR1 interacting protein 1 [Source:HGNC Symbol;Acc:HGNC:13759]	regulation of actin filament polymerization; nervous system development; cell differentiation; regulation of cell shape; lamellipodium assembly; cognition; axon guidance; Rac protein signal transduction; regulation of translation; axon extension; positive regulation of Arp2/3 complex-mediated actin nucleation; cell morphogenesis; ruffle organization; negative regulation of translation; positive r…
182.129	1.47105	0.172911	8.50753	1.78e-17	5.72e-16	BMP7	bone morphogenetic protein 7 [Source:HGNC Symbol;Acc:HGNC:1074]	positive regulation of gene expression; BMP signaling pathway; cell differentiation; positive regulation of DNA-templated transcription; negative regulation of DNA-templated transcription; ossification; pharyngeal system development; eye development; ureteric bud development; mesoderm formation; kidney development; endocardial cushion formation; pericardium morphogenesis; pattern specification pr…
810.705	-0.852271	0.100193	-8.50632	1.8e-17	5.78e-16	GALNT9	polypeptide N-acetylgalactosaminyltransferase 9 [Source:HGNC Symbol;Acc:HGNC:4131]	protein glycosylation; protein O-linked glycosylation; O-glycan processing; protein modification process
543.445	0.857715	0.100848	8.50504	1.82e-17	5.83e-16	FKBP9	FKBP prolyl isomerase 9 [Source:HGNC Symbol;Acc:HGNC:3725]	protein folding
117.044	-1.76617	0.207706	-8.50323	1.84e-17	5.91e-16	SYNPO	synaptopodin [Source:HGNC Symbol;Acc:HGNC:30672]	positive regulation of actin filament bundle assembly; regulation of stress fiber assembly; modification of dendritic spine; spine apparatus assembly
174.326	1.49973	0.176399	8.50191	1.86e-17	5.97e-16	NOTCH2NLA	notch 2 N-terminal like A [Source:HGNC Symbol;Acc:HGNC:31862]	Notch signaling pathway; cell differentiation; cerebral cortex development; positive regulation of Notch signaling pathway
7068.9	-0.513676	0.0605283	-8.48654	2.13e-17	6.81e-16	PCDH10	protocadherin 10 [Source:HGNC Symbol;Acc:HGNC:13404]	homophilic cell adhesion via plasma membrane adhesion molecules; cell adhesion; nervous system development
3573	-0.719296	0.0848961	-8.47266	2.4e-17	7.66e-16	VSTM2L	V-set and transmembrane domain containing 2 like [Source:HGNC Symbol;Acc:HGNC:16096]	negative regulation of neuron apoptotic process
7476.55	-0.520972	0.0614998	-8.47112	2.43e-17	7.75e-16	ADGRB2	adhesion G protein-coupled receptor B2 [Source:HGNC Symbol;Acc:HGNC:944]	G protein-coupled receptor signaling pathway; cell surface receptor signaling pathway; negative regulation of angiogenesis; adenylate cyclase-activating G protein-coupled receptor signaling pathway; peripheral nervous system development; calcineurin-NFAT signaling cascade
26391.6	-0.425674	0.0502674	-8.46819	2.49e-17	7.94e-16	PAK3	p21 (RAC1) activated kinase 3 [Source:HGNC Symbol;Acc:HGNC:8592]	protein phosphorylation; MAPK cascade; axonogenesis; synapse organization; intracellular signal transduction; regulation of actin cytoskeleton organization; dendrite development; dendritic spine morphogenesis; stimulatory C-type lectin receptor signaling pathway; ephrin receptor signaling pathway; regulation of MAPK cascade; regulation of actin filament polymerization; regulation of axonogenesis;…
324.175	-1.08607	0.128321	-8.4637	2.59e-17	8.23e-16	SLC35F3	solute carrier family 35 member F3 [Source:HGNC Symbol;Acc:HGNC:23616]	thiamine transport
846.589	-0.73502	0.0868424	-8.46384	2.59e-17	8.23e-16	KCNA4	potassium voltage-gated channel subfamily A member 4 [Source:HGNC Symbol;Acc:HGNC:6222]	transmembrane transport; monoatomic ion transport; potassium ion transport; protein homooligomerization; potassium ion transmembrane transport; regulation of presynaptic membrane potential; action potential
848.036	-0.816751	0.0965992	-8.45505	2.79e-17	8.85e-16	LY6E	lymphocyte antigen 6 family member E [Source:HGNC Symbol;Acc:HGNC:6727]	cell surface receptor signaling pathway; negative regulation of viral entry into host cell
1845.3	-0.649647	0.0768388	-8.45468	2.8e-17	8.86e-16	LARGE1	LARGE xylosyl- and glucuronyltransferase 1 [Source:HGNC Symbol;Acc:HGNC:6511]	protein glycosylation; protein O-linked mannosylation; skeletal muscle tissue regeneration; skeletal muscle organ development; glycosphingolipid biosynthetic process; N-acetylglucosamine metabolic process; protein O-linked glycosylation; glycoprotein biosynthetic process; muscle cell cellular homeostasis; blood vessel development; behavioral fear response; neuron migration; protein targeting to m…
1293.9	-0.727733	0.0860838	-8.45377	2.82e-17	8.92e-16	MB21D2	NA	NA
1831.73	0.609221	0.0720767	8.4524	2.85e-17	9.01e-16	PTBP1	polypyrimidine tract binding protein 1 [Source:HGNC Symbol;Acc:HGNC:9583]	mRNA processing; RNA splicing; regulation of RNA splicing; regulation of alternative mRNA splicing, via spliceosome; IRES-dependent viral translational initiation; negative regulation of mRNA splicing, via spliceosome; negative regulation of RNA splicing; positive regulation of protein dephosphorylation; negative regulation of muscle cell differentiation; regulation of cell differentiation; posit…
7061.53	-0.466121	0.0551833	-8.44677	2.99e-17	9.44e-16	SETBP1	SET binding protein 1 [Source:HGNC Symbol;Acc:HGNC:15573]	chromatin remodeling; regulation of DNA-templated transcription
61.4145	2.99087	0.354103	8.44633	3.01e-17	9.47e-16	ID1	inhibitor of DNA binding 1 [Source:HGNC Symbol;Acc:HGNC:5360]	negative regulation of DNA-templated transcription; negative regulation of transcription by RNA polymerase II; rhythmic process; cell differentiation; negative regulation of cold-induced thermogenesis; circadian regulation of gene expression; angiogenesis; transforming growth factor beta receptor signaling pathway; blood vessel morphogenesis; negative regulation of transcription by transcription …
468.732	-0.925337	0.10964	-8.43981	3.18e-17	1e-15	RWDD2B	RWD domain containing 2B [Source:HGNC Symbol;Acc:HGNC:1302]	biological_process
460.739	0.919704	0.108984	8.43889	3.2e-17	1.01e-15	LRIG1	leucine rich repeats and immunoglobulin like domains 1 [Source:HGNC Symbol;Acc:HGNC:17360]	sensory perception of sound; hair cycle process; otolith morphogenesis; innervation
98.412	-1.91995	0.227584	-8.43623	3.28e-17	1.03e-15	MADCAM1	mucosal vascular addressin cell adhesion molecule 1 [Source:HGNC Symbol;Acc:HGNC:6765]	cell adhesion; integrin-mediated signaling pathway; positive regulation of lymphocyte migration; cell-matrix adhesion; immune response; signal transduction; receptor clustering; heterotypic cell-cell adhesion; leukocyte tethering or rolling; positive regulation of leukocyte migration
2447.76	0.541657	0.0642438	8.43128	3.42e-17	1.07e-15	TBL1X	transducin beta like 1 X-linked [Source:HGNC Symbol;Acc:HGNC:11585]	proteolysis; positive regulation of DNA-templated transcription; positive regulation of transcription by RNA polymerase II; regulation of transcription by RNA polymerase II; sensory perception of sound; negative regulation of transcription by RNA polymerase II; proteasome-mediated ubiquitin-dependent protein catabolic process; protein stabilization; positive regulation of canonical Wnt signaling …
78.882	2.31023	0.274081	8.429	3.49e-17	1.09e-15	ELF4	E74 like ETS transcription factor 4 [Source:HGNC Symbol;Acc:HGNC:3319]	regulation of DNA-templated transcription; regulation of transcription by RNA polymerase II; positive regulation of DNA-templated transcription; positive regulation of transcription by RNA polymerase II; negative regulation of inflammatory response; negative regulation of tumor necrosis factor production; negative regulation of interleukin-1 beta production; negative regulation of interleukin-6 p…
6145.66	-0.495271	0.0588785	-8.41174	4.04e-17	1.26e-15	ADGRL2	adhesion G protein-coupled receptor L2 [Source:HGNC Symbol;Acc:HGNC:18582]	G protein-coupled receptor signaling pathway; cell surface receptor signaling pathway; adenylate cyclase-activating G protein-coupled receptor signaling pathway
1014.17	-0.798323	0.0950077	-8.40272	4.36e-17	1.36e-15	LINC01801	NA	NA
2111.64	0.570486	0.0679724	8.3929	4.74e-17	1.48e-15	BCL6	BCL6 transcription repressor [Source:HGNC Symbol;Acc:HGNC:1001]	immune system process; DNA damage response; inflammatory response; negative regulation of DNA-templated transcription; regulation of cytokine production; negative regulation of transcription by RNA polymerase II; negative regulation of cell growth; positive regulation of apoptotic process; regulation of cell population proliferation; regulation of immune system process; positive regulation of reg…
91.7502	-1.94714	0.23203	-8.39175	4.79e-17	1.49e-15	LINC01102	NA	NA
681.302	-0.788247	0.093999	-8.3857	5.04e-17	1.57e-15	GABRG3	gamma-aminobutyric acid type A receptor subunit gamma3 [Source:HGNC Symbol;Acc:HGNC:4088]	monoatomic ion transport; chloride transport; monoatomic ion transmembrane transport; gamma-aminobutyric acid signaling pathway; chloride transmembrane transport; synaptic transmission, GABAergic; regulation of postsynaptic membrane potential; inhibitory synapse assembly; response to xenobiotic stimulus
110.256	1.87081	0.223147	8.38375	5.13e-17	1.59e-15	MFGE8	milk fat globule EGF and factor V/VIII domain containing [Source:HGNC Symbol;Acc:HGNC:7036]	cell adhesion; single fertilization; angiogenesis; apoptotic cell clearance
48737.7	-0.546299	0.0652358	-8.37421	5.56e-17	1.72e-15	NSG2	neuronal vesicle trafficking associated 2 [Source:HGNC Symbol;Acc:HGNC:24955]	dopamine receptor signaling pathway; clathrin coat assembly; endosomal transport; regulation of postsynaptic membrane neurotransmitter receptor levels
572.895	0.852582	0.101884	8.36816	5.85e-17	1.81e-15	GCH1	GTP cyclohydrolase 1 [Source:HGNC Symbol;Acc:HGNC:4193]	tetrahydrofolate biosynthetic process; tetrahydrobiopterin biosynthetic process; regulation of blood pressure; response to lipopolysaccharide; response to tumor necrosis factor; positive regulation of nitric-oxide synthase activity; response to type II interferon; regulation of removal of superoxide radicals; response to pain; dopamine biosynthetic process; neuromuscular process controlling postu…
186.407	-1.34798	0.161134	-8.36557	5.98e-17	1.85e-15	GSG1L	GSG1 like [Source:HGNC Symbol;Acc:HGNC:28283]	regulation of postsynaptic neurotransmitter receptor internalization
327.631	1.04463	0.125217	8.3425	7.27e-17	2.24e-15	AR	androgen receptor [Source:HGNC Symbol;Acc:HGNC:644]	regulation of DNA-templated transcription; androgen receptor signaling pathway; positive regulation of gene expression; positive regulation of DNA-templated transcription; positive regulation of transcription by RNA polymerase II; G protein-coupled receptor signaling pathway; negative regulation of cell population proliferation; positive regulation of cell population proliferation; signal transdu…
3729.4	-0.502128	0.0602295	-8.33692	7.63e-17	2.35e-15	ATRNL1	attractin like 1 [Source:HGNC Symbol;Acc:HGNC:29063]	G protein-coupled receptor signaling pathway
562.562	0.865814	0.103867	8.33581	7.7e-17	2.37e-15	MCM3	minichromosome maintenance complex component 3 [Source:HGNC Symbol;Acc:HGNC:6945]	DNA replication; DNA duplex unwinding; DNA replication initiation; DNA metabolic process; regulation of DNA-templated DNA replication initiation; double-strand break repair via break-induced replication; DNA unwinding involved in DNA replication; mitotic DNA replication initiation; DNA strand elongation involved in DNA replication
357.562	-1.01829	0.122261	-8.32885	8.16e-17	2.51e-15	HTR7	5-hydroxytryptamine receptor 7 [Source:HGNC Symbol;Acc:HGNC:5302]	G protein-coupled receptor signaling pathway; chemical synaptic transmission; circadian rhythm; vasoconstriction; smooth muscle contraction; G protein-coupled serotonin receptor signaling pathway; adenylate cyclase-activating serotonin receptor signaling pathway; G protein-coupled receptor signaling pathway, coupled to cyclic nucleotide second messenger; blood circulation
98.5095	-1.92474	0.231302	-8.32132	8.7e-17	2.67e-15	BCAN	brevican [Source:HGNC Symbol;Acc:HGNC:23059]	cell adhesion; central nervous system development; skeletal system development; positive regulation of neuroblast proliferation; glial cell differentiation; hippocampus development; synapse maturation
454.052	0.95722	0.115143	8.31331	9.31e-17	2.85e-15	SLC1A3	solute carrier family 1 member 3 [Source:HGNC Symbol;Acc:HGNC:10941]	potassium ion transmembrane transport; amino acid transport; chloride transmembrane transport; neutral amino acid transport; L-glutamate transmembrane transport; monoatomic ion transport; neurotransmitter transport; chemical synaptic transmission; transport across blood-brain barrier; transepithelial transport; neurotransmitter uptake; L-glutamate import; D-aspartate import across plasma membrane…
1317.92	0.676007	0.0813797	8.30683	9.83e-17	3.01e-15	PHLDA1	pleckstrin homology like domain family A member 1 [Source:HGNC Symbol;Acc:HGNC:8933]	positive regulation of apoptotic process; apoptotic process; FasL biosynthetic process
6789.82	-0.503628	0.0606553	-8.30311	1.01e-16	3.1e-15	SHISAL1	NA	NA
775.438	-0.844016	0.101756	-8.29447	1.09e-16	3.33e-15	THSD7B	thrombospondin type 1 domain containing 7B [Source:HGNC Symbol;Acc:HGNC:29348]	actin cytoskeleton organization
207.195	-1.28491	0.155028	-8.28827	1.15e-16	3.5e-15	KCNC2	potassium voltage-gated channel subfamily C member 2 [Source:HGNC Symbol;Acc:HGNC:6234]	transmembrane transport; monoatomic ion transport; potassium ion transport; protein homooligomerization; potassium ion transmembrane transport; regulation of presynaptic membrane potential; protein heterooligomerization; action potential; nitric oxide-cGMP-mediated signaling; membrane hyperpolarization; cellular response to nitric oxide; regulation of action potential firing rate; response to tox…
62.3022	2.59821	0.313706	8.28228	1.21e-16	3.68e-15	TROAP	trophinin associated protein [Source:HGNC Symbol;Acc:HGNC:12327]	cell adhesion
3549.09	-0.527362	0.0636749	-8.28209	1.21e-16	3.68e-15	MEF2D	myocyte enhancer factor 2D [Source:HGNC Symbol;Acc:HGNC:6997]	positive regulation of transcription by RNA polymerase II; positive regulation of vascular associated smooth muscle cell proliferation; apoptotic process; nervous system development; cell differentiation; positive regulation of DNA-templated transcription; animal organ development; muscle organ development; adult heart development; osteoblast differentiation; endochondral ossification; chondrocyt…
9388.06	-0.473759	0.0572154	-8.28027	1.23e-16	3.73e-15	PPP2R2B	protein phosphatase 2 regulatory subunit Bbeta [Source:HGNC Symbol;Acc:HGNC:9305]	apoptotic process
125.541	1.66678	0.201339	8.27847	1.25e-16	3.78e-15	SOX21-AS1	NA	NA
42.4313	4.8581	0.587055	8.27537	1.28e-16	3.88e-15	HOXB4	homeobox B4 [Source:HGNC Symbol;Acc:HGNC:5115]	regulation of DNA-templated transcription; positive regulation of transcription by RNA polymerase II; anterior/posterior pattern specification; embryonic skeletal system morphogenesis; hematopoietic stem cell differentiation; negative regulation of transcription by RNA polymerase II; morphogenesis of an epithelial sheet; hemopoiesis; somatic stem cell division; spleen development; bone marrow dev…
312.134	1.33649	0.161527	8.27412	1.29e-16	3.91e-15	REEP3	receptor accessory protein 3 [Source:HGNC Symbol;Acc:HGNC:23711]	cell division; nuclear envelope organization; mitotic nuclear membrane reassembly; endoplasmic reticulum tubular network organization
1761.84	-0.613955	0.0742418	-8.26967	1.34e-16	4.05e-15	MGAT5B	alpha-1,6-mannosylglycoprotein 6-beta-N-acetylglucosaminyltransferase B [Source:HGNC Symbol;Acc:HGNC:24140]	protein N-linked glycosylation; protein glycosylation; protein O-linked glycosylation via serine
1172.79	-0.653655	0.0790733	-8.26644	1.38e-16	4.16e-15	BOK	BCL2 family apoptosis regulator BOK [Source:HGNC Symbol;Acc:HGNC:1087]	regulation of apoptotic process; apoptotic process; cellular component disassembly involved in execution phase of apoptosis; male gonad development; intrinsic apoptotic signaling pathway in response to DNA damage; positive regulation of apoptotic process; negative regulation of neuron apoptotic process; oligodendrocyte differentiation; protein complex oligomerization; neuron apoptotic process; re…
6805.27	-0.447182	0.0543762	-8.22385	1.97e-16	5.92e-15	ATXN7L3	ataxin 7 like 3 [Source:HGNC Symbol;Acc:HGNC:25416]	chromatin organization; positive regulation of DNA-templated transcription; regulation of transcription by RNA polymerase II; regulation of DNA repair; regulation of RNA splicing
4777.74	-0.553535	0.0673323	-8.22094	2.02e-16	6.06e-15	ABHD2	abhydrolase domain containing 2, acylglycerol lipase [Source:HGNC Symbol;Acc:HGNC:18717]	lipid catabolic process; steroid hormone mediated signaling pathway; acylglycerol catabolic process; sperm capacitation; medium-chain fatty acid biosynthetic process; medium-chain fatty acid catabolic process; response to progesterone; acrosome reaction; response to wounding; smooth muscle cell migration; negative regulation of smooth muscle cell migration
84.6183	2.12801	0.258867	8.22049	2.03e-16	6.08e-15	EPHB4	EPH receptor B4 [Source:HGNC Symbol;Acc:HGNC:3395]	protein phosphorylation; cell surface receptor protein tyrosine kinase signaling pathway; ephrin receptor signaling pathway; cell adhesion; angiogenesis; protein autophosphorylation; heart morphogenesis; cell migration involved in sprouting angiogenesis
151.063	1.54705	0.188248	8.21815	2.07e-16	6.19e-15	H2AJ	H2A.J histone [Source:HGNC Symbol;Acc:HGNC:14456]	heterochromatin formation; biological_process; spermatogenesis; cerebral cortex development; cellular response to gamma radiation; cellular senescence
300.891	1.08106	0.131571	8.21652	2.1e-16	6.26e-15	PRR11	proline rich 11 [Source:HGNC Symbol;Acc:HGNC:25619]	regulation of cell cycle
375.829	-1.00076	0.121972	-8.20482	2.31e-16	6.9e-15	RET	ret proto-oncogene [Source:HGNC Symbol;Acc:HGNC:9967]	homophilic cell adhesion via plasma membrane adhesion molecules; protein phosphorylation; cell adhesion; positive regulation of DNA-templated transcription; regulation of cell adhesion; positive regulation of cell migration; positive regulation of MAPK cascade; signal transduction; glial cell-derived neurotrophic factor receptor signaling pathway; positive regulation of phosphatidylinositol 3-kin…
2285.39	-0.526197	0.0641918	-8.19726	2.46e-16	7.33e-15	GRIP1	glutamate receptor interacting protein 1 [Source:HGNC Symbol;Acc:HGNC:18708]	intracellular signal transduction; positive regulation of neuron projection arborization; neurotransmitter receptor transport, endosome to postsynaptic membrane
7580.46	-0.464561	0.0566767	-8.19668	2.47e-16	7.36e-15	AKAP12	A-kinase anchoring protein 12 [Source:HGNC Symbol;Acc:HGNC:370]	positive regulation of protein kinase A signaling; regulation of protein kinase C signaling; signal transduction; G protein-coupled receptor signaling pathway; adenylate cyclase-inhibiting G protein-coupled receptor signaling pathway; regulation of protein kinase A signaling; response to lipopolysaccharide; positive regulation of tumor necrosis factor production; hepatic stellate cell activation;…
2123.16	-0.622013	0.0759157	-8.19347	2.54e-16	7.55e-15	EPHA7	EPH receptor A7 [Source:HGNC Symbol;Acc:HGNC:3390]	protein phosphorylation; cell surface receptor protein tyrosine kinase signaling pathway; apoptotic process; nervous system development; brain development; axon guidance; ephrin receptor signaling pathway; positive regulation of neuron apoptotic process; negative chemotaxis; regulation of ERK1 and ERK2 cascade; phosphorylation; regulation of peptidyl-tyrosine phosphorylation; regulation of cell-c…
3680.87	0.597341	0.0729277	8.19087	2.59e-16	7.7e-15	AP1S2	adaptor related protein complex 1 subunit sigma 2 [Source:HGNC Symbol;Acc:HGNC:560]	intracellular protein transport; vesicle-mediated transport; protein transport; platelet dense granule organization; melanosome assembly
4820.77	-0.494073	0.0603364	-8.18864	2.64e-16	7.84e-15	BCL9L	BCL9 like [Source:HGNC Symbol;Acc:HGNC:23688]	canonical Wnt signaling pathway; positive regulation of transcription by RNA polymerase II; negative regulation of transforming growth factor beta receptor signaling pathway; positive regulation of epithelial to mesenchymal transition; regulation of cell morphogenesis; transcription by RNA polymerase II; somatic stem cell population maintenance; skeletal muscle cell differentiation; myoblast diff…
86.177	2.14172	0.261653	8.18537	2.71e-16	8.04e-15	ZNF454	zinc finger protein 454 [Source:HGNC Symbol;Acc:HGNC:21200]	regulation of DNA-templated transcription; regulation of transcription by RNA polymerase II
320.459	1.12949	0.138096	8.17903	2.86e-16	8.47e-15	ATAD2	ATPase family AAA domain containing 2 [Source:HGNC Symbol;Acc:HGNC:30123]	positive regulation of DNA-templated transcription; nucleosome assembly; transcription initiation-coupled chromatin remodeling; nucleosome disassembly
81.7235	2.27166	0.277946	8.17301	3.01e-16	8.89e-15	PLD2	phospholipase D2 [Source:HGNC Symbol;Acc:HGNC:9068]	intracellular signal transduction; phosphatidic acid biosynthetic process; lipid catabolic process; small GTPase-mediated signal transduction; synaptic vesicle recycling; cytoskeleton organization; phospholipid catabolic process; Fc-gamma receptor signaling pathway involved in phagocytosis; regulation of vesicle-mediated transport
128.001	1.65915	0.203506	8.15284	3.55e-16	1.05e-14	CKAP2L	NA	NA
376.121	-0.950759	0.116732	-8.14483	3.8e-16	1.12e-14	DLGAP2	DLG associated protein 2 [Source:HGNC Symbol;Acc:HGNC:2906]	signaling; neuron-neuron synaptic transmission
1083.61	-0.68686	0.0843583	-8.14217	3.88e-16	1.14e-14	ZNF880	zinc finger protein 880 [Source:HGNC Symbol;Acc:HGNC:37249]	regulation of DNA-templated transcription; regulation of transcription by RNA polymerase II
2843.42	0.542945	0.0667124	8.13859	4e-16	1.18e-14	NEBL	nebulette [Source:HGNC Symbol;Acc:HGNC:16932]	cardiac muscle thin filament assembly
1222.38	0.643709	0.0791505	8.13272	4.2e-16	1.23e-14	PPIP5K1	diphosphoinositol pentakisphosphate kinase 1 [Source:HGNC Symbol;Acc:HGNC:29023]	inositol metabolic process; inositol phosphate metabolic process; inositol phosphate biosynthetic process
591.198	-0.887819	0.109241	-8.12719	4.39e-16	1.29e-14	CBLN1	cerebellin 1 precursor [Source:HGNC Symbol;Acc:HGNC:1543]	synapse organization; nervous system development; chemical synaptic transmission; heterophilic cell-cell adhesion via plasma membrane cell adhesion molecules; cerebellar granule cell differentiation; positive regulation of long-term synaptic depression; synapse assembly; protein secretion; establishment of localization in cell; positive regulation of synapse assembly; negative regulation of excit…
602.63	0.790644	0.0975951	8.10126	5.44e-16	1.59e-14	SEC24D	SEC24 homolog D, COPII coat complex component [Source:HGNC Symbol;Acc:HGNC:10706]	intracellular protein transport; endoplasmic reticulum to Golgi vesicle-mediated transport; protein transport; vesicle-mediated transport; COPII-coated vesicle cargo loading; in utero embryonic development
655.296	-0.784454	0.096855	-8.09927	5.53e-16	1.62e-14	LSM5	LSM5 homolog, U6 small nuclear RNA and mRNA degradation associated [Source:HGNC Symbol;Acc:HGNC:17162]	mRNA processing; RNA splicing; mRNA splicing, via spliceosome; response to bacterium; mRNA catabolic process
117.163	1.66028	0.205023	8.09802	5.59e-16	1.63e-14	RFX4	regulatory factor X4 [Source:HGNC Symbol;Acc:HGNC:9985]	regulation of DNA-templated transcription; regulation of transcription by RNA polymerase II; positive regulation of transcription by RNA polymerase II; telencephalon development; negative regulation of smoothened signaling pathway; cilium assembly; regulation of protein processing
451.477	0.917824	0.113469	8.08878	6.03e-16	1.76e-14	KNTC1	kinetochore associated 1 [Source:HGNC Symbol;Acc:HGNC:17255]	cell division; protein-containing complex assembly; mitotic spindle assembly checkpoint signaling; regulation of attachment of spindle microtubules to kinetochore; mitotic sister chromatid segregation; regulation of exit from mitosis; protein localization to kinetochore involved in kinetochore assembly
97.1409	1.85234	0.229065	8.08651	6.14e-16	1.79e-14	IQGAP3	IQ motif containing GTPase activating protein 3 [Source:HGNC Symbol;Acc:HGNC:20669]	regulation of GTPase activity; mitotic actomyosin contractile ring assembly actin filament organization; G1/S transition of mitotic cell cycle; Ras protein signal transduction; regulation of cell size; gene expression; positive regulation of gene expression; negative regulation of gene expression; mammary gland epithelial cell proliferation; positive regulation of mammary gland epithelial cell pr…
2407.89	-0.627359	0.0776421	-8.08014	6.47e-16	1.88e-14	CDK5R2	cyclin dependent kinase 5 regulatory subunit 2 [Source:HGNC Symbol;Acc:HGNC:1776]	brain development; axon guidance; regulation of cyclin-dependent protein serine/threonine kinase activity; neuron migration; cerebellum development; superior olivary nucleus maturation; hippocampus development; layer formation in cerebral cortex; positive regulation of calcium ion-dependent exocytosis
5658.29	-0.440248	0.0545952	-8.06386	7.39e-16	2.14e-14	AGAP2	ArfGAP with GTPase domain, ankyrin repeat and PH domain 2 [Source:HGNC Symbol;Acc:HGNC:16921]	protein transport; endosomal transport; negative regulation of neuron apoptotic process; positive regulation of protein kinase activity; actin cytoskeleton organization; negative regulation of protein catabolic process; apoptotic process; cell surface receptor signaling pathway via JAK-STAT; mammary gland epithelial cell proliferation; positive regulation of mammary gland epithelial cell prolifer…
339.512	1.16275	0.144297	8.05806	7.75e-16	2.25e-14	SEPTIN10	septin 10 [Source:HGNC Symbol;Acc:HGNC:14349]	cell division; protein localization; cytoskeleton-dependent cytokinesis
5628.87	-0.465072	0.0577449	-8.05391	8.02e-16	2.32e-14	SRGAP2	SLIT-ROBO Rho GTPase activating protein 2 [Source:HGNC Symbol;Acc:HGNC:19751]	signal transduction; nervous system development; actin filament severing; neuron projection morphogenesis; regulation of small GTPase mediated signal transduction; positive regulation of GTPase activity; filopodium assembly; excitatory synapse assembly; inhibitory synapse assembly; negative regulation of cell migration; lamellipodium assembly involved in ameboidal cell migration; extension of a l…
2054.23	-0.551455	0.06853	-8.04692	8.49e-16	2.45e-14	ADCYAP1R1	ADCYAP receptor type I [Source:HGNC Symbol;Acc:HGNC:242]	G protein-coupled receptor signaling pathway; cell surface receptor signaling pathway; cell differentiation; spermatogenesis; adenylate cyclase-modulating G protein-coupled receptor signaling pathway; response to xenobiotic stimulus; positive regulation of calcium ion transport into cytosol; cAMP-mediated signaling; response to estradiol; multicellular organismal response to stress; positive regu…
114.294	8.33112	1.03549	8.04557	8.58e-16	2.48e-14	MIR4458HG	NA	NA
199.32	1.71282	0.212898	8.04528	8.6e-16	2.48e-14	HERC2P7	NA	NA
125.977	1.70046	0.211461	8.0415	8.87e-16	2.56e-14	HTR1B	5-hydroxytryptamine receptor 1B [Source:HGNC Symbol;Acc:HGNC:5287]	G protein-coupled receptor signaling pathway; chemical synaptic transmission; bone remodeling; regulation of behavior; vasoconstriction; positive regulation of vascular associated smooth muscle cell proliferation; adenylate cyclase-inhibiting G protein-coupled receptor signaling pathway; regulation of presynaptic cytosolic calcium ion concentration; cellular response to xenobiotic stimulus; adeny…
1920.53	-0.527428	0.065596	-8.04055	8.94e-16	2.57e-14	LOC105377294	NA	NA
1618.78	-0.60161	0.0748885	-8.0334	9.48e-16	2.72e-14	PTGFRN	prostaglandin F2 receptor inhibitor [Source:HGNC Symbol;Acc:HGNC:9601]	myoblast fusion involved in skeletal muscle regeneration; lipid droplet organization
215529	-0.424269	0.0528414	-8.02911	9.82e-16	2.82e-14	DCX	doublecortin [Source:HGNC Symbol;Acc:HGNC:2714]	intracellular signal transduction; axoneme assembly; neuron migration; retina development in camera-type eye; brain development; hippocampus development; layer formation in cerebral cortex; pyramidal neuron development; central nervous system projection neuron axonogenesis; axon extension; dendrite morphogenesis; regulation of postsynapse assembly; nervous system development; cell differentiation…
194.01	1.30253	0.16224	8.02843	9.87e-16	2.83e-14	IGFBP3	insulin like growth factor binding protein 3 [Source:HGNC Symbol;Acc:HGNC:5472]	apoptotic process; negative regulation of signal transduction; positive regulation of apoptotic process; MAPK cascade; regulation of cell growth; osteoblast differentiation; regulation of glucose metabolic process; regulation of growth; positive regulation of MAPK cascade; positive regulation of insulin-like growth factor receptor signaling pathway; type B pancreatic cell proliferation; protein p…
69.1995	2.27648	0.283611	8.02678	1e-15	2.86e-14	SPP1	secreted phosphoprotein 1 [Source:HGNC Symbol;Acc:HGNC:11255]	cell adhesion; ossification; signal transduction; biomineral tissue development; positive regulation of DNA-templated transcription; response to vitamin D; decidualization; embryo implantation; osteoblast differentiation; androgen catabolic process; positive regulation of bone resorption; cellular response to testosterone stimulus; positive regulation of estradiol secretion; cell differentiation;…
312.022	-1.04917	0.130759	-8.02372	1.03e-15	2.93e-14	PPARGC1B	PPARG coactivator 1 beta [Source:HGNC Symbol;Acc:HGNC:30022]	regulation of DNA-templated transcription; positive regulation of transcription by RNA polymerase II; positive regulation of cold-induced thermogenesis; intracellular estrogen receptor signaling pathway; ossification; mitochondrial transcription; actin filament organization; cellular response to reactive oxygen species; positive regulation of phosphorylation; positive regulation of osteoclast dif…
278069	-0.429391	0.0535219	-8.02271	1.03e-15	2.95e-14	PEG10	paternally expressed 10 [Source:HGNC Symbol;Acc:HGNC:14005]	mRNA transport; apoptotic process; cell differentiation; viral translational frameshifting; protein homooligomerization; vesicle-mediated intercellular transport; negative regulation of transforming growth factor beta receptor signaling pathway
245.635	1.16898	0.145839	8.01551	1.1e-15	3.13e-14	PRRG3	proline rich and Gla domain 3 [Source:HGNC Symbol;Acc:HGNC:30798]	biological_process
1903.75	0.527931	0.0659033	8.01069	1.14e-15	3.25e-14	FGFR1	fibroblast growth factor receptor 1 [Source:HGNC Symbol;Acc:HGNC:3688]	signal transduction; cell differentiation; regulation of macromolecule metabolic process; animal organ development; positive regulation of cell population proliferation; fibroblast growth factor receptor signaling pathway; protein phosphorylation; phosphatidylinositol-mediated signaling; cell migration; positive regulation of MAPK cascade; positive regulation of phosphatidylinositol 3-kinase/prot…
4376.76	0.53958	0.0674178	8.00352	1.21e-15	3.44e-14	LIN7A	lin-7 homolog A, crumbs cell polarity complex component [Source:HGNC Symbol;Acc:HGNC:17787]	protein transport; exocytosis; neurotransmitter secretion; protein-containing complex assembly; maintenance of epithelial cell apical/basal polarity; synaptic vesicle transport; inner ear development; protein localization to basolateral plasma membrane
5023.41	-0.449599	0.0562496	-7.99293	1.32e-15	3.74e-14	KIAA0513	NA	NA
207.745	-1.3409	0.167865	-7.98799	1.37e-15	3.89e-14	ADCY8	adenylate cyclase 8 [Source:HGNC Symbol;Acc:HGNC:239]	intracellular signal transduction; cyclic nucleotide biosynthetic process; cAMP biosynthetic process; adenylate cyclase-activating G protein-coupled receptor signaling pathway; memory; long-term memory; locomotory behavior; glucose mediated signaling pathway; positive regulation of synaptic plasticity; positive regulation of insulin secretion; positive regulation of insulin secretion involved in …
2385.09	-0.647334	0.0810797	-7.98392	1.42e-15	4.01e-14	SNCB	synuclein beta [Source:HGNC Symbol;Acc:HGNC:11140]	chemical synaptic transmission; synaptic vesicle endocytosis; synapse organization; dopamine metabolic process; negative regulation of neuron apoptotic process; neuron apoptotic process
86.5591	2.22729	0.278992	7.98336	1.42e-15	4.03e-14	UACA	uveal autoantigen with coiled-coil domains and ankyrin repeats [Source:HGNC Symbol;Acc:HGNC:15947]	biological_process; negative regulation of non-canonical NF-kappaB signal transduction
2528.81	-0.519685	0.0651176	-7.98072	1.45e-15	4.11e-14	ATP2B3	ATPase plasma membrane Ca2+ transporting 3 [Source:HGNC Symbol;Acc:HGNC:816]	calcium ion transmembrane transport; monoatomic ion transmembrane transport; calcium ion transport; regulation of presynaptic cytosolic calcium ion concentration; regulation of cardiac conduction; regulation of cytosolic calcium ion concentration; calcium ion export across plasma membrane; transmembrane transport
303.776	1.12968	0.141572	7.97956	1.47e-15	4.14e-14	METAP1D	methionyl aminopeptidase type 1D, mitochondrial [Source:HGNC Symbol;Acc:HGNC:32583]	proteolysis; peptidyl-methionine modification; N-terminal protein amino acid modification
1140.41	-0.828087	0.103819	-7.97623	1.51e-15	4.25e-14	CX3CL1	C-X3-C motif chemokine ligand 1 [Source:HGNC Symbol;Acc:HGNC:10647]	immune response; eosinophil chemotaxis; cell adhesion; cytokine-mediated signaling pathway; chemotaxis; inflammatory response; defense response; neutrophil chemotaxis; positive regulation of transforming growth factor beta1 production; wound healing; lymphocyte chemotaxis; angiogenesis involved in wound healing; extrinsic apoptotic signaling pathway in absence of ligand; negative regulation of ex…
606.912	0.936544	0.117503	7.97039	1.58e-15	4.45e-14	TUBE1	tubulin epsilon 1 [Source:HGNC Symbol;Acc:HGNC:20775]	microtubule-based process; microtubule cytoskeleton organization; mitotic cell cycle; centrosome cycle
167.411	1.44429	0.181304	7.96613	1.64e-15	4.6e-14	LINC01322	NA	NA
1276.2	0.643981	0.0808942	7.96078	1.71e-15	4.8e-14	EFNA5	ephrin A5 [Source:HGNC Symbol;Acc:HGNC:3225]	ephrin receptor signaling pathway; nervous system development; cell differentiation; regulation of microtubule cytoskeleton organization; regulation of actin cytoskeleton organization; negative chemotaxis; positive regulation of protein phosphorylation; regulation of GTPase activity; axon guidance; positive regulation of peptidyl-tyrosine phosphorylation; regulation of focal adhesion assembly; re…
2371.21	-0.530175	0.0666075	-7.95969	1.72e-15	4.84e-14	KLHL29	NA	NA
9071.33	0.458288	0.0576	7.95639	1.77e-15	4.95e-14	SIAH3	siah E3 ubiquitin protein ligase family member 3 [Source:HGNC Symbol;Acc:HGNC:30553]	ubiquitin-dependent protein catabolic process; multicellular organism development; proteasome-mediated ubiquitin-dependent protein catabolic process; regulation of protein stability; negative regulation of protein targeting to mitochondrion
255.763	1.27858	0.16081	7.95088	1.85e-15	5.17e-14	PLAG1	PLAG1 zinc finger [Source:HGNC Symbol;Acc:HGNC:9045]	regulation of DNA-templated transcription; positive regulation of transcription by RNA polymerase II; positive regulation of gene expression; negative regulation of gene expression; gland morphogenesis; multicellular organism growth; organ growth; positive regulation of glial cell proliferation; prostate gland growth
904.471	0.917887	0.115567	7.94247	1.98e-15	5.53e-14	GLRA3	glycine receptor alpha 3 [Source:HGNC Symbol;Acc:HGNC:4328]	monoatomic ion transport; chloride transport; monoatomic ion transmembrane transport; excitatory postsynaptic potential; chloride transmembrane transport; protein homooligomerization
3818.49	-0.524363	0.0660937	-7.93363	2.13e-15	5.93e-14	HS6ST1	heparan sulfate 6-O-sulfotransferase 1 [Source:HGNC Symbol;Acc:HGNC:5201]	neuron development; heparan sulfate proteoglycan biosynthetic process, enzymatic modification; angiogenesis; heparan sulfate proteoglycan biosynthetic process; lung alveolus development; labyrinthine layer blood vessel development
3316.89	0.541314	0.0682505	7.93129	2.17e-15	6.04e-14	PITPNC1	phosphatidylinositol transfer protein cytoplasmic 1 [Source:HGNC Symbol;Acc:HGNC:21045]	phospholipid transport; intermembrane lipid transfer; lipid transport; signal transduction
5816.15	-0.449568	0.056748	-7.92217	2.33e-15	6.49e-14	WASF1	WASP family member 1 [Source:HGNC Symbol;Acc:HGNC:12732]	actin cytoskeleton organization; mitochondrion organization; protein-containing complex assembly; Rac protein signal transduction; receptor-mediated endocytosis; lamellipodium morphogenesis; positive regulation of Arp2/3 complex-mediated actin nucleation; cellular response to brain-derived neurotrophic factor stimulus; actin filament polymerization; neuron projection development; positive regulat…
15997.5	-0.451731	0.0570514	-7.91796	2.41e-15	6.7e-14	KDM5B	lysine demethylase 5B [Source:HGNC Symbol;Acc:HGNC:18039]	chromatin organization; rhythmic process; chromatin remodeling; regulation of DNA-templated transcription; negative regulation of DNA-templated transcription; single fertilization; post-embryonic development; positive regulation of gene expression; positive regulation of mammary gland epithelial cell proliferation; cellular response to fibroblast growth factor stimulus; branching involved in mamm…
96.4087	-1.99826	0.252404	-7.91692	2.43e-15	6.75e-14	ZPLD1	zona pellucida like domain containing 1 [Source:HGNC Symbol;Acc:HGNC:27022]	vestibular reflex
1836.07	-0.646394	0.0816756	-7.91416	2.49e-15	6.89e-14	RAB27B	RAB27B, member RAS oncogene family [Source:HGNC Symbol;Acc:HGNC:9767]	multivesicular body sorting pathway; exocytosis; regulation of exocytosis; positive regulation of exocytosis; synaptic vesicle endocytosis; anterograde axonal protein transport
426.461	0.872321	0.110291	7.90928	2.59e-15	7.16e-14	CENPE	centromere protein E [Source:HGNC Symbol;Acc:HGNC:1856]	microtubule-based movement; cell division; mitotic metaphase chromosome alignment; chromosome segregation; mitotic cell cycle; attachment of mitotic spindle microtubules to kinetochore; mitotic spindle organization; metaphase chromosome alignment; positive regulation of protein kinase activity; kinetochore assembly; regulation of mitotic metaphase/anaphase transition; mitotic chromosome movement …
757.893	0.751447	0.0951687	7.89595	2.88e-15	7.96e-14	RMDN1	regulator of microtubule dynamics 1 [Source:HGNC Symbol;Acc:HGNC:24285]	attachment of mitotic spindle microtubules to kinetochore; mitotic spindle organization
291	-1.17831	0.149234	-7.89568	2.89e-15	7.97e-14	RXRG	retinoid X receptor gamma [Source:HGNC Symbol;Acc:HGNC:10479]	regulation of DNA-templated transcription; regulation of transcription by RNA polymerase II; cell differentiation; retinoic acid receptor signaling pathway; steroid hormone mediated signaling pathway; response to retinoic acid; positive regulation of transcription by RNA polymerase II
6205	-0.450433	0.0570733	-7.89219	2.97e-15	8.18e-14	MEGF9	multiple EGF like domains 9 [Source:HGNC Symbol;Acc:HGNC:3234]	biological_process; regulation of actin filament polymerization
330.058	-1.12744	0.142877	-7.89102	3e-15	8.25e-14	KREMEN1	kringle containing transmembrane protein 1 [Source:HGNC Symbol;Acc:HGNC:17550]	Wnt signaling pathway; apoptotic process; cell communication; negative regulation of canonical Wnt signaling pathway; regulation of canonical Wnt signaling pathway; limb development; negative regulation of ossification; negative regulation of axon regeneration
74.9997	2.14832	0.2723	7.88955	3.03e-15	8.34e-14	HJURP	Holliday junction recognition protein [Source:HGNC Symbol;Acc:HGNC:25444]	chromosome segregation; regulation of protein-containing complex assembly; CENP-A containing chromatin assembly; regulation of DNA binding
2256.45	-0.549363	0.0696864	-7.88337	3.19e-15	8.74e-14	SLITRK5	SLIT and NTRK like family member 5 [Source:HGNC Symbol;Acc:HGNC:20295]	axonogenesis; regulation of presynapse assembly; positive regulation of synapse assembly; synaptic membrane adhesion; chemical synaptic transmission; grooming behavior; response to xenobiotic stimulus; striatum development; adult behavior; skin development; dendrite morphogenesis; circulatory system development; regulation of trans-synaptic signaling by BDNF, modulating synaptic transmission
880.709	0.666892	0.0845994	7.88294	3.2e-15	8.76e-14	SYT17	synaptotagmin 17 [Source:HGNC Symbol;Acc:HGNC:24119]	cell differentiation; regulation of postsynaptic neurotransmitter receptor internalization; positive regulation of dendrite extension; calcium-ion regulated exocytosis
187.794	1.46808	0.186466	7.87322	3.46e-15	9.46e-14	CCN2	cellular communication network factor 2 [Source:HGNC Symbol;Acc:HGNC:2500]	signal transduction; cell adhesion; regulation of developmental process; DNA biosynthetic process; response to wounding; positive regulation of JNK cascade; positive regulation of ERK1 and ERK2 cascade; positive regulation of cell differentiation; positive regulation of stress fiber assembly; epidermis development; cartilage condensation; ossification; angiogenesis; tissue homeostasis; chondrocyt…
4266.39	-0.507352	0.0644714	-7.86942	3.56e-15	9.74e-14	C1orf21	NA	NA
457.773	-0.882992	0.112212	-7.86896	3.58e-15	9.76e-14	CCDC85A	coiled-coil domain containing 85A [Source:HGNC Symbol;Acc:HGNC:29400]	biological_process
5623.53	-0.455492	0.0579118	-7.86527	3.68e-15	1e-13	ZFTA	zinc finger translocation associated [Source:HGNC Symbol;Acc:HGNC:28449]	negative regulation of DNA-templated transcription
319.334	1.11552	0.141841	7.86463	3.7e-15	1.01e-13	CMTM6	CKLF like MARVEL transmembrane domain containing 6 [Source:HGNC Symbol;Acc:HGNC:19177]	protein transport; endocytic recycling; regulation of protein stability
1315.82	-0.659831	0.0839553	-7.85931	3.86e-15	1.05e-13	ZFHX4-AS1	NA	NA
13155.5	-0.470399	0.0599306	-7.84907	4.19e-15	1.14e-13	REEP1	receptor accessory protein 1 [Source:HGNC Symbol;Acc:HGNC:25786]	endoplasmic reticulum tubular network organization; protein insertion into membrane
13700.6	-0.498623	0.0635565	-7.84535	4.32e-15	1.17e-13	NKAIN3	sodium/potassium transporting ATPase interacting 3 [Source:HGNC Symbol;Acc:HGNC:26829]	regulation of sodium ion transport
643.295	-0.802471	0.102422	-7.83495	4.69e-15	1.27e-13	EPCAM	epithelial cell adhesion molecule [Source:HGNC Symbol;Acc:HGNC:11529]	cell-cell adhesion; positive regulation of transcription by RNA polymerase II; positive regulation of cell population proliferation; stem cell differentiation; positive regulation of stem cell proliferation; ureteric bud development; signal transduction involved in regulation of gene expression; negative regulation of cell-cell adhesion mediated by cadherin
1718.96	0.664415	0.084868	7.8288	4.93e-15	1.33e-13	SCN9A	sodium voltage-gated channel alpha subunit 9 [Source:HGNC Symbol;Acc:HGNC:10597]	transmembrane transport; monoatomic ion transport; sodium ion transport; monoatomic ion transmembrane transport; sensory perception of pain; sodium ion transmembrane transport; cardiac muscle cell action potential involved in contraction; neuronal action potential; inflammatory response; circadian rhythm; response to toxic substance; post-embryonic development; behavioral response to pain; detect…
71.965	2.24045	0.286208	7.82807	4.95e-15	1.34e-13	SPATA18	spermatogenesis associated 18 [Source:HGNC Symbol;Acc:HGNC:29579]	mitochondrial protein catabolic process; DNA damage response; mitophagy by internal vacuole formation; positive regulation of cardiolipin metabolic process
4636.91	-0.453521	0.0580136	-7.8175	5.39e-15	1.45e-13	ADAM23	ADAM metallopeptidase domain 23 [Source:HGNC Symbol;Acc:HGNC:202]	proteolysis; cell adhesion; central nervous system development; cellular response to leukemia inhibitory factor
391.626	1.0037	0.128445	7.81424	5.53e-15	1.49e-13	VCAM1	vascular cell adhesion molecule 1 [Source:HGNC Symbol;Acc:HGNC:12663]	cell adhesion; cell-cell adhesion; inflammatory response; amine metabolic process; cellular response to amyloid-beta; cell-matrix adhesion; heterophilic cell-cell adhesion via plasma membrane cell adhesion molecules; leukocyte tethering or rolling; positive regulation of T cell proliferation; leukocyte cell-cell adhesion; membrane to membrane docking; B cell differentiation; cell-cell adhesion me…
9600.31	-0.460597	0.0589556	-7.81261	5.6e-15	1.51e-13	OIP5-AS1	NA	NA
1131.73	-0.685504	0.0878092	-7.80675	5.87e-15	1.58e-13	TNS1	tensin 1 [Source:HGNC Symbol;Acc:HGNC:11973]	fibroblast migration; cell-substrate junction assembly
353.041	1.22201	0.156564	7.80518	5.94e-15	1.6e-13	AMH	anti-Mullerian hormone [Source:HGNC Symbol;Acc:HGNC:464]	gonad development; cell differentiation; positive regulation of gene expression; gonadal mesoderm development; sex differentiation; cell-cell signaling; negative regulation of ovarian follicle development; positive regulation of SMAD protein signal transduction; ovarian follicle development; preantral ovarian follicle growth; urogenital system development; Mullerian duct regression; sex determina…
23305.4	-0.45037	0.0577372	-7.80035	6.17e-15	1.66e-13	SBK1	SH3 domain binding kinase 1 [Source:HGNC Symbol;Acc:HGNC:17699]	protein phosphorylation
2261.88	-0.523617	0.0671615	-7.79639	6.37e-15	1.71e-13	CITED2	Cbp/p300 interacting transactivator with Glu/Asp rich carboxy-terminal domain 2 [Source:HGNC Symbol;Acc:HGNC:1987]	regulation of DNA-templated transcription; positive regulation of DNA-templated transcription; cell differentiation; positive regulation of gene expression; heart development; negative regulation of DNA-templated transcription; negative regulation of gene expression; negative regulation of apoptotic process; response to hypoxia; blood vessel development; vasculogenesis; in utero embryonic develop…
3892.27	-0.502466	0.0644558	-7.79551	6.41e-15	1.72e-13	FBXO30	F-box protein 30 [Source:HGNC Symbol;Acc:HGNC:15600]	protein ubiquitination
9646.92	-0.501213	0.0643475	-7.78916	6.75e-15	1.8e-13	SESN3	sestrin 3 [Source:HGNC Symbol;Acc:HGNC:23060]	regulation of response to reactive oxygen species; cellular response to amino acid starvation; negative regulation of TORC1 signaling; cellular response to glucose starvation; positive regulation of macroautophagy; cellular response to L-leucine; cellular response to leucine starvation; response to insulin; TORC2 signaling; glucose homeostasis; regulation of insulin receptor signaling pathway; re…
66.6674	-2.37036	0.304383	-7.78741	6.84e-15	1.83e-13	IKZF1	IKAROS family zinc finger 1 [Source:HGNC Symbol;Acc:HGNC:13176]	chromatin organization; regulation of transcription by RNA polymerase II; negative regulation of DNA-templated transcription; erythrocyte differentiation; mesoderm development; lymphocyte differentiation; regulation of DNA-templated transcription
1602.73	-0.618868	0.0795118	-7.78335	7.06e-15	1.88e-13	CA11	carbonic anhydrase 11 [Source:HGNC Symbol;Acc:HGNC:1370]	one-carbon metabolic process
1635.61	-0.552079	0.0709541	-7.78078	7.21e-15	1.92e-13	TMEM268	transmembrane protein 268 [Source:HGNC Symbol;Acc:HGNC:24513]	biological_process
297.121	1.12767	0.145102	7.77157	7.75e-15	2.06e-13	NTNG1	netrin G1 [Source:HGNC Symbol;Acc:HGNC:23319]	nervous system development; cell differentiation; axonogenesis; regulation of neuron projection arborization; regulation of neuron migration; regulation of neuron projection development; synaptic membrane adhesion; modulation of chemical synaptic transmission; animal organ morphogenesis; tissue development; substrate adhesion-dependent cell spreading
4993.67	-0.450891	0.0580222	-7.771	7.79e-15	2.07e-13	SHTN1	shootin 1 [Source:HGNC Symbol;Acc:HGNC:29319]	neuron projection morphogenesis; axonogenesis; substrate-dependent cell migration, cell extension; Ras protein signal transduction; Cdc42 protein signal transduction; netrin-activated signaling pathway; positive regulation of axon extension; cytoplasmic actin-based contraction involved in cell motility; endoplasmic reticulum polarization; actin filament bundle retrograde transport; regulation of …
954.706	-0.65477	0.0843313	-7.76426	8.21e-15	2.18e-13	ARHGAP26	Rho GTPase activating protein 26 [Source:HGNC Symbol;Acc:HGNC:17073]	signal transduction; nervous system development; actin cytoskeleton organization; regulation of small GTPase mediated signal transduction; mitophagy
160.958	-1.38088	0.177879	-7.76304	8.29e-15	2.2e-13	CYSLTR2	cysteinyl leukotriene receptor 2 [Source:HGNC Symbol;Acc:HGNC:18274]	G protein-coupled receptor signaling pathway; signal transduction; immune response; leukotriene signaling pathway; neuropeptide signaling pathway
185.197	1.26786	0.163364	7.761	8.43e-15	2.23e-13	PAPPA	pappalysin 1 [Source:HGNC Symbol;Acc:HGNC:8602]	proteolysis; cell surface receptor signaling pathway; female pregnancy; protein catabolic process; response to follicle-stimulating hormone; response to dexamethasone
108.522	1.67806	0.216213	7.76112	8.42e-15	2.23e-13	LRP10	LDL receptor related protein 10 [Source:HGNC Symbol;Acc:HGNC:14553]	endocytosis; lipid metabolic process; lipid transport; inner ear development
1425.43	0.703833	0.0907168	7.75858	8.59e-15	2.27e-13	PPP1R12C	protein phosphatase 1 regulatory subunit 12C [Source:HGNC Symbol;Acc:HGNC:14947]	signal transduction
1130.84	-0.656142	0.0845874	-7.75697	8.7e-15	2.3e-13	FNDC4	fibronectin type III domain containing 4 [Source:HGNC Symbol;Acc:HGNC:20239]	negative regulation of inflammatory response; response to transforming growth factor beta
402.225	0.959183	0.123657	7.7568	8.71e-15	2.3e-13	ATG4A	autophagy related 4A cysteine peptidase [Source:HGNC Symbol;Acc:HGNC:16489]	lipid metabolic process; autophagosome assembly; autophagy; proteolysis; protein transport; mitophagy; protein processing; piecemeal microautophagy of the nucleus; aggrephagy; protein delipidation
53406.9	-0.518277	0.0668628	-7.75134	9.09e-15	2.39e-13	ISLR2	immunoglobulin superfamily containing leucine rich repeat 2 [Source:HGNC Symbol;Acc:HGNC:29286]	nervous system development; positive regulation of axon extension
4282.74	-0.44356	0.0572948	-7.74172	9.81e-15	2.58e-13	TSPAN18	tetraspanin 18 [Source:HGNC Symbol;Acc:HGNC:20660]	regulation of sprouting angiogenesis; inflammatory response; hemostasis; calcium-ion regulated exocytosis; establishment of localization in cell
405.123	0.901255	0.116546	7.73307	1.05e-14	2.76e-13	GOLIM4	NA	NA
19655	-0.42361	0.0548005	-7.73004	1.08e-14	2.82e-13	GNAO1	G protein subunit alpha o1 [Source:HGNC Symbol;Acc:HGNC:4389]	G protein-coupled receptor signaling pathway; signal transduction; adenylate cyclase-modulating G protein-coupled receptor signaling pathway; muscle contraction; dopamine receptor signaling pathway; adenylate cyclase-inhibiting serotonin receptor signaling pathway; vesicle docking involved in exocytosis; locomotory behavior; regulation of heart contraction; negative regulation of insulin secretio…
1021.28	-0.638233	0.0827088	-7.71662	1.19e-14	3.13e-13	ETS2	ETS proto-oncogene 2, transcription factor [Source:HGNC Symbol;Acc:HGNC:3489]	regulation of DNA-templated transcription; regulation of transcription by RNA polymerase II; negative regulation of transcription by RNA polymerase II; positive regulation of transcription by RNA polymerase II; skeletal system development; ectodermal cell fate commitment; mesoderm development; primitive streak formation
3420.42	-0.501885	0.0650931	-7.71026	1.26e-14	3.28e-13	HECW1	HECT, C2 and WW domain containing E3 ubiquitin protein ligase 1 [Source:HGNC Symbol;Acc:HGNC:22195]	protein ubiquitination; ubiquitin-dependent protein catabolic process; regulation of dendrite morphogenesis; negative regulation of canonical Wnt signaling pathway
294.261	1.03763	0.134657	7.70573	1.3e-14	3.4e-13	ZMAT4	NA	NA
386.79	0.929717	0.12072	7.70144	1.35e-14	3.51e-13	FBXL7	F-box and leucine rich repeat protein 7 [Source:HGNC Symbol;Acc:HGNC:13604]	cell division; protein ubiquitination; ubiquitin-dependent protein catabolic process; protein polyubiquitination; mitotic cell cycle; G2/M transition of mitotic cell cycle; SCF-dependent proteasomal ubiquitin-dependent protein catabolic process
1690.2	-0.566212	0.0735261	-7.70084	1.35e-14	3.52e-13	DBNDD1	NA	NA
831.406	0.804488	0.104526	7.69654	1.4e-14	3.64e-13	GLDC	glycine decarboxylase [Source:HGNC Symbol;Acc:HGNC:4313]	glycine catabolic process; amino acid metabolic process; glycine metabolic process; glycine decarboxylation via glycine cleavage system; response to methylamine; response to lipoic acid; cellular response to leukemia inhibitory factor; nucleoside metabolic process
18739.9	-0.472621	0.0614806	-7.68732	1.5e-14	3.91e-13	C14orf132	NA	NA
916.582	-0.686898	0.0894183	-7.68184	1.57e-14	4.07e-13	DRD2	dopamine receptor D2 [Source:HGNC Symbol;Acc:HGNC:3023]	G protein-coupled receptor signaling pathway; adenylate cyclase-inhibiting dopamine receptor signaling pathway; synaptic transmission, dopaminergic; regulation of secretion by cell; release of sequestered calcium ion into cytosol; circadian regulation of gene expression; positive regulation of cytokinesis; negative regulation of cell population proliferation; regulation of heart rate; negative re…
6539.92	-0.579172	0.0754026	-7.68106	1.58e-14	4.09e-13	MAN1A2	mannosidase alpha class 1A member 2 [Source:HGNC Symbol;Acc:HGNC:6822]	carbohydrate metabolic process; protein glycosylation; glycoprotein metabolic process; N-glycan processing; respiratory gaseous exchange by respiratory system; lung alveolus development; Golgi apparatus mannose trimming
324.046	1.11931	0.145782	7.67802	1.62e-14	4.18e-13	LIMA1	LIM domain and actin binding 1 [Source:HGNC Symbol;Acc:HGNC:24636]	cholesterol metabolic process; cell migration; actin filament bundle assembly; cholesterol homeostasis; ruffle organization; intestinal cholesterol absorption; negative regulation of actin filament depolymerization
189.87	1.27525	0.166155	7.67503	1.65e-14	4.28e-13	CMTM3	CKLF like MARVEL transmembrane domain containing 3 [Source:HGNC Symbol;Acc:HGNC:19174]	signal transduction; chemotaxis; blastocyst hatching; positive regulation of B cell receptor signaling pathway
10285.5	-0.44487	0.0580066	-7.66929	1.73e-14	4.47e-13	CTNND2	catenin delta 2 [Source:HGNC Symbol;Acc:HGNC:2516]	cell-cell adhesion; cell adhesion; Wnt signaling pathway; synapse organization; signal transduction; dendritic spine morphogenesis; regulation of canonical Wnt signaling pathway
4934.43	0.458231	0.0597814	7.66511	1.79e-14	4.61e-13	ST6GAL2	ST6 beta-galactoside alpha-2,6-sialyltransferase 2 [Source:HGNC Symbol;Acc:HGNC:10861]	carbohydrate metabolic process; protein glycosylation; oligosaccharide metabolic process; sialylation
9985.11	-0.52267	0.0681998	-7.6638	1.81e-14	4.65e-13	GPRIN1	G protein regulated inducer of neurite outgrowth 1 [Source:HGNC Symbol;Acc:HGNC:24835]	neuron projection development
1818.85	-0.62877	0.0820937	-7.65917	1.87e-14	4.81e-13	PCDHA4	protocadherin alpha 4 [Source:HGNC Symbol;Acc:HGNC:8670]	homophilic cell adhesion via plasma membrane adhesion molecules; cell adhesion; nervous system development
696.957	0.749808	0.0979109	7.65806	1.89e-14	4.85e-13	SLITRK6	SLIT and NTRK like family member 6 [Source:HGNC Symbol;Acc:HGNC:23503]	axonogenesis; regulation of presynapse assembly; sensory perception of sound; visual perception; positive regulation of synapse assembly; synapse assembly; startle response; lens development in camera-type eye; auditory receptor cell morphogenesis; adult locomotory behavior; vestibulocochlear nerve development; auditory behavior; multicellular organism growth; inner ear morphogenesis; camera-type…
743.081	0.789164	0.103139	7.65149	1.99e-14	5.09e-13	MAPK12	mitogen-activated protein kinase 12 [Source:HGNC Symbol;Acc:HGNC:6874]	protein phosphorylation; MAPK cascade; intracellular signal transduction; signal transduction; muscle organ development; peptidyl-serine phosphorylation; regulation of cell cycle; myoblast differentiation; signal transduction in response to DNA damage; positive regulation of peptidase activity; negative regulation of cell cycle; positive regulation of muscle cell differentiation
128.318	1.51527	0.198121	7.64821	2.04e-14	5.22e-13	S1PR1	sphingosine-1-phosphate receptor 1 [Source:HGNC Symbol;Acc:HGNC:3165]	G protein-coupled receptor signaling pathway; sphingosine-1-phosphate receptor signaling pathway; chemotaxis; angiogenesis; actin cytoskeleton organization; cell migration; regulation of bone mineralization; T cell migration; adenylate cyclase-activating G protein-coupled receptor signaling pathway; cell adhesion; lamellipodium assembly; regulation of metabolic process; regulation of bone resorpt…
4630.38	-0.439894	0.0575227	-7.64731	2.05e-14	5.25e-13	ARL4C	ADP ribosylation factor like GTPase 4C [Source:HGNC Symbol;Acc:HGNC:698]	intracellular protein transport; endocytic recycling
2494.08	0.581797	0.0760975	7.64541	2.08e-14	5.32e-13	ZDHHC2	zinc finger DHHC-type palmitoyltransferase 2 [Source:HGNC Symbol;Acc:HGNC:18469]	regulation of protein catabolic process; synapse assembly; regulation of neuronal synaptic plasticity; protein localization to plasma membrane; regulation of postsynaptic neurotransmitter receptor diffusion trapping; positive regulation of long-term synaptic potentiation; protein localization to membrane raft; protein localization to postsynaptic membrane; positive regulation of AMPA glutamate re…
4583.51	-0.430788	0.0564133	-7.63629	2.24e-14	5.71e-13	NSD1	nuclear receptor binding SET domain protein 1 [Source:HGNC Symbol;Acc:HGNC:14234]	chromatin organization; chromatin remodeling; methylation; positive regulation of DNA-templated transcription; negative regulation of transcription by RNA polymerase II; regulation of DNA-templated transcription; regulation of peptidyl-serine phosphorylation; regulation of RNA polymerase II regulatory region sequence-specific DNA binding
1427.08	-0.56248	0.0736813	-7.63395	2.28e-14	5.81e-13	CSMD1	CUB and Sushi multiple domains 1 [Source:HGNC Symbol;Acc:HGNC:14026]	startle response; memory; male gonad development; female gonad development; oviduct epithelium development; glucose homeostasis; mammary gland branching involved in pregnancy; conditioned place preference
469.624	0.944367	0.12374	7.63187	2.31e-14	5.89e-13	NAALAD2	N-acetylated alpha-linked acidic dipeptidase 2 [Source:HGNC Symbol;Acc:HGNC:14526]	proteolysis
239.908	1.10632	0.144986	7.63049	2.34e-14	5.95e-13	MCM5	minichromosome maintenance complex component 5 [Source:HGNC Symbol;Acc:HGNC:6948]	DNA replication; DNA duplex unwinding; DNA replication initiation; cell division; regulation of DNA-templated DNA replication initiation; double-strand break repair via break-induced replication; DNA unwinding involved in DNA replication; nucleobase-containing compound metabolic process
3310.8	-0.498963	0.0654447	-7.6242	2.46e-14	6.24e-13	SNCA	synuclein alpha [Source:HGNC Symbol;Acc:HGNC:11138]	regulation of dopamine secretion; negative regulation of apoptotic process; chemical synaptic transmission; receptor internalization; response to lipopolysaccharide; protein destabilization; synaptic vesicle endocytosis; synapse organization; response to interleukin-1; positive regulation of exocytosis; negative regulation of transporter activity; positive regulation of endocytosis; negative regu…
605.958	-0.738217	0.0969415	-7.61508	2.64e-14	6.68e-13	GRM4	glutamate metabotropic receptor 4 [Source:HGNC Symbol;Acc:HGNC:4596]	G protein-coupled receptor signaling pathway; adenylate cyclase-inhibiting G protein-coupled glutamate receptor signaling pathway; G protein-coupled glutamate receptor signaling pathway; regulation of synaptic transmission, glutamatergic; positive regulation of MAPK cascade; chemical synaptic transmission; neurotransmitter secretion; regulation of neuron apoptotic process
643.086	0.81755	0.107502	7.60501	2.85e-14	7.21e-13	ITGA7	integrin subunit alpha 7 [Source:HGNC Symbol;Acc:HGNC:6143]	cell adhesion; integrin-mediated signaling pathway; regulation of cell shape; cell-cell adhesion; muscle organ development; cell-matrix adhesion; cell adhesion mediated by integrin; endodermal cell differentiation; heterotypic cell-cell adhesion; leukocyte migration
4064.28	-0.484583	0.0637316	-7.6035	2.88e-14	7.28e-13	DYRK2	dual specificity tyrosine phosphorylation regulated kinase 2 [Source:HGNC Symbol;Acc:HGNC:3093]	protein phosphorylation; apoptotic process; DNA damage response; smoothened signaling pathway; regulation of signal transduction by p53 class mediator; intrinsic apoptotic signaling pathway in response to DNA damage by p53 class mediator; positive regulation of glycogen biosynthetic process; negative regulation of calcineurin-NFAT signaling cascade
2763.76	-0.526478	0.0693101	-7.59598	3.05e-14	7.71e-13	CHST2	carbohydrate sulfotransferase 2 [Source:HGNC Symbol;Acc:HGNC:1970]	carbohydrate metabolic process; sulfur compound metabolic process; inflammatory response; keratan sulfate biosynthetic process; N-acetylglucosamine metabolic process; positive regulation of leukocyte tethering or rolling
200.187	1.30696	0.172094	7.59447	3.09e-14	7.79e-13	TSTD3	NA	NA
1756.6	0.545036	0.0718114	7.58983	3.2e-14	8.07e-13	IGDCC3	immunoglobulin superfamily DCC subclass member 3 [Source:HGNC Symbol;Acc:HGNC:9700]	cell-cell adhesion; neuromuscular process controlling balance
4454.99	-0.446249	0.058818	-7.58695	3.28e-14	8.24e-13	CACNG7	calcium voltage-gated channel auxiliary subunit gamma 7 [Source:HGNC Symbol;Acc:HGNC:13626]	calcium ion transport; calcium ion transmembrane transport; neurotransmitter receptor transport, postsynaptic endosome to lysosome; transmission of nerve impulse; positive regulation of synaptic transmission, glutamatergic; postsynaptic neurotransmitter receptor diffusion trapping; neurotransmitter receptor internalization; regulation of AMPA receptor activity; regulation of mRNA stability; neuro…
284.143	1.03054	0.135867	7.58487	3.33e-14	8.36e-13	GSTM2	glutathione S-transferase mu 2 [Source:HGNC Symbol;Acc:HGNC:4634]	lipid metabolic process; cellular oxidant detoxification; glutathione metabolic process; regulation of release of sequestered calcium ion into cytosol by sarcoplasmic reticulum; regulation of cardiac muscle contraction by regulation of the release of sequestered calcium ion; negative regulation of ryanodine-sensitive calcium-release channel activity; cellular response to caffeine; hepoxilin biosy…
2369.44	-0.618803	0.0816973	-7.57433	3.61e-14	9.06e-13	KCNK3	potassium two pore domain channel subfamily K member 3 [Source:HGNC Symbol;Acc:HGNC:6278]	potassium ion transmembrane transport; monoatomic ion transmembrane transport; potassium ion transport; stabilization of membrane potential; chemical synaptic transmission; response to xenobiotic stimulus; negative regulation of cytosolic calcium ion concentration; regulation of resting membrane potential; cellular response to zinc ion; cellular response to hypoxia; cochlea development
97.3108	1.92982	0.255093	7.56515	3.87e-14	9.7e-13	ADAMTSL1	ADAMTS like 1 [Source:HGNC Symbol;Acc:HGNC:14632]	extracellular matrix organization
1556.8	-0.606905	0.0802296	-7.5646	3.89e-14	9.73e-13	TCEAL2	NA	NA
505.246	0.894651	0.118346	7.55962	4.04e-14	1.01e-12	PCBD1	pterin-4 alpha-carbinolamine dehydratase 1 [Source:HGNC Symbol;Acc:HGNC:8646]	tetrahydrobiopterin biosynthetic process; positive regulation of DNA-templated transcription; tyrosine biosynthetic process, by oxidation of phenylalanine
1112.79	-0.651412	0.0861856	-7.55825	4.09e-14	1.02e-12	TCEAL3	NA	NA
2243.16	0.575818	0.0762081	7.55586	4.16e-14	1.04e-12	ICA1L	islet cell autoantigen 1 like [Source:HGNC Symbol;Acc:HGNC:14442]	regulation of transport
389.475	1.14159	0.151184	7.55102	4.32e-14	1.08e-12	ZNF83	zinc finger protein 83 [Source:HGNC Symbol;Acc:HGNC:13158]	regulation of transcription by RNA polymerase II; regulation of DNA-templated transcription
420.036	0.848525	0.112414	7.54824	4.41e-14	1.1e-12	EIF2D	eukaryotic translation initiation factor 2D [Source:HGNC Symbol;Acc:HGNC:6583]	formation of translation preinitiation complex; translational initiation; translation; intracellular protein transport; IRES-dependent viral translational initiation; ribosome disassembly
885.694	-0.685073	0.0907842	-7.54616	4.48e-14	1.11e-12	DUBR	NA	NA
1063.85	-0.611783	0.0810866	-7.54481	4.53e-14	1.12e-12	GNG7	G protein subunit gamma 7 [Source:HGNC Symbol;Acc:HGNC:4410]	G protein-coupled receptor signaling pathway; signal transduction; regulation of G protein-coupled receptor signaling pathway; behavioral fear response; receptor guanylyl cyclase signaling pathway; locomotory behavior
1178.12	-0.590978	0.0783597	-7.54186	4.63e-14	1.15e-12	GOLGA7B	golgin A7 family member B [Source:HGNC Symbol;Acc:HGNC:31668]	protein targeting to membrane
114.556	1.6101	0.213496	7.54159	4.64e-14	1.15e-12	EPHA2	EPH receptor A2 [Source:HGNC Symbol;Acc:HGNC:3386]	protein phosphorylation; cell surface receptor protein tyrosine kinase signaling pathway; apoptotic process; cell adhesion; cell differentiation; angiogenesis; osteoclast differentiation; cell migration; symbiont entry into host cell; activation of GTPase activity; positive regulation of bicellular tight junction assembly; cell chemotaxis; positive regulation of cell migration; regulation of cell…
84.3731	-1.84589	0.244855	-7.5387	4.75e-14	1.17e-12	SP6	Sp6 transcription factor [Source:HGNC Symbol;Acc:HGNC:14530]	regulation of transcription by RNA polymerase II; epithelial to mesenchymal transition; odontogenesis; regulation of odontogenesis
1355.22	-0.60765	0.0806371	-7.53562	4.86e-14	1.2e-12	SLITRK4	SLIT and NTRK like family member 4 [Source:HGNC Symbol;Acc:HGNC:23502]	axonogenesis; regulation of presynapse assembly; positive regulation of synapse assembly; regulation of synapse organization
1528.47	0.586277	0.0778178	7.53397	4.92e-14	1.22e-12	GRIA3	glutamate ionotropic receptor AMPA type subunit 3 [Source:HGNC Symbol;Acc:HGNC:4573]	monoatomic ion transport; monoatomic ion transmembrane transport; glutamate receptor signaling pathway; regulation of postsynaptic membrane potential; calcium-mediated signaling; regulation of presynaptic membrane potential; ionotropic glutamate receptor signaling pathway; protein homotetramerization; synaptic transmission, glutamatergic; modulation of chemical synaptic transmission; long-term sy…
106.565	1.64473	0.218552	7.52559	5.25e-14	1.29e-12	MELK	maternal embryonic leucine zipper kinase [Source:HGNC Symbol;Acc:HGNC:16870]	protein phosphorylation; apoptotic process; positive regulation of apoptotic process; protein autophosphorylation; hemopoiesis; cell population proliferation; G2/M transition of mitotic cell cycle; neural precursor cell proliferation; intrinsic apoptotic signaling pathway in response to oxidative stress
68.7639	2.39587	0.318361	7.52564	5.25e-14	1.29e-12	KIF18B	kinesin family member 18B [Source:HGNC Symbol;Acc:HGNC:27102]	microtubule-based movement; cell division; regulation of cell division; microtubule depolymerization; mitotic cell cycle; mitotic sister chromatid segregation
1346.93	-0.633838	0.0842349	-7.52464	5.29e-14	1.3e-12	MIR9-2HG	MIR9-2 host gene [Source:HGNC Symbol;Acc:HGNC:42810]	miRNA-mediated post-transcriptional gene silencing
146.967	1.56568	0.20814	7.52225	5.38e-14	1.32e-12	PLEKHG4B	pleckstrin homology and RhoGEF domain containing G4B [Source:HGNC Symbol;Acc:HGNC:29399]	regulation of small GTPase mediated signal transduction; cell-cell adhesion; axon guidance
32820.9	-0.45745	0.060817	-7.52175	5.4e-14	1.33e-12	SDC3	syndecan 3 [Source:HGNC Symbol;Acc:HGNC:10660]	cell migration
13108.1	-0.40423	0.0537469	-7.52099	5.44e-14	1.33e-12	NMNAT2	nicotinamide nucleotide adenylyltransferase 2 [Source:HGNC Symbol;Acc:HGNC:16789]	biosynthetic process; NAD biosynthetic process; pyridine nucleotide biosynthetic process; nucleotide biosynthetic process; axon development; negative regulation of cytoplasmic translation
5664.72	-0.419913	0.0558679	-7.51618	5.64e-14	1.38e-12	PRKCA	protein kinase C alpha [Source:HGNC Symbol;Acc:HGNC:9393]	protein phosphorylation; regulation of primary metabolic process; signal transduction; apoptotic process; cell adhesion; intracellular signal transduction; chromatin remodeling; angiogenesis; positive regulation of cell migration; positive regulation of ERK1 and ERK2 cascade; positive regulation of cell adhesion; negative regulation of glial cell apoptotic process; positive regulation of angiogen…
6892.89	-0.522507	0.0695813	-7.5093	5.94e-14	1.45e-12	NUDCD3	NudC domain containing 3 [Source:HGNC Symbol;Acc:HGNC:22208]	protein folding; cilium assembly; protein localization to pericentriolar material
48.5545	3.1341	0.417786	7.50169	6.3e-14	1.54e-12	MYL9	myosin light chain 9 [Source:HGNC Symbol;Acc:HGNC:15754]	platelet aggregation; regulation of muscle contraction; myofibril assembly
4750.36	-0.536484	0.0715293	-7.5002	6.37e-14	1.56e-12	PLPPR1	phospholipid phosphatase related 1 [Source:HGNC Symbol;Acc:HGNC:25993]	phospholipid metabolic process; nervous system development; signal transduction; phospholipid dephosphorylation
147.445	1.4385	0.191986	7.49274	6.74e-14	1.65e-12	DTL	denticleless E3 ubiquitin protein ligase homolog [Source:HGNC Symbol;Acc:HGNC:30288]	protein ubiquitination; ubiquitin-dependent protein catabolic process; mitotic G2 DNA damage checkpoint signaling; rhythmic process; DNA damage response; protein polyubiquitination; DNA replication; regulation of cell cycle; proteasome-mediated ubiquitin-dependent protein catabolic process; positive regulation of protein catabolic process; response to UV; positive regulation of G2/M transition of…
109.804	1.59637	0.213144	7.48961	6.91e-14	1.68e-12	PHF19	PHD finger protein 19 [Source:HGNC Symbol;Acc:HGNC:24566]	chromatin organization; negative regulation of gene expression, epigenetic; negative regulation of transcription by RNA polymerase II; stem cell population maintenance; epigenetic regulation of gene expression; stem cell differentiation
600.158	-0.714421	0.0955256	-7.47885	7.5e-14	1.83e-12	GRIK4	glutamate ionotropic receptor kainate type subunit 4 [Source:HGNC Symbol;Acc:HGNC:4582]	monoatomic ion transport; monoatomic ion transmembrane transport; glutamate receptor signaling pathway; regulation of postsynaptic membrane potential; modulation of chemical synaptic transmission; regulation of presynaptic membrane potential; ionotropic glutamate receptor signaling pathway; synaptic transmission, glutamatergic; chemical synaptic transmission
1885.91	0.54665	0.0731184	7.47623	7.65e-14	1.86e-12	PLXDC2	NA	NA
4318.26	-0.454344	0.0608305	-7.46902	8.08e-14	1.96e-12	TMCC1	transmembrane and coiled-coil domain family 1 [Source:HGNC Symbol;Acc:HGNC:29116]	endosomal transport; endoplasmic reticulum organization; membrane fission; endosome membrane tubulation; endosome fission
3063.23	0.524744	0.0702609	7.46851	8.11e-14	1.97e-12	PCDH11X	protocadherin 11 X-linked [Source:HGNC Symbol;Acc:HGNC:8656]	homophilic cell adhesion via plasma membrane adhesion molecules; cell adhesion
2724.75	-0.462111	0.0619499	-7.45943	8.69e-14	2.11e-12	RAP1GAP	RAP1 GTPase activating protein [Source:HGNC Symbol;Acc:HGNC:9858]	regulation of small GTPase mediated signal transduction; signal transduction; positive regulation of GTPase activity; regulation of GTPase activity; adaptive immune response; negative regulation of neuron differentiation; negative regulation of microvillus assembly; negative regulation of thyroid gland epithelial cell proliferation; cellular response to glial cell derived neurotrophic factor
401.401	0.920245	0.123392	7.45789	8.79e-14	2.13e-12	SHC1	SHC adaptor protein 1 [Source:HGNC Symbol;Acc:HGNC:10840]	intracellular signal transduction; angiogenesis; positive regulation of cell population proliferation; positive regulation of MAPK cascade; insulin receptor signaling pathway; epidermal growth factor receptor signaling pathway; negative regulation of angiogenesis; positive regulation of DNA-templated transcription; cellular response to growth factor stimulus; negative regulation of DNA-templated …
7545.27	-0.437207	0.0587114	-7.44671	9.57e-14	2.31e-12	KIAA1549L	NA	NA
195.163	1.22071	0.164126	7.43765	1.02e-13	2.48e-12	NEK7	NIMA related kinase 7 [Source:HGNC Symbol;Acc:HGNC:13386]	protein phosphorylation; regulation of mitotic cell cycle; positive regulation of NLRP3 inflammasome complex assembly; positive regulation of telomere maintenance; spindle assembly; cellular response to potassium ion
35.3062	3.51812	0.473532	7.42952	1.09e-13	2.63e-12	PTPRQ	protein tyrosine phosphatase receptor type Q [Source:HGNC Symbol;Acc:HGNC:9679]	protein dephosphorylation; dephosphorylation; hematopoietic progenitor cell differentiation; inner ear morphogenesis; neuromuscular process controlling balance; detection of mechanical stimulus involved in sensory perception of sound; vestibular receptor cell morphogenesis
3329.55	-0.4748	0.0639327	-7.42656	1.11e-13	2.69e-12	MGAT4A	alpha-1,3-mannosyl-glycoprotein 4-beta-N-acetylglucosaminyltransferase A [Source:HGNC Symbol;Acc:HGNC:7047]	protein glycosylation; protein N-linked glycosylation; N-glycan processing; viral protein processing; glyoxylate metabolic process
2557.25	-0.473839	0.0638227	-7.4243	1.13e-13	2.73e-12	ZNF512	zinc finger protein 512 [Source:HGNC Symbol;Acc:HGNC:29380]	regulation of DNA-templated transcription
493.714	-0.809517	0.109058	-7.42284	1.15e-13	2.76e-12	CYGB	cytoglobin [Source:HGNC Symbol;Acc:HGNC:16505]	oxygen transport; response to oxidative stress; response to hypoxia; negative regulation of fibroblast migration; fatty acid oxidation; removal of superoxide radicals; negative regulation of collagen biosynthetic process; nitric oxide catabolic process; negative regulation of hepatic stellate cell activation
7510.15	-0.464343	0.0626094	-7.41651	1.2e-13	2.89e-12	PJA1	praja ring finger ubiquitin ligase 1 [Source:HGNC Symbol;Acc:HGNC:16648]	protein catabolic process
14456.5	-0.41953	0.0566023	-7.41189	1.25e-13	2.99e-12	PIK3R1	phosphoinositide-3-kinase regulatory subunit 1 [Source:HGNC Symbol;Acc:HGNC:8979]	signal transduction; negative regulation of apoptotic process; protein transport; positive regulation of transcription by RNA polymerase II; phosphatidylinositol phosphate biosynthetic process; response to endoplasmic reticulum stress; protein stabilization; positive regulation of protein import into nucleus; immune response; B cell differentiation; T cell differentiation; phosphatidylinositol 3-…
91.4246	1.75553	0.236925	7.40965	1.27e-13	3.03e-12	ORC1	origin recognition complex subunit 1 [Source:HGNC Symbol;Acc:HGNC:8487]	DNA replication; DNA replication initiation; mitotic DNA replication checkpoint signaling
198.365	-1.26207	0.170325	-7.40982	1.26e-13	3.03e-12	STUM	NA	NA
462.281	-0.801401	0.108156	-7.4097	1.27e-13	3.03e-12	LOC728743	NA	NA
2795.15	-0.489394	0.0660636	-7.40792	1.28e-13	3.07e-12	AFAP1	NA	NA
12658.9	-0.447737	0.0604671	-7.40465	1.32e-13	3.14e-12	NCS1	neuronal calcium sensor 1 [Source:HGNC Symbol;Acc:HGNC:3953]	calcium ion transmembrane transport; regulation of neuron projection development
115.432	1.59789	0.215943	7.3996	1.37e-13	3.26e-12	CDK2	cyclin dependent kinase 2 [Source:HGNC Symbol;Acc:HGNC:1771]	protein phosphorylation; DNA repair; cell division; chromatin remodeling; DNA replication; meiotic cell cycle; positive regulation of cell population proliferation; regulation of gene expression; signal transduction; centriole replication; G1/S transition of mitotic cell cycle; cellular senescence; peptidyl-serine phosphorylation; centrosome duplication; G2/M transition of mitotic cell cycle; tel…
1419.91	-0.553947	0.0748694	-7.39884	1.37e-13	3.27e-12	SH3BP5	SH3 domain binding protein 5 [Source:HGNC Symbol;Acc:HGNC:10827]	intracellular signal transduction; signal transduction
419.215	0.862779	0.116649	7.39637	1.4e-13	3.33e-12	SAMD4A	sterile alpha motif domain containing 4A [Source:HGNC Symbol;Acc:HGNC:23023]	regulation of mRNA stability; negative regulation of translation; regulation of translation; nuclear-transcribed mRNA poly(A) tail shortening; positive regulation of translation
3303.43	0.523122	0.0707634	7.39255	1.44e-13	3.42e-12	GREB1	NA	NA
56160.7	-0.374723	0.0507246	-7.38741	1.5e-13	3.56e-12	KIF1A	kinesin family member 1A [Source:HGNC Symbol;Acc:HGNC:888]	microtubule-based movement; vesicle-mediated transport; cytoskeleton-dependent intracellular transport; anterograde axonal transport; regulation of dendritic spine morphogenesis; anterograde neuronal dense core vesicle transport; retrograde neuronal dense core vesicle transport; regulation of dendritic spine development; dense core granule cytoskeletal transport
2255.33	-0.55993	0.0758392	-7.38311	1.55e-13	3.67e-12	MAPK4	mitogen-activated protein kinase 4 [Source:HGNC Symbol;Acc:HGNC:6878]	protein phosphorylation; MAPK cascade; intracellular signal transduction
1271.52	-0.594027	0.0805762	-7.37224	1.68e-13	3.98e-12	STS	NA	NA
469.894	-0.780668	0.105898	-7.37191	1.68e-13	3.98e-12	NCKAP5	NCK associated protein 5 [Source:HGNC Symbol;Acc:HGNC:29847]	biological_process; microtubule depolymerization; microtubule bundle formation
958.607	-0.661219	0.0896977	-7.37164	1.69e-13	3.99e-12	SLCO3A1	solute carrier organic anion transporter family member 3A1 [Source:HGNC Symbol;Acc:HGNC:10952]	transmembrane transport; monoatomic ion transport; positive regulation of NF-kappaB transcription factor activity; transport across blood-brain barrier; positive regulation of protein phosphorylation; sodium-independent organic anion transport; prostaglandin transport
13402.9	0.383778	0.0520684	7.37065	1.7e-13	4.01e-12	UNC5D	unc-5 netrin receptor D [Source:HGNC Symbol;Acc:HGNC:18634]	signal transduction; netrin-activated signaling pathway; apoptotic process; axon guidance; cell-cell adhesion via plasma-membrane adhesion molecules; pyramidal neuron differentiation; regulation of neuron migration
1666.64	0.5663	0.076846	7.36929	1.72e-13	4.05e-12	TJP1	tight junction protein 1 [Source:HGNC Symbol;Acc:HGNC:11827]	cell-cell junction organization; cell-cell adhesion; positive regulation of cell population proliferation; maintenance of blood-brain barrier; positive regulation of cell migration; actin cytoskeleton organization; establishment of endothelial intestinal barrier; protein localization to cell-cell junction; positive regulation of blood-brain barrier permeability; negative regulation of apoptotic p…
4138.97	-0.60855	0.082695	-7.35896	1.85e-13	4.37e-12	LRRC7	NA	NA
447.885	-0.827792	0.112552	-7.35478	1.91e-13	4.5e-12	PPL	periplakin [Source:HGNC Symbol;Acc:HGNC:9273]	intermediate filament cytoskeleton organization; keratinization; wound healing; response to mechanical stimulus
8227.76	-0.516608	0.0702408	-7.35481	1.91e-13	4.5e-12	RIMS4	regulating synaptic membrane exocytosis 4 [Source:HGNC Symbol;Acc:HGNC:16183]	exocytosis; neurotransmitter transport; calcium ion-regulated exocytosis of neurotransmitter; regulation of synaptic plasticity; positive regulation of synaptic transmission; regulation of membrane potential; regulation of synaptic vesicle exocytosis
2378.31	-0.562741	0.0765409	-7.35216	1.95e-13	4.58e-12	ZNF436	zinc finger protein 436 [Source:HGNC Symbol;Acc:HGNC:20814]	regulation of DNA-templated transcription; regulation of transcription by RNA polymerase II
1234.75	-0.547423	0.074459	-7.35201	1.95e-13	4.58e-12	WNT4	Wnt family member 4 [Source:HGNC Symbol;Acc:HGNC:12783]	multicellular organism development; Wnt signaling pathway; positive regulation of DNA-templated transcription; negative regulation of DNA-templated transcription; negative regulation of gene expression; canonical Wnt signaling pathway; male gonad development; neuron differentiation; positive regulation of bone mineralization; positive regulation of osteoblast differentiation; cellular response to…
257.17	1.05855	0.144194	7.34113	2.12e-13	4.96e-12	PTGER4	prostaglandin E receptor 4 [Source:HGNC Symbol;Acc:HGNC:9596]	G protein-coupled receptor signaling pathway; immune response; adenylate cyclase-modulating G protein-coupled receptor signaling pathway; negative regulation of inflammatory response; bone development; positive regulation of cytokine production; positive regulation of inflammatory response; cellular response to mechanical stimulus; adenylate cyclase-activating G protein-coupled receptor signaling…
553.796	-0.814861	0.111009	-7.34051	2.13e-13	4.98e-12	FAM43B	NA	NA
1709.14	0.656283	0.0894935	7.3333	2.25e-13	5.25e-12	COL25A1	NA	NA
171.814	1.31815	0.179746	7.33341	2.24e-13	5.25e-12	BRCA1	BRCA1 DNA repair associated [Source:HGNC Symbol;Acc:HGNC:1100]	DNA repair; DNA damage response; DNA recombination; protein autoubiquitination; protein K6-linked ubiquitination; positive regulation of gene expression; protein ubiquitination; double-strand break repair; mitotic G2 DNA damage checkpoint signaling; response to ionizing radiation; positive regulation of DNA repair; positive regulation of DNA-templated transcription; positive regulation of transcr…
55034.9	-0.429618	0.0586057	-7.33065	2.29e-13	5.34e-12	MAPT	microtubule associated protein tau [Source:HGNC Symbol;Acc:HGNC:6893]	negative regulation of gene expression; microtubule cytoskeleton organization; positive regulation of axon extension; neuron projection development; intracellular distribution of mitochondria; generation of neurons; protein polymerization; regulation of synaptic plasticity; cellular response to reactive oxygen species; positive regulation of superoxide anion generation; regulation of microtubule …
309.065	1.0042	0.137006	7.32959	2.31e-13	5.38e-12	CHEK1	checkpoint kinase 1 [Source:HGNC Symbol;Acc:HGNC:1925]	protein phosphorylation; DNA damage checkpoint signaling; apoptotic process; DNA repair; mitotic G2 DNA damage checkpoint signaling; DNA damage response; chromatin remodeling; cellular response to mechanical stimulus; regulation of double-strand break repair via homologous recombination; regulation of signal transduction by p53 class mediator; replicative senescence; G2/M transition of mitotic ce…
3030.64	-0.465496	0.0635239	-7.32789	2.34e-13	5.44e-12	COA7	NA	NA
911.798	0.63974	0.0873046	7.32767	2.34e-13	5.45e-12	DNALI1	dynein axonemal light intermediate chain 1 [Source:HGNC Symbol;Acc:HGNC:14353]	sperm flagellum assembly
4972.66	-0.399448	0.0545394	-7.32403	2.41e-13	5.59e-12	DISP2	dispatched RND transporter family member 2 [Source:HGNC Symbol;Acc:HGNC:19712]	transmembrane transport; smoothened signaling pathway
1281.46	0.773036	0.105571	7.32242	2.44e-13	5.65e-12	RHOT2	ras homolog family member T2 [Source:HGNC Symbol;Acc:HGNC:21169]	small GTPase-mediated signal transduction; mitochondrion organization; mitochondrion transport along microtubule; cellular homeostasis; mitochondrial outer membrane permeabilization
468.706	1.01038	0.137986	7.32234	2.44e-13	5.65e-12	LAMA1	laminin subunit alpha 1 [Source:HGNC Symbol;Acc:HGNC:6481]	cell adhesion; regulation of cell adhesion; regulation of cell migration; regulation of embryonic development; cell surface receptor signaling pathway; positive regulation of cell adhesion; positive regulation of muscle cell differentiation; regulation of basement membrane organization; positive regulation of integrin-mediated signaling pathway; morphogenesis of an epithelial sheet; tissue develo…
1085.8	-0.657718	0.08984	-7.32099	2.46e-13	5.7e-12	NDRG2	NDRG family member 2 [Source:HGNC Symbol;Acc:HGNC:14460]	Wnt signaling pathway; nervous system development; cell differentiation; signal transduction; substantia nigra development; negative regulation of cytokine production; regulation of vascular endothelial growth factor production; negative regulation of ERK1 and ERK2 cascade; regulation of platelet-derived growth factor production; negative regulation of vascular associated smooth muscle cell proli…
265.652	-1.06244	0.145207	-7.31671	2.54e-13	5.88e-12	GASK1B	NA	NA
3869.18	-0.425181	0.0581209	-7.31545	2.57e-13	5.93e-12	ABLIM3	actin binding LIM protein family member 3 [Source:HGNC Symbol;Acc:HGNC:29132]	cytoskeleton organization; cilium assembly; lamellipodium assembly; positive regulation of protein targeting to mitochondrion; transcription by RNA polymerase II; positive regulation of transcription by RNA polymerase II
398.927	1.05067	0.14366	7.31359	2.6e-13	6.01e-12	FANCI	FA complementation group I [Source:HGNC Symbol;Acc:HGNC:25568]	DNA repair; interstrand cross-link repair; positive regulation of protein ubiquitination
146.913	-1.31267	0.179557	-7.31062	2.66e-13	6.13e-12	IPCEF1	interaction protein for cytohesin exchange factors 1 [Source:HGNC Symbol;Acc:HGNC:21204]	cellular oxidant detoxification; response to oxidative stress; oxygen transport
63.2505	-2.20474	0.301804	-7.3052	2.77e-13	6.38e-12	EGFL7	EGF like domain multiple 7 [Source:HGNC Symbol;Acc:HGNC:20594]	cell adhesion; cell differentiation; angiogenesis; blood vessel development; vasculogenesis; positive regulation of endothelial cell proliferation; negative regulation of Notch signaling pathway
956.895	-0.818927	0.112108	-7.3048	2.78e-13	6.39e-12	NDRG1	N-myc downstream regulated 1 [Source:HGNC Symbol;Acc:HGNC:7679]	signal transduction; DNA damage response, signal transduction by p53 class mediator; cellular response to hypoxia; response to metal ion; negative regulation of cell population proliferation; peripheral nervous system myelin maintenance; mast cell activation
1060.95	0.692998	0.0948709	7.30464	2.78e-13	6.39e-12	PRDX4	peroxiredoxin 4 [Source:HGNC Symbol;Acc:HGNC:17169]	cellular oxidant detoxification; hydrogen peroxide catabolic process; response to oxidative stress; cell redox homeostasis; I-kappaB phosphorylation; spermatogenesis; male gonad development; protein maturation by protein folding; extracellular matrix organization; reactive oxygen species metabolic process; negative regulation of male germ cell proliferation
1312.39	0.582225	0.0797198	7.30339	2.81e-13	6.44e-12	RCC2	regulator of chromosome condensation 2 [Source:HGNC Symbol;Acc:HGNC:30297]	cell division; integrin-mediated signaling pathway; regulation of cell migration; focal adhesion assembly; positive regulation of G2/M transition of mitotic cell cycle; negative regulation of focal adhesion assembly; negative regulation of substrate adhesion-dependent cell spreading; negative regulation of GTPase activity; positive regulation of attachment of spindle microtubules to kinetochore; …
77.4438	1.88889	0.258823	7.29799	2.92e-13	6.7e-12	LIN28A	lin-28 homolog A [Source:HGNC Symbol;Acc:HGNC:15986]	regulatory ncRNA-mediated gene silencing; RNA 3'-end processing; negative regulation of gene expression; negative regulation of translation; pre-miRNA processing; stem cell population maintenance; positive regulation of phosphatidylinositol 3-kinase/protein kinase B signal transduction; miRNA catabolic process; positive regulation of TOR signaling; positive regulation of cytoplasmic translation; …
3372.29	-0.448216	0.0614212	-7.29741	2.93e-13	6.72e-12	MARCHF4	membrane associated ring-CH-type finger 4 [Source:HGNC Symbol;Acc:HGNC:29269]	protein ubiquitination
566.377	0.792187	0.108629	7.29261	3.04e-13	6.96e-12	NME4	NME/NM23 nucleoside diphosphate kinase 4 [Source:HGNC Symbol;Acc:HGNC:7852]	GTP biosynthetic process; UTP biosynthetic process; CTP biosynthetic process; nucleotide metabolic process; lipid transport; nucleoside metabolic process
59.9207	-2.25997	0.310138	-7.28698	3.17e-13	7.25e-12	RTN4RL2	reticulon 4 receptor like 2 [Source:HGNC Symbol;Acc:HGNC:23053]	cell surface receptor signaling pathway; negative regulation of neuron projection development; axon regeneration
1351.26	0.65761	0.0903634	7.27739	3.4e-13	7.77e-12	CPNE1	copine 1 [Source:HGNC Symbol;Acc:HGNC:2314]	proteolysis; cell differentiation; regulation of canonical NF-kappaB signal transduction; negative regulation of gene expression; lipid metabolic process; negative regulation of non-canonical NF-kappaB signal transduction; positive regulation of phosphatidylinositol 3-kinase/protein kinase B signal transduction; cellular response to calcium ion; vesicle-mediated transport; negative regulation of …
7228.48	-0.388393	0.0533909	-7.27452	3.48e-13	7.93e-12	ABLIM1	actin binding LIM protein 1 [Source:HGNC Symbol;Acc:HGNC:78]	cytoskeleton organization; cilium assembly; visual perception; lamellipodium assembly; animal organ morphogenesis
1766.25	-0.549978	0.075644	-7.2706	3.58e-13	8.16e-12	NEURL1B	neuralized E3 ubiquitin protein ligase 1B [Source:HGNC Symbol;Acc:HGNC:35422]	protein ubiquitination; Notch signaling pathway; ubiquitin-dependent endocytosis
2517.95	-0.49979	0.0687638	-7.26822	3.64e-13	8.28e-12	KCNA2	potassium voltage-gated channel subfamily A member 2 [Source:HGNC Symbol;Acc:HGNC:6220]	transmembrane transport; monoatomic ion transport; potassium ion transport; protein homooligomerization; potassium ion transmembrane transport; regulation of postsynaptic membrane potential; regulation of presynaptic membrane potential; sensory perception of pain; action potential; neuronal action potential; regulation of dopamine secretion; optic nerve development; optic nerve structural organiz…
149.72	-1.3083	0.180035	-7.26691	3.68e-13	8.36e-12	CPVL	carboxypeptidase vitellogenic like [Source:HGNC Symbol;Acc:HGNC:14399]	proteolysis
24728.1	-0.451196	0.062135	-7.26154	3.83e-13	8.69e-12	SYT13	synaptotagmin 13 [Source:HGNC Symbol;Acc:HGNC:14962]	calcium-ion regulated exocytosis; vesicle-mediated transport
135.971	1.37548	0.189452	7.26029	3.86e-13	8.76e-12	KHNYN	KH and NYN domain containing [Source:HGNC Symbol;Acc:HGNC:20166]	biological_process
5683.26	-0.407409	0.0561503	-7.25568	4e-13	9.05e-12	RASGRF1	Ras protein specific guanine nucleotide releasing factor 1 [Source:HGNC Symbol;Acc:HGNC:9875]	intracellular signal transduction; small GTPase-mediated signal transduction; long-term memory; signal transduction; regulation of synaptic plasticity; Ras protein signal transduction; response to endoplasmic reticulum stress; positive regulation of Ras protein signal transduction; positive regulation of GTPase activity; neuron projection development; regulation of Rac protein signal transduction…
1902.93	0.541876	0.0746878	7.2552	4.01e-13	9.08e-12	SHC2	SHC adaptor protein 2 [Source:HGNC Symbol;Acc:HGNC:29869]	intracellular signal transduction; cell surface receptor protein tyrosine kinase signaling pathway
100.312	1.68621	0.232643	7.24805	4.23e-13	9.56e-12	ENOSF1	enolase superfamily member 1 [Source:HGNC Symbol;Acc:HGNC:30365]	amino acid catabolic process; carbohydrate catabolic process
846.842	-0.618389	0.0853242	-7.24752	4.24e-13	9.59e-12	CACHD1	cache domain containing 1 [Source:HGNC Symbol;Acc:HGNC:29314]	calcium ion transmembrane transport; calcium ion transport
58.1088	2.27753	0.314432	7.24331	4.38e-13	9.88e-12	TEAD3	TEA domain transcription factor 3 [Source:HGNC Symbol;Acc:HGNC:11716]	regulation of DNA-templated transcription; positive regulation of transcription by RNA polymerase II; hippo signaling; regulation of transcription by RNA polymerase II; female pregnancy; embryonic organ development; asymmetric neuroblast division
1417.72	-0.601905	0.0831454	-7.23918	4.51e-13	1.02e-11	CDH13	cadherin 13 [Source:HGNC Symbol;Acc:HGNC:1753]	homophilic cell adhesion via plasma membrane adhesion molecules; cell adhesion; cell-cell adhesion; cell migration; positive regulation of transcription by RNA polymerase II; positive regulation of endothelial cell proliferation; positive regulation of cell migration; positive regulation of cell-matrix adhesion; sprouting angiogenesis; negative regulation of cell population proliferation; endothe…
244.187	1.11717	0.154381	7.23647	4.61e-13	1.04e-11	MCTP1	multiple C2 and transmembrane domain containing 1 [Source:HGNC Symbol;Acc:HGNC:26183]	regulation of neurotransmitter secretion; negative regulation of cell migration; calcium-mediated signaling; negative regulation of response to oxidative stress; regulation of neuronal synaptic plasticity; negative regulation of endocytosis
135.708	-1.37967	0.190717	-7.23414	4.68e-13	1.05e-11	GALNT14	polypeptide N-acetylgalactosaminyltransferase 14 [Source:HGNC Symbol;Acc:HGNC:22946]	protein glycosylation; protein O-linked glycosylation; O-glycan processing
965.876	0.804923	0.111268	7.23407	4.69e-13	1.05e-11	ANKZF1	ankyrin repeat and zinc finger peptidyl tRNA hydrolase 1 [Source:HGNC Symbol;Acc:HGNC:25527]	rescue of stalled ribosome; protein quality control for misfolded or incompletely synthesized proteins; ERAD pathway; cellular response to hydrogen peroxide
494.915	0.78815	0.108974	7.23248	4.74e-13	1.06e-11	CECR2	CECR2 histone acetyl-lysine reader [Source:HGNC Symbol;Acc:HGNC:1840]	chromatin remodeling; chromatin organization; vesicle-mediated transport; cytoskeleton organization; neural fold formation; neural tube closure; single fertilization; neural tube development; inner ear receptor cell stereocilium organization; cochlea development; cytoskeleton-dependent cytokinesis; execution phase of apoptosis; apoptotic DNA fragmentation
222.566	1.32618	0.183412	7.2306	4.81e-13	1.08e-11	EDNRB	endothelin receptor type B [Source:HGNC Symbol;Acc:HGNC:3180]	G protein-coupled receptor signaling pathway; regulation of blood pressure; enteric nervous system development; vasoconstriction; regulation of biological quality; blood circulation; nervous system development; cell surface receptor signaling pathway; negative regulation of transcription by RNA polymerase II; calcium-mediated signaling; endothelin receptor signaling pathway; negative regulation o…
4371.18	0.499399	0.0691719	7.21969	5.21e-13	1.17e-11	SGSM2	small G protein signaling modulator 2 [Source:HGNC Symbol;Acc:HGNC:29026]	positive regulation of GTPase activity; late endosome to Golgi transport
1004.14	-0.584507	0.0809803	-7.21789	5.28e-13	1.18e-11	SLC35C1	solute carrier family 35 member C1 [Source:HGNC Symbol;Acc:HGNC:20197]	GDP-L-fucose biosynthetic process; protein O-linked fucosylation; GDP-fucose import into Golgi lumen; lipid glycosylation; negative regulation of Notch signaling pathway
3012.09	-0.558154	0.0773424	-7.21666	5.33e-13	1.19e-11	ADGRB1	adhesion G protein-coupled receptor B1 [Source:HGNC Symbol;Acc:HGNC:943]	G protein-coupled receptor signaling pathway; cell surface receptor signaling pathway; negative regulation of angiogenesis; nervous system development; innate immune response; muscle organ development; defense response to Gram-negative bacterium; phagocytosis; negative regulation of protein catabolic process; adenylate cyclase-activating G protein-coupled receptor signaling pathway; signal transd…
5648.67	-0.400636	0.0555504	-7.21212	5.51e-13	1.23e-11	ARHGAP32	Rho GTPase activating protein 32 [Source:HGNC Symbol;Acc:HGNC:17399]	signal transduction; regulation of small GTPase mediated signal transduction; small GTPase-mediated signal transduction; cerebellum development; positive regulation of axon extension; positive regulation of neuron migration
1703.7	0.605603	0.0840942	7.20148	5.96e-13	1.33e-11	PCDHA6	protocadherin alpha 6 [Source:HGNC Symbol;Acc:HGNC:8672]	homophilic cell adhesion via plasma membrane adhesion molecules; cell adhesion; nervous system development
2983.73	0.543128	0.0754244	7.20096	5.98e-13	1.33e-11	CPSF1	cleavage and polyadenylation specific factor 1 [Source:HGNC Symbol;Acc:HGNC:2324]	mRNA processing; co-transcriptional RNA 3'-end processing, cleavage and polyadenylation pathway
112.898	-1.52648	0.212115	-7.19647	6.18e-13	1.37e-11	CHRM5	cholinergic receptor muscarinic 5 [Source:HGNC Symbol;Acc:HGNC:1954]	G protein-coupled receptor signaling pathway; gastric acid secretion; G protein-coupled serotonin receptor signaling pathway; acetylcholine receptor signaling pathway; chemical synaptic transmission; G protein-coupled receptor signaling pathway, coupled to cyclic nucleotide second messenger; adenylate cyclase-inhibiting G protein-coupled acetylcholine receptor signaling pathway; G protein-coupled…
111.771	-1.82599	0.253807	-7.1944	6.27e-13	1.39e-11	C8orf34	NA	NA
693.45	-0.690908	0.0961089	-7.1888	6.54e-13	1.45e-11	PDE2A	phosphodiesterase 2A [Source:HGNC Symbol;Acc:HGNC:8777]	signal transduction; negative regulation of transcription by RNA polymerase II; cellular response to 2,3,7,8-tetrachlorodibenzodioxine; positive regulation of inflammatory response; cellular response to mechanical stimulus; positive regulation of gene expression; adenylate cyclase-inhibiting G protein-coupled receptor signaling pathway; heart valve development; ventricular septum development; aor…
553.352	0.704832	0.0980926	7.18538	6.7e-13	1.49e-11	FSTL5	follistatin like 5 [Source:HGNC Symbol;Acc:HGNC:21386]	cell differentiation; regulation of BMP signaling pathway
121.895	1.48802	0.207145	7.18343	6.8e-13	1.51e-11	PTPN14	protein tyrosine phosphatase non-receptor type 14 [Source:HGNC Symbol;Acc:HGNC:9647]	protein dephosphorylation; dephosphorylation; negative regulation of cell population proliferation; lymphangiogenesis; regulation of protein export from nucleus
2557.26	-0.490188	0.0682885	-7.1782	7.06e-13	1.56e-11	LRRTM4	NA	NA
2176.14	0.477201	0.0665194	7.17386	7.29e-13	1.61e-11	KCTD15	potassium channel tetramerization domain containing 15 [Source:HGNC Symbol;Acc:HGNC:23297]	protein homooligomerization
145.118	1.67161	0.233079	7.17188	7.4e-13	1.63e-11	MOV10	Mov10 RNA helicase [Source:HGNC Symbol;Acc:HGNC:7200]	defense response to virus; regulatory ncRNA-mediated gene silencing; 3'-UTR-mediated mRNA destabilization; regulation of neuron projection arborization; retrotransposon silencing; positive regulation of mRNA catabolic process; regulatory ncRNA-mediated post-transcriptional gene silencing; miRNA-mediated post-transcriptional gene silencing; retrotransposon silencing by mRNA destabilization; miRNA-…
2380.1	-0.477212	0.0665725	-7.16831	7.59e-13	1.68e-11	FAM217B	NA	NA
3864.82	0.616184	0.0859777	7.16679	7.68e-13	1.69e-11	SNRNP70	small nuclear ribonucleoprotein U1 subunit 70 [Source:HGNC Symbol;Acc:HGNC:11150]	mRNA processing; mRNA splicing, via spliceosome; regulation of RNA splicing; regulation of ATP-dependent activity; negative regulation of protein refolding; negative regulation of chaperone-mediated autophagy; positive regulation of mRNA splicing, via spliceosome
800.264	0.737376	0.102898	7.16611	7.72e-13	1.7e-11	CPNE7	copine 7 [Source:HGNC Symbol;Acc:HGNC:2320]	lipid metabolic process; cellular response to calcium ion
7435.1	-0.484818	0.067709	-7.16033	8.05e-13	1.77e-11	VOPP1	NA	NA
8819.98	-0.474505	0.0662675	-7.16045	8.04e-13	1.77e-11	STMN4	stathmin 4 [Source:HGNC Symbol;Acc:HGNC:16078]	regulation of microtubule polymerization or depolymerization; microtubule depolymerization; neuron projection development
723.042	0.859553	0.120083	7.158	8.19e-13	1.8e-11	LPAR2	lysophosphatidic acid receptor 2 [Source:HGNC Symbol;Acc:HGNC:3168]	G protein-coupled receptor signaling pathway; adenylate cyclase-activating G protein-coupled receptor signaling pathway; positive regulation of cytosolic calcium ion concentration; regulation of metabolic process; positive regulation of Rho protein signal transduction; positive regulation of MAPK cascade; signal transduction
1058.47	-0.71869	0.100451	-7.15465	8.39e-13	1.84e-11	RGS2	regulator of G protein signaling 2 [Source:HGNC Symbol;Acc:HGNC:9998]	negative regulation of signal transduction; regulation of translation; G protein-coupled receptor signaling pathway; regulation of G protein-coupled receptor signaling pathway; negative regulation of cardiac muscle hypertrophy; positive regulation of cardiac muscle contraction; negative regulation of MAP kinase activity; relaxation of cardiac muscle; negative regulation of G protein-coupled recep…
2525.69	-0.543972	0.0760612	-7.15176	8.57e-13	1.88e-11	SIRPA	signal regulatory protein alpha [Source:HGNC Symbol;Acc:HGNC:9662]	cell-cell adhesion; positive regulation of T cell activation; positive regulation of reactive oxygen species metabolic process; cell adhesion; cellular response to lipopolysaccharide; positive regulation of phagocytosis; negative regulation of phagocytosis; regulation of nitric oxide biosynthetic process; negative regulation of nitric oxide biosynthetic process; negative regulation of tumor necro…
817.048	-0.634414	0.0887312	-7.14984	8.69e-13	1.9e-11	SHB	SH2 domain containing adaptor protein B [Source:HGNC Symbol;Acc:HGNC:10838]	apoptotic process; cell differentiation; angiogenesis; signal transduction; blood vessel development; hemopoiesis; B cell proliferation; positive regulation of T-helper cell differentiation; positive regulation of mitotic cell cycle; blood vessel morphogenesis; T cell receptor signaling pathway; hematopoietic stem cell proliferation; negative regulation of oocyte maturation
5184.9	-0.458392	0.0641238	-7.14854	8.77e-13	1.92e-11	DMTN	dematin actin binding protein [Source:HGNC Symbol;Acc:HGNC:3382]	cytoskeleton organization; actin filament capping; actin cytoskeleton organization; regulation of actin cytoskeleton organization; regulation of cell shape; protein-containing complex assembly; actin filament bundle assembly; cellular response to cAMP; lamellipodium assembly; negative regulation of focal adhesion assembly; negative regulation of protein targeting to membrane; negative regulation …
1664.5	-0.515605	0.0721768	-7.14364	9.09e-13	1.99e-11	CCND2	cyclin D2 [Source:HGNC Symbol;Acc:HGNC:1583]	cell division; positive regulation of cell population proliferation; negative regulation of apoptotic process; positive regulation of protein phosphorylation; G1/S transition of mitotic cell cycle; positive regulation of G1/S transition of mitotic cell cycle; positive regulation of cyclin-dependent protein serine/threonine kinase activity; long-term memory; adult locomotory behavior; regulation o…
3169.1	0.466119	0.0653297	7.13487	9.69e-13	2.12e-11	RNF220	ring finger protein 220 [Source:HGNC Symbol;Acc:HGNC:25552]	protein ubiquitination; protein autoubiquitination; positive regulation of canonical Wnt signaling pathway; protein monoubiquitination; positive regulation of DNA-binding transcription factor activity; regulation of transcription regulatory region DNA binding; noradrenergic neuron development; dorsal/ventral neural tube patterning; regulation of postsynaptic neurotransmitter receptor internalizat…
327.53	-0.914039	0.128226	-7.12837	1.02e-12	2.22e-11	DDN	dendrin [Source:HGNC Symbol;Acc:HGNC:24458]	positive regulation of transcription by RNA polymerase II
142.533	1.36532	0.191652	7.12398	1.05e-12	2.29e-11	CDCA8	cell division cycle associated 8 [Source:HGNC Symbol;Acc:HGNC:14629]	cell division; mitotic metaphase chromosome alignment; chromosome organization; mitotic cytokinesis; mitotic cell cycle; mitotic spindle midzone assembly; positive regulation of mitotic cell cycle spindle assembly checkpoint; mitotic spindle assembly; positive regulation of mitotic sister chromatid separation; positive regulation of attachment of mitotic spindle microtubules to kinetochore; posit…
272.646	0.989791	0.13907	7.11723	1.1e-12	2.4e-11	HSPG2	heparan sulfate proteoglycan 2 [Source:HGNC Symbol;Acc:HGNC:5273]	cell differentiation; angiogenesis; circulatory system development; negative regulation of angiogenesis; brain development; receptor-mediated endocytosis; inflammatory response; response to hypoxia; positive regulation of endothelial cell proliferation; lipid metabolic process; negative regulation of cell adhesion; smoothened signaling pathway; embryo implantation; negative regulation of cell pop…
238.893	-1.08294	0.15223	-7.11384	1.13e-12	2.46e-11	IL1RAP	interleukin 1 receptor accessory protein [Source:HGNC Symbol;Acc:HGNC:5995]	signal transduction; innate immune response; inflammatory response; immune response; protein-containing complex assembly; interleukin-1-mediated signaling pathway; interleukin-33-mediated signaling pathway; positive regulation of synapse assembly; cytokine-mediated signaling pathway; positive regulation of interleukin-13 production; positive regulation of interleukin-4 production; positive regula…
1903.74	-0.548923	0.0772065	-7.1098	1.16e-12	2.53e-11	MGST3	microsomal glutathione S-transferase 3 [Source:HGNC Symbol;Acc:HGNC:7064]	leukotriene metabolic process; lipid metabolic process; cellular oxidant detoxification; prostanoid metabolic process; arachidonic acid metabolic process; leukotriene biosynthetic process
1092.98	0.563977	0.0793473	7.1077	1.18e-12	2.56e-11	IFT27	intraflagellar transport 27 [Source:HGNC Symbol;Acc:HGNC:18626]	intraciliary transport; cell differentiation; intracellular protein transport; protein transport; spermatogenesis; vesicle-mediated transport; smoothened signaling pathway; intraciliary anterograde transport; cilium assembly; kidney development; inner ear receptor cell stereocilium organization; cochlea development
144.805	1.51285	0.212899	7.10594	1.2e-12	2.59e-11	CDCA5	cell division cycle associated 5 [Source:HGNC Symbol;Acc:HGNC:14626]	cell division; double-strand break repair; mitotic metaphase chromosome alignment; mitotic chromosome condensation; positive regulation of exit from mitosis; mitotic cell cycle; mitotic sister chromatid cohesion
217.576	1.14818	0.161825	7.09522	1.29e-12	2.8e-11	LHX2	LIM homeobox 2 [Source:HGNC Symbol;Acc:HGNC:6594]	regulation of DNA-templated transcription; positive regulation of DNA-templated transcription; regulation of transcription by RNA polymerase II; neuron differentiation; neural tube closure; hair follicle development; nervous system development; axon guidance; brain development; mesoderm development; dorsal/ventral pattern formation; telencephalon development; olfactory bulb development; telenceph…
685.846	0.731047	0.10305	7.09411	1.3e-12	2.82e-11	FNDC3B	NA	NA
571.32	-0.813518	0.114723	-7.09112	1.33e-12	2.88e-11	CA10	carbonic anhydrase 10 [Source:HGNC Symbol;Acc:HGNC:1369]	brain development; one-carbon metabolic process
363.264	-0.882672	0.124481	-7.09084	1.33e-12	2.88e-11	MATK	megakaryocyte-associated tyrosine kinase [Source:HGNC Symbol;Acc:HGNC:6906]	protein phosphorylation; positive regulation of cell population proliferation
278.919	0.998846	0.140868	7.09068	1.33e-12	2.88e-11	ECT2	epithelial cell transforming 2 [Source:HGNC Symbol;Acc:HGNC:3155]	intracellular signal transduction; positive regulation of GTPase activity; regulation of cytokinesis, actomyosin contractile ring assembly; cell division; nervous system development; cell differentiation; protein transport; positive regulation of canonical NF-kappaB signal transduction; regulation of small GTPase mediated signal transduction; protein homooligomerization; activation of GTPase acti…
5330.21	0.554014	0.0781636	7.08788	1.36e-12	2.94e-11	LSS	lanosterol synthase [Source:HGNC Symbol;Acc:HGNC:6708]	triterpenoid biosynthetic process; steroid biosynthetic process; regulation of protein stability; cholesterol biosynthetic process
350.918	0.878485	0.124042	7.08218	1.42e-12	3.06e-11	HEBP2	NA	NA
1977.38	-0.485235	0.0685532	-7.07822	1.46e-12	3.14e-11	RGS8	regulator of G protein signaling 8 [Source:HGNC Symbol;Acc:HGNC:16810]	negative regulation of signal transduction; positive regulation of GTPase activity; G protein-coupled acetylcholine receptor signaling pathway; G protein-coupled receptor signaling pathway; regulation of dopamine receptor signaling pathway
994.46	-0.644274	0.0910562	-7.07557	1.49e-12	3.2e-11	GLCE	glucuronic acid epimerase [Source:HGNC Symbol;Acc:HGNC:17855]	heparan sulfate proteoglycan biosynthetic process; heparin biosynthetic process; positive regulation of cell population proliferation; negative regulation of cell projection organization; positive regulation of SMAD protein signal transduction
3804.65	-0.561144	0.0793115	-7.07519	1.49e-12	3.21e-11	SCUBE1	signal peptide, CUB domain and EGF like domain containing 1 [Source:HGNC Symbol;Acc:HGNC:13441]	inflammatory response; blood coagulation; signal transduction; endothelial cell differentiation; adult heart development; post-embryonic development; positive regulation of smoothened signaling pathway
126.591	1.7053	0.241033	7.07496	1.49e-12	3.21e-11	THBS1	thrombospondin 1 [Source:HGNC Symbol;Acc:HGNC:11785]	cell adhesion; negative regulation of apoptotic process; apoptotic process; inflammatory response; angiogenesis; response to unfolded protein; response to endoplasmic reticulum stress; positive regulation of cell population proliferation; negative regulation of interleukin-12 production; positive regulation of tumor necrosis factor production; positive regulation of reactive oxygen species metabo…
214.841	1.1158	0.157725	7.07433	1.5e-12	3.22e-11	BUB1B	BUB1 mitotic checkpoint serine/threonine kinase B [Source:HGNC Symbol;Acc:HGNC:1149]	mitotic spindle assembly checkpoint signaling; cell division; apoptotic process; meiotic sister chromatid cohesion, centromeric; metaphase/anaphase transition of mitotic cell cycle; protein localization to chromosome, centromeric region
887.271	0.891187	0.125985	7.07374	1.51e-12	3.23e-11	CDK10	cyclin dependent kinase 10 [Source:HGNC Symbol;Acc:HGNC:1770]	protein phosphorylation; regulation of mitotic cell cycle; cell projection organization; regulation of actin cytoskeleton organization; negative regulation of cell population proliferation; peptidyl-threonine phosphorylation; negative regulation of cilium assembly; traversing start control point of mitotic cell cycle; positive regulation of MAPK cascade; regulation of cell cycle G2/M phase transi…
343.57	0.935344	0.13228	7.07097	1.54e-12	3.29e-11	DOCK1	dedicator of cytokinesis 1 [Source:HGNC Symbol;Acc:HGNC:2987]	small GTPase-mediated signal transduction; apoptotic process; myoblast fusion; phagocytosis; cell migration; signal transduction; positive regulation of epithelial cell migration; integrin-mediated signaling pathway; positive regulation of substrate adhesion-dependent cell spreading; phagocytosis, engulfment; regulation of postsynapse assembly; hematopoietic progenitor cell differentiation
370.78	0.860184	0.121677	7.06939	1.56e-12	3.32e-11	JAM2	junctional adhesion molecule 2 [Source:HGNC Symbol;Acc:HGNC:14686]	myoblast fusion; spermatid development; cell-cell adhesion; maintenance of blood-brain barrier; negative regulation of myelination; leukocyte cell-cell adhesion; cellular extravasation; leukocyte tethering or rolling; lymphocyte aggregation; hematopoietic stem cell migration to bone marrow; positive regulation of lymphocyte migration
132.042	1.41977	0.200953	7.06518	1.6e-12	3.42e-11	AXL	AXL receptor tyrosine kinase [Source:HGNC Symbol;Acc:HGNC:905]	protein phosphorylation; cell differentiation; innate immune response; phagocytosis; cellular response to interferon-alpha; nervous system development; negative regulation of apoptotic process; negative regulation of type II interferon production; cellular response to lipopolysaccharide; cell migration; signal transduction; symbiont entry into host cell; positive regulation of phosphatidylinosito…
139.657	1.334	0.188899	7.06197	1.64e-12	3.5e-11	TTC38	NA	NA
269.265	1.03243	0.146202	7.06165	1.65e-12	3.51e-11	HAP1	huntingtin associated protein 1 [Source:HGNC Symbol;Acc:HGNC:4812]	autophagy; protein transport; exocytosis; cell projection organization; vesicle transport along microtubule; protein targeting; protein localization; anterograde axonal transport; brain development; chemical synaptic transmission; neurogenesis; mitochondrion distribution; anterograde axonal transport of mitochondrion; negative regulation of amyloid-beta formation; positive regulation of epidermal…
592.931	-0.757066	0.107264	-7.05798	1.69e-12	3.6e-11	LINC03112	NA	NA
473.564	-0.770333	0.109223	-7.05284	1.75e-12	3.73e-11	ZNF804B	NA	NA
598.924	-0.754432	0.10701	-7.05012	1.79e-12	3.8e-11	LINC03112	NA	NA
516.562	-0.737348	0.104621	-7.0478	1.82e-12	3.86e-11	PEX5L	peroxisomal biogenesis factor 5 like [Source:HGNC Symbol;Acc:HGNC:30024]	regulation of cAMP-mediated signaling; protein import into peroxisome matrix, docking
9074	-0.416897	0.0591669	-7.04612	1.84e-12	3.9e-11	ZNF91	zinc finger protein 91 [Source:HGNC Symbol;Acc:HGNC:13166]	regulation of DNA-templated transcription; regulation of transcription by RNA polymerase II; positive regulation of transcription by RNA polymerase II; negative regulation of transcription by RNA polymerase II; retrotransposon silencing
5366.18	-0.472388	0.0670522	-7.04507	1.85e-12	3.93e-11	SLC5A3	solute carrier family 5 member 3 [Source:HGNC Symbol;Acc:HGNC:11038]	transmembrane transport; myo-inositol transport; sodium ion transport; sodium ion transmembrane transport; positive regulation of reactive oxygen species biosynthetic process; inositol metabolic process; transport across blood-brain barrier; positive regulation of protein localization to membrane; pentose transmembrane transport; fucose transmembrane transport; positive regulation of catalytic ac…
23471.3	-0.363142	0.0515896	-7.03905	1.94e-12	4.1e-11	NAV1	neuron navigator 1 [Source:HGNC Symbol;Acc:HGNC:15989]	neurogenesis; nervous system development; cell differentiation; microtubule bundle formation; neuron migration
269.682	-0.931689	0.132455	-7.034	2.01e-12	4.24e-11	NKD2	NKD inhibitor of WNT signaling pathway 2 [Source:HGNC Symbol;Acc:HGNC:17046]	negative regulation of Wnt signaling pathway; Wnt signaling pathway; exocytosis; negative regulation of canonical Wnt signaling pathway; positive regulation of proteasomal ubiquitin-dependent protein catabolic process; positive regulation of protein localization to plasma membrane; protein localization to plasma membrane; Golgi vesicle fusion to target membrane; positive regulation of protein pro…
650.506	0.688708	0.0979151	7.03373	2.01e-12	4.24e-11	LMF2	lipase maturation factor 2 [Source:HGNC Symbol;Acc:HGNC:25096]	protein maturation
1099.7	0.79168	0.112574	7.0325	2.03e-12	4.28e-11	POLE	DNA polymerase epsilon, catalytic subunit [Source:HGNC Symbol;Acc:HGNC:9177]	DNA replication; DNA repair; DNA synthesis involved in DNA repair; DNA-templated DNA replication; mitotic cell cycle; G1/S transition of mitotic cell cycle; leading strand elongation; base-excision repair, gap-filling; nucleotide-excision repair, DNA gap filling; DNA replication proofreading; embryonic organ development; DNA biosynthetic process
857.259	-0.634625	0.0902636	-7.03079	2.05e-12	4.33e-11	CORO2A	coronin 2A [Source:HGNC Symbol;Acc:HGNC:2255]	intracellular signal transduction
2113.48	0.465328	0.0661919	7.02998	2.07e-12	4.35e-11	MYH9	myosin heavy chain 9 [Source:HGNC Symbol;Acc:HGNC:7579]	cell adhesion; protein transport; plasma membrane repair; integrin-mediated signaling pathway; angiogenesis; actin cytoskeleton organization; cytokinetic process; regulation of cell shape; platelet aggregation; monocyte differentiation; membrane protein ectodomain proteolysis; regulated exocytosis; actin filament-based movement; lysosome localization; platelet formation; phagocytosis, engulfment;…
2469.75	0.493455	0.0702572	7.02355	2.16e-12	4.55e-11	LIMCH1	LIM and calponin homology domains 1 [Source:HGNC Symbol;Acc:HGNC:29191]	positive regulation of protein phosphorylation; actomyosin structure organization; negative regulation of cell migration; positive regulation of stress fiber assembly; regulation of focal adhesion assembly; cytoplasmic actin-based contraction involved in cell motility
272.02	1.30606	0.186039	7.02037	2.21e-12	4.65e-11	WDR90	WD repeat domain 90 [Source:HGNC Symbol;Acc:HGNC:26960]	cell projection organization; cilium assembly
633.635	-0.673168	0.0959969	-7.01239	2.34e-12	4.92e-11	KLHDC8A	NA	NA
349.095	-1.01687	0.145024	-7.01172	2.35e-12	4.94e-11	TMEM132E-DT	NA	NA
4825.7	-0.430588	0.0614297	-7.00945	2.39e-12	5.01e-11	FAM131B	NA	NA
267.299	1.07187	0.152988	7.00625	2.45e-12	5.12e-11	RIMBP2	RIMS binding protein 2 [Source:HGNC Symbol;Acc:HGNC:30339]	neuromuscular synaptic transmission
89.7064	1.62716	0.232312	7.0042	2.48e-12	5.19e-11	CDCA7	cell division cycle associated 7 [Source:HGNC Symbol;Acc:HGNC:14628]	regulation of DNA-templated transcription; apoptotic process; regulation of cell population proliferation
1322.43	-0.709492	0.101339	-7.00117	2.54e-12	5.3e-11	KCNJ6	potassium inwardly rectifying channel subfamily J member 6 [Source:HGNC Symbol;Acc:HGNC:6267]	potassium ion transport; monoatomic ion transmembrane transport; potassium ion import across plasma membrane; regulation of monoatomic ion transmembrane transport
6906.07	-0.433126	0.0618768	-6.99981	2.56e-12	5.35e-11	KBTBD11	NA	NA
151.226	1.36785	0.195507	6.99639	2.63e-12	5.48e-11	TCF7L2	transcription factor 7 like 2 [Source:HGNC Symbol;Acc:HGNC:11641]	Wnt signaling pathway; regulation of transcription by RNA polymerase II; negative regulation of DNA-templated transcription; negative regulation of canonical Wnt signaling pathway; canonical Wnt signaling pathway; positive regulation of transcription by RNA polymerase II; positive regulation of phosphatidylinositol 3-kinase/protein kinase B signal transduction; positive regulation of insulin secr…
1333.18	-0.676736	0.0967319	-6.996	2.63e-12	5.49e-11	PCDHAC2	protocadherin alpha subfamily C, 2 [Source:HGNC Symbol;Acc:HGNC:8677]	homophilic cell adhesion via plasma membrane adhesion molecules; cell adhesion; nervous system development; serotonergic neuron axon guidance
5141.88	0.452757	0.0647888	6.9882	2.78e-12	5.79e-11	TGFBR1	transforming growth factor beta receptor 1 [Source:HGNC Symbol;Acc:HGNC:11772]	cell surface receptor protein serine/threonine kinase signaling pathway; protein phosphorylation; apoptotic process; cell differentiation; regulation of multicellular organismal process; transforming growth factor beta receptor superfamily signaling pathway; regulation of metabolic process; positive regulation of endothelial cell proliferation; transforming growth factor beta receptor signaling p…
766.24	-0.726865	0.104028	-6.98724	2.8e-12	5.82e-11	HPCA	hippocalcin [Source:HGNC Symbol;Acc:HGNC:5144]	regulation of voltage-gated calcium channel activity; cellular response to calcium ion; response to organic cyclic compound; calcium-mediated signaling; inner ear development; retina development in camera-type eye; cellular response to electrical stimulus; positive regulation of protein targeting to membrane; regulation of postsynaptic neurotransmitter receptor internalization; response to ketami…
5587.31	0.643781	0.092163	6.98525	2.84e-12	5.9e-11	CADM2	cell adhesion molecule 2 [Source:HGNC Symbol;Acc:HGNC:29849]	cell adhesion; homophilic cell adhesion via plasma membrane adhesion molecules
489.188	-0.73679	0.105623	-6.97567	3.04e-12	6.31e-11	ARHGAP20	Rho GTPase activating protein 20 [Source:HGNC Symbol;Acc:HGNC:18357]	signal transduction; regulation of Rho protein signal transduction; regulation of small GTPase mediated signal transduction
1235.67	-0.590944	0.0847643	-6.97162	3.13e-12	6.49e-11	CENPV	centromere protein V [Source:HGNC Symbol;Acc:HGNC:29920]	cell division; positive regulation of cytokinesis; ameboidal-type cell migration; pericentric heterochromatin formation; regulation of chromosome organization; centromere complex assembly
2096.37	0.509072	0.0730444	6.96935	3.18e-12	6.59e-11	ZNF385D	NA	NA
2891.66	-0.536283	0.0769679	-6.96762	3.22e-12	6.67e-11	SEMA6B	semaphorin 6B [Source:HGNC Symbol;Acc:HGNC:10739]	nervous system development; cell differentiation; central nervous system development; positive regulation of cell migration; axon guidance; neural crest cell migration; negative chemotaxis; semaphorin-plexin signaling pathway; hippocampus development
10667.1	0.411267	0.0591117	6.95745	3.46e-12	7.16e-11	SCG2	secretogranin II [Source:HGNC Symbol;Acc:HGNC:10575]	eosinophil chemotaxis; angiogenesis; positive chemotaxis; negative regulation of endothelial cell apoptotic process; intracellular signal transduction; protein secretion; negative regulation of extrinsic apoptotic signaling pathway; MAPK cascade; negative regulation of endothelial cell proliferation; positive regulation of endothelial cell proliferation; inflammatory response; endothelial cell mi…
980.038	0.587304	0.0844452	6.95486	3.53e-12	7.28e-11	FERMT2	FERM domain containing kindlin 2 [Source:HGNC Symbol;Acc:HGNC:15767]	integrin-mediated signaling pathway; Wnt signaling pathway; cell adhesion; regulation of cell shape; protein localization to membrane; focal adhesion assembly; transforming growth factor beta receptor signaling pathway; negative regulation of vascular permeability; regulation of cell morphogenesis; positive regulation of cell migration; cell-matrix adhesion; integrin activation; positive regulati…
9069.54	-0.483322	0.0695228	-6.952	3.6e-12	7.43e-11	LINGO1	NA	NA
816.941	-0.594933	0.0856387	-6.94701	3.73e-12	7.69e-11	TOMM40L	translocase of outer mitochondrial membrane 40 like [Source:HGNC Symbol;Acc:HGNC:25756]	transmembrane transport; protein import into mitochondrial matrix; protein transport; monoatomic ion transport; biological_process
837.713	0.636165	0.0916812	6.93889	3.95e-12	8.13e-11	OLMALINC	NA	NA
120.455	1.59905	0.230555	6.93563	4.04e-12	8.31e-11	CCN1	cellular communication network factor 1 [Source:HGNC Symbol;Acc:HGNC:2654]	signal transduction; positive regulation of BMP signaling pathway; cell adhesion; chemotaxis; regulation of developmental process; positive regulation of transcription by RNA polymerase II; positive regulation of cell migration; positive regulation of bone mineralization; positive regulation of osteoblast differentiation; osteoblast differentiation; positive regulation of protein phosphorylation;…
1532.81	-0.551111	0.0794844	-6.93357	4.1e-12	8.42e-11	SLC8A3	solute carrier family 8 member A3 [Source:HGNC Symbol;Acc:HGNC:11070]	transmembrane transport; cell communication; calcium ion transport; monoatomic ion transport; calcium ion transmembrane transport; sodium ion transport; intracellular calcium ion homeostasis; sodium ion transmembrane transport; memory; calcium ion import across plasma membrane; learning; regulation of cardiac conduction; cellular response to hypoxia; long-term synaptic potentiation; myelination; …
3573.71	-1.24459	0.179554	-6.93159	4.16e-12	8.53e-11	SST	somatostatin [Source:HGNC Symbol;Acc:HGNC:11329]	G protein-coupled receptor signaling pathway; cell surface receptor signaling pathway; digestion; regulation of cell migration; chemical synaptic transmission; negative regulation of cell population proliferation; cell-cell signaling; response to nutrient; hyperosmotic response; hormone-mediated apoptotic signaling pathway; response to xenobiotic stimulus; response to acidic pH; somatostatin sign…
723.084	0.950177	0.137232	6.92389	4.39e-12	9e-11	PAN2	poly(A) specific ribonuclease subunit PAN2 [Source:HGNC Symbol;Acc:HGNC:20074]	mRNA processing; nuclear-transcribed mRNA poly(A) tail shortening; nuclear-transcribed mRNA catabolic process, deadenylation-dependent decay; positive regulation of cytoplasmic mRNA processing body assembly
74.1713	1.8736	0.270767	6.9196	4.53e-12	9.27e-11	MYO1E	myosin IE [Source:HGNC Symbol;Acc:HGNC:7599]	endocytosis; actin filament organization; vesicle transport along actin filament; podocyte development; glomerular basement membrane development; glomerular filtration; vasculogenesis; in utero embryonic development; kidney development; hemopoiesis; glomerulus development; post-embryonic hemopoiesis; platelet-derived growth factor receptor signaling pathway
221.181	1.147	0.165818	6.91723	4.61e-12	9.42e-11	MAD2L1	mitotic arrest deficient 2 like 1 [Source:HGNC Symbol;Acc:HGNC:6763]	cell division; negative regulation of apoptotic process; establishment of mitotic spindle orientation; negative regulation of protein catabolic process; mitotic spindle assembly checkpoint signaling; positive regulation of mitotic cell cycle spindle assembly checkpoint; establishment of centrosome localization; negative regulation of mitotic cell cycle; mitotic sister chromatid segregation; negat…
413.296	0.841471	0.121684	6.9152	4.67e-12	9.55e-11	PCBD2	pterin-4 alpha-carbinolamine dehydratase 2 [Source:HGNC Symbol;Acc:HGNC:24474]	tetrahydrobiopterin biosynthetic process; positive regulation of DNA-templated transcription; tyrosine biosynthetic process, by oxidation of phenylalanine
167.996	-1.22074	0.17656	-6.914	4.71e-12	9.62e-11	SCN5A	sodium voltage-gated channel alpha subunit 5 [Source:HGNC Symbol;Acc:HGNC:10593]	transmembrane transport; monoatomic ion transport; sodium ion transport; monoatomic ion transmembrane transport; sodium ion transmembrane transport; regulation of heart rate; cardiac muscle contraction; cellular response to calcium ion; cardiac muscle cell action potential involved in contraction; SA node cell action potential; AV node cell action potential; membrane depolarization during AV node…
126748	-0.384405	0.0556132	-6.91212	4.77e-12	9.74e-11	DPYSL3	dihydropyrimidinase like 3 [Source:HGNC Symbol;Acc:HGNC:3015]	negative regulation of cell migration; cellular response to cytokine stimulus; actin filament bundle assembly; positive regulation of neuron projection development; positive regulation of filopodium assembly; negative regulation of neuron projection development; actin crosslink formation; response to axon injury; neuron development
8144.59	-0.420315	0.0608548	-6.90684	4.96e-12	1.01e-10	SLC22A17	solute carrier family 22 member 17 [Source:HGNC Symbol;Acc:HGNC:23095]	transmembrane transport; iron ion transport; intracellular iron ion homeostasis; siderophore transport
154.046	1.33046	0.192658	6.90583	4.99e-12	1.02e-10	TBC1D3C	NA	NA
46.9756	3.27046	0.47367	6.90452	5.04e-12	1.02e-10	COL1A1	collagen type I alpha 1 chain [Source:HGNC Symbol;Acc:HGNC:2197]	positive regulation of DNA-templated transcription; sensory perception of sound; extracellular matrix organization; visual perception; skeletal system development; positive regulation of cell migration; positive regulation of canonical Wnt signaling pathway; positive regulation of epithelial to mesenchymal transition; protein localization to nucleus; collagen fibril organization; blood vessel dev…
235.154	1.40923	0.20414	6.90324	5.08e-12	1.03e-10	CDK5RAP3	CDK5 regulatory subunit associated protein 3 [Source:HGNC Symbol;Acc:HGNC:18673]	mitotic G2 DNA damage checkpoint signaling; positive regulation of protein ubiquitination; response to endoplasmic reticulum stress; endoplasmic reticulum unfolded protein response; negative regulation of NF-kappaB transcription factor activity; negative regulation of protein catabolic process; rescue of stalled ribosome; negative regulation of protein phosphorylation; brain development; mitotic …
217.216	-1.07462	0.15568	-6.90271	5.1e-12	1.04e-10	ADRA2C	adrenoceptor alpha 2C [Source:HGNC Symbol;Acc:HGNC:283]	G protein-coupled receptor signaling pathway; regulation of vasoconstriction; regulation of smooth muscle contraction; platelet activation; adrenergic receptor signaling pathway; adenylate cyclase-activating adrenergic receptor signaling pathway; cell-cell signaling; positive regulation of MAPK cascade; activation of protein kinase B activity; negative regulation of norepinephrine secretion; nega…
169.261	-1.18915	0.172402	-6.89751	5.29e-12	1.07e-10	LOC100129434	NA	NA
2479.47	0.493002	0.0714768	6.89737	5.3e-12	1.07e-10	DNAJB2	DnaJ heat shock protein family (Hsp40) member B2 [Source:HGNC Symbol;Acc:HGNC:5228]	chaperone-mediated protein folding; negative regulation of cell population proliferation; proteasome-mediated ubiquitin-dependent protein catabolic process; negative regulation of cell growth; ERAD pathway; protein refolding; regulation of protein localization; response to unfolded protein; negative regulation of protein binding; positive regulation of protein ubiquitination; positive regulation …
890.916	0.752207	0.109057	6.89737	5.3e-12	1.07e-10	H2AX	H2A.X variant histone [Source:HGNC Symbol;Acc:HGNC:4739]	DNA repair; double-strand break repair; response to ionizing radiation; positive regulation of DNA repair; DNA damage response; meiotic cell cycle; DNA recombination; heterochromatin formation; DNA damage checkpoint signaling; protein localization to site of double-strand break; nucleosome assembly; double-strand break repair via homologous recombination; spermatogenesis; cerebral cortex developm…
114.411	1.49131	0.216203	6.89773	5.28e-12	1.07e-10	ETV4	ETS variant transcription factor 4 [Source:HGNC Symbol;Acc:HGNC:3493]	regulation of DNA-templated transcription; regulation of transcription by RNA polymerase II; positive regulation of transcription by RNA polymerase II; positive regulation of keratinocyte differentiation
66.3406	1.90244	0.275912	6.8951	5.38e-12	1.09e-10	TGIF1	TGFB induced factor homeobox 1 [Source:HGNC Symbol;Acc:HGNC:11776]	regulation of DNA-templated transcription; negative regulation of transcription by RNA polymerase II; response to xenobiotic stimulus; negative regulation of gene expression; cellular response to growth factor stimulus
4579.07	-0.382218	0.0554375	-6.89457	5.4e-12	1.09e-10	LRATD1	LRAT domain containing 1 [Source:HGNC Symbol;Acc:HGNC:20743]	cell motility; cell morphogenesis
18234.9	-0.365218	0.0529724	-6.8945	5.41e-12	1.09e-10	ADD2	adducin 2 [Source:HGNC Symbol;Acc:HGNC:244]	protein-containing complex assembly; positive regulation of protein binding; barbed-end actin filament capping; actin cytoskeleton organization; actin filament bundle assembly; leukocyte migration; leukocyte tethering or rolling; synapse assembly; hemopoiesis
648.224	0.652507	0.0947179	6.88895	5.62e-12	1.13e-10	TMEM98	transmembrane protein 98 [Source:HGNC Symbol;Acc:HGNC:24529]	negative regulation of myelination; T-helper 1 cell differentiation; negative regulation of oligodendrocyte differentiation; negative regulation of protein processing; negative regulation of protein localization to nucleus
4020.56	-0.46745	0.0678701	-6.88742	5.68e-12	1.14e-10	SHOC2	SHOC2 leucine rich repeat scaffold protein [Source:HGNC Symbol;Acc:HGNC:15454]	Ras protein signal transduction; signal transduction; positive regulation of Ras protein signal transduction; fibroblast growth factor receptor signaling pathway; cyclic-GMP-AMP transmembrane import across plasma membrane; positive regulation of neuron projection development; nerve growth factor signaling pathway; negative regulation of neuron differentiation; positive regulation of neuron differ…
3117.75	-0.51316	0.0745056	-6.88754	5.68e-12	1.14e-10	LRFN5	leucine rich repeat and fibronectin type III domain containing 5 [Source:HGNC Symbol;Acc:HGNC:20360]	negative regulation of inflammatory response; synaptic membrane adhesion; regulation of presynapse assembly; negative regulation of macrophage activation
204.352	1.16868	0.16974	6.88507	5.78e-12	1.16e-10	NCAPG	non-SMC condensin I complex subunit G [Source:HGNC Symbol;Acc:HGNC:24304]	mitotic chromosome condensation; cell division; chromosome condensation; positive regulation of chromosome segregation; positive regulation of chromosome separation; positive regulation of chromosome condensation
105.285	1.722	0.250187	6.88286	5.87e-12	1.18e-10	ARHGAP11A	Rho GTPase activating protein 11A [Source:HGNC Symbol;Acc:HGNC:15783]	signal transduction; regulation of small GTPase mediated signal transduction; positive regulation of GTPase activity
11286	-0.427334	0.0621072	-6.88059	5.96e-12	1.2e-10	NSF	N-ethylmaleimide sensitive factor, vesicle fusing ATPase [Source:HGNC Symbol;Acc:HGNC:8016]	SNARE complex disassembly; protein transport; exocytosis; vesicle-mediated transport; intra-Golgi vesicle-mediated transport; plasma membrane fusion; Golgi to plasma membrane protein transport; regulation of exocytosis; positive regulation of receptor recycling; intracellular protein transport; positive regulation of protein catabolic process; potassium ion transport
15667.9	-0.363728	0.0528706	-6.87958	6e-12	1.2e-10	MAP4	microtubule associated protein 4 [Source:HGNC Symbol;Acc:HGNC:6862]	microtubule cytoskeleton organization; neuron projection development; cilium disassembly; mitotic spindle organization; microtubule polymerization; microtubule sliding; establishment of spindle orientation; cell division; negative regulation of non-motile cilium assembly
357.543	0.92298	0.134198	6.87776	6.08e-12	1.22e-10	ERBB4	erb-b2 receptor tyrosine kinase 4 [Source:HGNC Symbol;Acc:HGNC:3432]	protein phosphorylation; cell surface receptor protein tyrosine kinase signaling pathway; signal transduction; positive regulation of protein phosphorylation; negative regulation of apoptotic process; apoptotic process; nervous system development; positive regulation of DNA-templated transcription; heart development; positive regulation of cell population proliferation; neural crest cell migratio…
2934.05	-0.482345	0.0701653	-6.8744	6.23e-12	1.25e-10	SLC24A3	solute carrier family 24 member 3 [Source:HGNC Symbol;Acc:HGNC:10977]	transmembrane transport; negative regulation of gene expression; sodium ion transport; potassium ion transport; calcium ion transport; intracellular calcium ion homeostasis; positive regulation of gene expression; monoatomic ion transport; transport across blood-brain barrier; calcium ion transmembrane transport; potassium ion transmembrane transport; sodium ion transmembrane transport; bone mine…
136.797	1.56772	0.228074	6.87373	6.25e-12	1.25e-10	TICRR	TOPBP1 interacting checkpoint and replication regulator [Source:HGNC Symbol;Acc:HGNC:28704]	DNA replication; response to ionizing radiation; mitotic DNA replication checkpoint signaling; DNA repair; mitotic G2 DNA damage checkpoint signaling; regulation of DNA-templated DNA replication initiation
16043	-0.394692	0.0574437	-6.87094	6.38e-12	1.27e-10	NCAN	neurocan [Source:HGNC Symbol;Acc:HGNC:2465]	cell adhesion; central nervous system development; skeletal system development; positive regulation of neuroblast proliferation; glial cell differentiation
1255.32	0.559444	0.0814463	6.86888	6.47e-12	1.29e-10	ZNF441	zinc finger protein 441 [Source:HGNC Symbol;Acc:HGNC:20875]	regulation of DNA-templated transcription; regulation of transcription by RNA polymerase II
134.012	1.3787	0.200748	6.86783	6.52e-12	1.3e-10	PIMREG	PICALM interacting mitotic regulator [Source:HGNC Symbol;Acc:HGNC:25483]	cell division
25454.5	-0.4352	0.0634192	-6.86228	6.78e-12	1.35e-10	GPM6A	glycoprotein M6A [Source:HGNC Symbol;Acc:HGNC:4460]	calcium ion transmembrane transport; nervous system development; neuron projection morphogenesis; stem cell differentiation; neuron projection development; positive regulation of filopodium assembly; neuron migration; synapse assembly; neural retina development; response to bacterium; regulation of synapse organization
307.111	0.899527	0.131087	6.86206	6.79e-12	1.35e-10	HYDIN	HYDIN axonemal central pair apparatus protein [Source:HGNC Symbol;Acc:HGNC:19368]	cilium movement; epithelial cell development; brain development; ventricular system development; trachea development; axonemal central apparatus assembly
108.532	1.43185	0.20883	6.85656	7.05e-12	1.4e-10	ZFP36L2	ZFP36 ring finger protein like 2 [Source:HGNC Symbol;Acc:HGNC:1108]	regulation of mRNA stability; 3'-UTR-mediated mRNA destabilization; positive regulation of nuclear-transcribed mRNA catabolic process, deadenylation-dependent decay; cellular response to tumor necrosis factor; mRNA catabolic process; positive regulation of mRNA catabolic process; ERK1 and ERK2 cascade; negative regulation of fat cell differentiation; cellular response to transforming growth facto…
20478.8	-0.450758	0.065743	-6.85636	7.06e-12	1.4e-10	NRXN2	neurexin 2 [Source:HGNC Symbol;Acc:HGNC:8009]	cell adhesion; signal transduction; neuron cell-cell adhesion; neurotransmitter secretion; chemical synaptic transmission; synapse assembly; social behavior; adult behavior; vocalization behavior; postsynaptic membrane assembly; gephyrin clustering involved in postsynaptic density assembly; neuroligin clustering involved in postsynaptic membrane assembly; postsynaptic density protein 95 clusterin…
5951.73	-0.407764	0.059477	-6.85582	7.09e-12	1.41e-10	MED13L	mediator complex subunit 13L [Source:HGNC Symbol;Acc:HGNC:22962]	regulation of transcription by RNA polymerase II
1625.35	0.623048	0.0909588	6.84978	7.4e-12	1.47e-10	NIN	ninein [Source:HGNC Symbol;Acc:HGNC:14906]	protein localization; centrosome localization; centriole-centriole cohesion; corpus callosum morphogenesis; corticospinal tract morphogenesis; collateral sprouting; positive regulation of axonogenesis; centrosome-templated microtubule nucleation
1554.29	0.769224	0.112388	6.84439	7.68e-12	1.52e-10	MTR	5-methyltetrahydrofolate-homocysteine methyltransferase [Source:HGNC Symbol;Acc:HGNC:7468]	pteridine-containing compound metabolic process; cellular metabolic process; methionine biosynthetic process; methylation; nervous system development; axon regeneration; tetrahydrofolate metabolic process; cobalamin metabolic process; sulfur amino acid metabolic process; response to axon injury; homocysteine metabolic process; cellular response to nitric oxide; sulfur compound metabolic process
2308.49	-0.483535	0.0706526	-6.84384	7.71e-12	1.53e-10	SYT3	synaptotagmin 3 [Source:HGNC Symbol;Acc:HGNC:11511]	cell differentiation; positive regulation of dendrite extension; calcium-ion regulated exocytosis
237625	-0.384812	0.0562626	-6.83957	7.94e-12	1.57e-10	MAP1B	microtubule associated protein 1B [Source:HGNC Symbol;Acc:HGNC:6836]	microtubule cytoskeleton organization; axonogenesis; dendrite development; neuron projection development; odontoblast differentiation; microtubule bundle formation; neuron migration; negative regulation of microtubule depolymerization; nervous system development; synapse assembly; response to xenobiotic stimulus; response to mechanical stimulus; response to carbohydrate; peripheral nervous system…
5984.22	-0.373854	0.0547662	-6.82636	8.71e-12	1.72e-10	DOCK3	dedicator of cytokinesis 3 [Source:HGNC Symbol;Acc:HGNC:2989]	small GTPase-mediated signal transduction; regulation of small GTPase mediated signal transduction; neurotrophin TRK receptor signaling pathway
3441.15	0.566862	0.0830516	6.82541	8.77e-12	1.73e-10	PNISR	NA	NA
44.6513	2.58446	0.378757	6.82353	8.88e-12	1.75e-10	RAB34	RAB34, member RAS oncogene family [Source:HGNC Symbol;Acc:HGNC:16519]	protein transport; cell projection organization; cilium assembly; positive regulation of smoothened signaling pathway; protein localization to plasma membrane; phagosome-lysosome fusion; lysosome localization; Golgi to plasma membrane protein transport; antigen processing and presentation; phagosome maturation; cytosolic ciliogenesis
97.847	-1.49984	0.219837	-6.82252	8.95e-12	1.76e-10	MDFI	MyoD family inhibitor [Source:HGNC Symbol;Acc:HGNC:6967]	cell differentiation; negative regulation of Wnt signaling pathway; negative regulation of transcription by RNA polymerase II; cytoplasmic sequestering of transcription factor; negative regulation of DNA binding; dorsal/ventral axis specification; embryonic skeletal system morphogenesis; trophoblast giant cell differentiation
142.797	1.36776	0.200547	6.82013	9.1e-12	1.79e-10	TTK	TTK protein kinase [Source:HGNC Symbol;Acc:HGNC:12401]	protein phosphorylation; mitotic spindle assembly checkpoint signaling; chromosome segregation; positive regulation of cell population proliferation; spindle organization; mitotic spindle organization; meiotic spindle assembly checkpoint signaling; protein localization to kinetochore; repair of mitotic kinetochore microtubule attachment defect; female meiosis chromosome segregation; protein local…
989.829	0.755477	0.110821	6.81707	9.29e-12	1.83e-10	RBCK1	RANBP2-type and C3HC4-type zinc finger containing 1 [Source:HGNC Symbol;Acc:HGNC:15864]	protein ubiquitination; protein polyubiquitination; defense response to bacterium; positive regulation of metabolic process; positive regulation of canonical NF-kappaB signal transduction; proteasome-mediated ubiquitin-dependent protein catabolic process; negative regulation of NF-kappaB transcription factor activity; positive regulation of NF-kappaB transcription factor activity; T cell receptor…
355.08	0.846887	0.124234	6.81688	9.3e-12	1.83e-10	CA5BP1	NA	NA
62.2024	2.16816	0.318083	6.81633	9.34e-12	1.83e-10	TACR3	tachykinin receptor 3 [Source:HGNC Symbol;Acc:HGNC:11528]	G protein-coupled receptor signaling pathway; positive regulation of flagellated sperm motility; tachykinin receptor signaling pathway; positive regulation of heart rate; response to estradiol; regulation of dopamine metabolic process; response to cocaine; positive regulation of blood pressure; regulation of feeding behavior; positive regulation of uterine smooth muscle contraction
1015.71	-0.593766	0.0871381	-6.81408	9.49e-12	1.86e-10	TBC1D30	TBC1 domain family member 30 [Source:HGNC Symbol;Acc:HGNC:29164]	positive regulation of GTPase activity; negative regulation of cilium assembly
5157.04	-0.421364	0.0618397	-6.81382	9.5e-12	1.86e-10	ELAVL4	ELAV like RNA binding protein 4 [Source:HGNC Symbol;Acc:HGNC:3315]	mRNA processing; RNA splicing; RNA processing; 3'-UTR-mediated mRNA stabilization; positive regulation of 3'-UTR-mediated mRNA stabilization; nervous system development; learning; locomotory behavior; associative learning; cerebral cortex neuron differentiation; neuron differentiation; regeneration; response to endoplasmic reticulum stress; response to cocaine; regulation of mRNA stability; dendr…
1375.55	0.529118	0.0777007	6.80969	9.78e-12	1.92e-10	PHF21B	NA	NA
2020.7	-0.46865	0.0688584	-6.806	1e-11	1.96e-10	SMIM10L2A	NA	NA
6772.59	-0.393048	0.0577518	-6.80582	1e-11	1.96e-10	TCAF1P1	NA	NA
226.249	-1.09264	0.16055	-6.80562	1.01e-11	1.96e-10	NETO1	neuropilin and tolloid like 1 [Source:HGNC Symbol;Acc:HGNC:13823]	memory; visual learning; regulation of long-term neuronal synaptic plasticity; positive regulation of excitatory postsynaptic potential; receptor localization to synapse; neurotransmitter receptor localization to postsynaptic specialization membrane; anterograde axonal transport of neurotransmitter receptor complex
291.857	1.08098	0.158861	6.80459	1.01e-11	1.98e-10	AMMECR1	AMMECR nuclear protein 1 [Source:HGNC Symbol;Acc:HGNC:467]	biological_process
152.161	1.45287	0.21357	6.80277	1.03e-11	2e-10	ATG16L2	autophagy related 16 like 2 [Source:HGNC Symbol;Acc:HGNC:25464]	autophagosome assembly; protein transport; macroautophagy; negative stranded viral RNA replication
461.115	-0.743993	0.109386	-6.80152	1.04e-11	2.02e-10	PEG13	NA	NA
89.3598	-1.72426	0.2536	-6.79911	1.05e-11	2.05e-10	PRKCQ	protein kinase C theta [Source:HGNC Symbol;Acc:HGNC:9410]	protein phosphorylation; regulation of primary metabolic process; signal transduction; regulation of DNA-templated transcription; intracellular signal transduction; immune system process; inflammatory response; positive regulation of T cell activation; regulation of cell growth; positive regulation of interleukin-4 production; positive regulation of NF-kappaB transcription factor activity; cell c…
2470.79	0.515862	0.0759192	6.79488	1.08e-11	2.11e-10	DACH1	dachshund family transcription factor 1 [Source:HGNC Symbol;Acc:HGNC:2663]	regulation of transcription by RNA polymerase II; negative regulation of transcription by RNA polymerase II; negative regulation of transcription by competitive promoter binding; negative regulation of cell migration; negative regulation of DNA-templated transcription; suckling behavior; regulation of DNA-templated transcription; respiratory gaseous exchange by respiratory system; regulation of n…
5549.2	-0.406129	0.0598204	-6.78913	1.13e-11	2.19e-10	ZNF697	zinc finger protein 697 [Source:HGNC Symbol;Acc:HGNC:32034]	regulation of transcription by RNA polymerase II; biological_process
44445.5	-0.362692	0.0534577	-6.78466	1.16e-11	2.26e-10	ANK2	ankyrin 2 [Source:HGNC Symbol;Acc:HGNC:493]	signal transduction; positive regulation of gene expression; endocytosis; protein transport; cytoskeleton organization; protein stabilization; protein localization to plasma membrane; regulation of protein stability; regulation of heart rate; intracellular calcium ion homeostasis; regulation of cardiac muscle contraction by regulation of the release of sequestered calcium ion; regulation of cardi…
221.731	1.10189	0.162479	6.78174	1.19e-11	2.3e-10	PLK1	polo like kinase 1 [Source:HGNC Symbol;Acc:HGNC:9077]	protein phosphorylation; cell division; negative regulation of apoptotic process; protein ubiquitination; double-strand break repair; mitotic G2 DNA damage checkpoint signaling; negative regulation of transcription by RNA polymerase II; establishment of mitotic spindle orientation; protein destabilization; microtubule bundle formation; negative regulation of double-strand break repair via homolog…
7052.87	-0.36006	0.0531127	-6.77917	1.21e-11	2.34e-10	MYO18A	myosin XVIIIA [Source:HGNC Symbol;Acc:HGNC:31104]	DNA metabolic process; actomyosin structure organization; cell migration; Golgi organization; negative regulation of apoptotic process; positive regulation of protein secretion; regulation of macrophage activation; positive regulation of opsonization; Golgi vesicle budding; Golgi ribbon formation; asymmetric Golgi ribbon formation
878.767	0.682644	0.100708	6.77848	1.21e-11	2.35e-10	CLASRP	CLK4 associating serine/arginine rich protein [Source:HGNC Symbol;Acc:HGNC:17731]	mRNA processing; RNA splicing
823.562	0.89244	0.131842	6.76901	1.3e-11	2.51e-10	NRBP2	nuclear receptor binding protein 2 [Source:HGNC Symbol;Acc:HGNC:19339]	protein phosphorylation; nervous system development; neuron differentiation; negative regulation of neuron apoptotic process; negative regulation of macroautophagy
3682.59	-0.420865	0.0621751	-6.76903	1.3e-11	2.51e-10	CDK17	cyclin dependent kinase 17 [Source:HGNC Symbol;Acc:HGNC:8750]	protein phosphorylation; regulation of cell cycle
87.4806	1.72685	0.255497	6.75878	1.39e-11	2.69e-10	NUF2	NUF2 component of NDC80 kinetochore complex [Source:HGNC Symbol;Acc:HGNC:14621]	cell division; chromosome segregation; mitotic spindle organization; mitotic spindle assembly checkpoint signaling; attachment of spindle microtubules to kinetochore; attachment of mitotic spindle microtubules to kinetochore; meiotic chromosome segregation; kinetochore organization
627.174	0.880687	0.130343	6.7567	1.41e-11	2.72e-10	CCDC40	coiled-coil domain 40 molecular ruler complex subunit [Source:HGNC Symbol;Acc:HGNC:26090]	axoneme assembly; heart looping; lung development; determination of pancreatic left/right asymmetry; determination of digestive tract left/right asymmetry; determination of liver left/right asymmetry; epithelial cilium movement involved in determination of left/right asymmetry; epithelial cilium movement involved in extracellular fluid movement; axonemal dynein complex assembly; cilium movement; …
6837.57	-0.409438	0.0606013	-6.75627	1.42e-11	2.73e-10	RYBP	RING1 and YY1 binding protein [Source:HGNC Symbol;Acc:HGNC:10480]	positive regulation of DNA-templated transcription; apoptotic process; chromatin remodeling; regulation of DNA-templated transcription; positive regulation of apoptotic process; negative regulation of proteasomal ubiquitin-dependent protein catabolic process; negative regulation of transcription by RNA polymerase II
2943.14	-0.424877	0.0629115	-6.75356	1.44e-11	2.78e-10	CDK19	cyclin dependent kinase 19 [Source:HGNC Symbol;Acc:HGNC:19338]	protein phosphorylation; regulation of cell cycle; positive regulation of apoptotic process; cellular response to lipopolysaccharide
32.5632	-2.95345	0.437709	-6.74752	1.5e-11	2.89e-10	HTR1D	5-hydroxytryptamine receptor 1D [Source:HGNC Symbol;Acc:HGNC:5289]	G protein-coupled receptor signaling pathway; chemical synaptic transmission; regulation of locomotion; regulation of behavior; vasoconstriction; smooth muscle contraction; adenylate cyclase-inhibiting G protein-coupled receptor signaling pathway; adenylate cyclase-inhibiting serotonin receptor signaling pathway; G protein-coupled receptor signaling pathway, coupled to cyclic nucleotide second me…
4317.33	-0.427894	0.0634729	-6.74136	1.57e-11	3.01e-10	DPF1	double PHD fingers 1 [Source:HGNC Symbol;Acc:HGNC:20225]	nervous system development; chromatin remodeling; regulation of transcription by RNA polymerase II; regulation of mitotic metaphase/anaphase transition; positive regulation of cell differentiation; regulation of G0 to G1 transition; regulation of G1/S transition of mitotic cell cycle; positive regulation of double-strand break repair; regulation of nucleotide-excision repair; apoptotic process
230.056	-1.04378	0.154842	-6.74093	1.57e-11	3.02e-10	CALB1	calbindin 1 [Source:HGNC Symbol;Acc:HGNC:1434]	calcium ion homeostasis; long-term memory; regulation of presynaptic cytosolic calcium ion concentration; regulation of long-term synaptic potentiation; learning or memory; short-term memory; locomotory behavior; retina layer formation; response to auditory stimulus; metanephric part of ureteric bud development; regulation of synaptic plasticity; retina development in camera-type eye; metanephric…
51.4895	2.26764	0.336492	6.73906	1.59e-11	3.05e-10	DPPA4	developmental pluripotency associated 4 [Source:HGNC Symbol;Acc:HGNC:19200]	system development; lung-associated mesenchyme development
3027.15	-0.420107	0.062471	-6.72483	1.76e-11	3.37e-10	MAGI3	membrane associated guanylate kinase, WW and PDZ domain containing 3 [Source:HGNC Symbol;Acc:HGNC:29647]	apoptotic process; intracellular signal transduction; signal transduction; GMP metabolic process; GDP metabolic process
83.6368	1.82091	0.270824	6.72359	1.77e-11	3.39e-10	KIF14	kinesin family member 14 [Source:HGNC Symbol;Acc:HGNC:19181]	microtubule-based movement; negative regulation of apoptotic process; mitotic metaphase chromosome alignment; positive regulation of cell population proliferation; proteasome-mediated ubiquitin-dependent protein catabolic process; cerebral cortex development; regulation of cell growth; negative regulation of neuron apoptotic process; cerebellar Purkinje cell layer structural organization; positiv…
1733.12	0.475717	0.0707952	6.71962	1.82e-11	3.48e-10	DELE1	DAP3 binding cell death enhancer 1 [Source:HGNC Symbol;Acc:HGNC:28969]	apoptotic process; DNA damage response; positive regulation of mitophagy; extrinsic apoptotic signaling pathway via death domain receptors; HRI-mediated signaling; response to iron ion starvation
4574.61	-0.418046	0.0622189	-6.71897	1.83e-11	3.5e-10	RABGAP1L	RAB GTPase activating protein 1 like [Source:HGNC Symbol;Acc:HGNC:24663]	endocytosis; protein transport; regulation of protein localization
322.137	-0.830915	0.123809	-6.71127	1.93e-11	3.68e-10	LINC02593	NA	NA
3425.9	-0.417508	0.062215	-6.71073	1.94e-11	3.69e-10	CHML	CHM like Rab escort protein [Source:HGNC Symbol;Acc:HGNC:1941]	intracellular protein transport; small GTPase-mediated signal transduction; protein geranylgeranylation; vesicle-mediated transport; G protein-coupled receptor signaling pathway
771.21	-0.609433	0.0908223	-6.71017	1.94e-11	3.7e-10	OCIAD2	OCIA domain containing 2 [Source:HGNC Symbol;Acc:HGNC:28685]	endocytosis; response to bacterium; positive regulation of receptor signaling pathway via JAK-STAT; hematopoietic stem cell homeostasis
176.768	1.3315	0.198459	6.70917	1.96e-11	3.73e-10	DDX11	DEAD/H-box helicase 11 [Source:HGNC Symbol;Acc:HGNC:2736]	DNA duplex unwinding; nucleobase-containing compound metabolic process; DNA repair; DNA damage response; DNA replication; DNA metabolic process; sister chromatid cohesion; replication fork processing; positive regulation of double-strand break repair; negative regulation of protein binding; positive regulation of sister chromatid cohesion; positive regulation of transcription of nucleolar large r…
5277.47	-0.445901	0.066465	-6.70882	1.96e-11	3.73e-10	GABBR2	gamma-aminobutyric acid type B receptor subunit 2 [Source:HGNC Symbol;Acc:HGNC:4507]	G protein-coupled receptor signaling pathway; gamma-aminobutyric acid signaling pathway; chemical synaptic transmission; synaptic transmission, GABAergic; adenylate cyclase-inhibiting G protein-coupled receptor signaling pathway; negative regulation of adenylate cyclase activity; neuron-glial cell signaling
23732.2	-0.333228	0.0496912	-6.70597	2e-11	3.8e-10	LRP1	LDL receptor related protein 1 [Source:HGNC Symbol;Acc:HGNC:6692]	endocytosis; lipoprotein transport; cellular response to amyloid-beta; positive regulation of protein localization to plasma membrane; positive regulation of protein binding; regulation of actin cytoskeleton organization; transport across blood-brain barrier; negative regulation of gene expression; negative regulation of SMAD protein signal transduction; lysosomal transport; retinoid metabolic pr…
829.211	0.583758	0.0870631	6.705	2.01e-11	3.82e-10	SLC16A1	solute carrier family 16 member 1 [Source:HGNC Symbol;Acc:HGNC:10922]	transmembrane transport; monocarboxylic acid transport; proton transmembrane transport; centrosome cycle; transport across blood-brain barrier; plasma membrane lactate transport; carboxylic acid transmembrane transport; mevalonate transport; succinate transmembrane transport; lipid metabolic process; response to food; lactate transmembrane transport; glucose homeostasis; pyruvate catabolic proces…
2200.25	-0.430969	0.0642774	-6.70482	2.02e-11	3.83e-10	ST3GAL5	ST3 beta-galactoside alpha-2,3-sialyltransferase 5 [Source:HGNC Symbol;Acc:HGNC:10872]	protein glycosylation; lipid metabolic process; glycosphingolipid biosynthetic process; ganglioside biosynthetic process
2368.4	0.679169	0.101309	6.70393	2.03e-11	3.85e-10	TRMT9B	tRNA methyltransferase 9B (putative) [Source:HGNC Symbol;Acc:HGNC:26725]	methylation; tRNA processing; gene expression; tRNA modification; tRNA methylation; tRNA wobble uridine modification
122.877	1.35646	0.202481	6.69919	2.1e-11	3.97e-10	NHERF1	NHERF family PDZ scaffold protein 1 [Source:HGNC Symbol;Acc:HGNC:11075]	Wnt signaling pathway; negative regulation of cell population proliferation; negative regulation of canonical Wnt signaling pathway; regulation of cell shape; positive regulation of intrinsic apoptotic signaling pathway; establishment of epithelial cell apical/basal polarity; protein-containing complex assembly; establishment of Golgi localization; renal absorption; negative regulation of ERK1 an…
3883.02	0.416997	0.0622593	6.69774	2.12e-11	4.01e-10	CTBP2	C-terminal binding protein 2 [Source:HGNC Symbol;Acc:HGNC:2495]	cell differentiation; regulation of transcription by RNA polymerase II; negative regulation of DNA-templated transcription; negative regulation of transcription by RNA polymerase II; viral genome replication; negative regulation of cell population proliferation; white fat cell differentiation; positive regulation of transcription by RNA polymerase II; positive regulation of retinoic acid receptor…
1490.88	0.508159	0.0758754	6.69729	2.12e-11	4.01e-10	TMTC2	transmembrane O-mannosyltransferase targeting cadherins 2 [Source:HGNC Symbol;Acc:HGNC:25440]	protein glycosylation; protein O-linked mannosylation; calcium ion homeostasis
290.484	0.945202	0.141181	6.69496	2.16e-11	4.08e-10	UPP1	uridine phosphorylase 1 [Source:HGNC Symbol;Acc:HGNC:12576]	nucleoside metabolic process; nucleoside catabolic process; nucleotide catabolic process; UMP salvage; nucleobase-containing compound metabolic process; uridine catabolic process; pyrimidine nucleotide metabolic process; CMP catabolic process; dCMP catabolic process; cellular response to glucose starvation; UMP catabolic process; dTMP catabolic process; dUMP catabolic process; uridine metabolic p…
305.979	0.848588	0.126779	6.69345	2.18e-11	4.11e-10	STRIP2	striatin interacting protein 2 [Source:HGNC Symbol;Acc:HGNC:22209]	cytoskeleton organization; regulation of cell shape; cell migration
5976.73	-0.386447	0.0577466	-6.69212	2.2e-11	4.15e-10	BRD3	bromodomain containing 3 [Source:HGNC Symbol;Acc:HGNC:1104]	chromatin organization; positive regulation of transcription by RNA polymerase II; regulation of transcription by RNA polymerase II; protein localization to chromatin; endodermal cell differentiation; chromatin remodeling; regulation of DNA-templated transcription
606.291	-0.7077	0.105792	-6.68955	2.24e-11	4.22e-10	H2BC5	NA	NA
1513.4	-0.474386	0.0709365	-6.68747	2.27e-11	4.27e-10	TMEM19	NA	NA
22756.6	-0.360095	0.0538484	-6.68719	2.27e-11	4.28e-10	CSRNP3	cysteine and serine rich nuclear protein 3 [Source:HGNC Symbol;Acc:HGNC:30729]	apoptotic process; positive regulation of transcription by RNA polymerase II; regulation of transcription by RNA polymerase II; positive regulation of apoptotic process
867.162	0.579045	0.0866088	6.68576	2.3e-11	4.32e-10	TIMELESS	timeless circadian regulator [Source:HGNC Symbol;Acc:HGNC:11813]	cell division; DNA repair; rhythmic process; DNA damage response; negative regulation of DNA-templated transcription; positive regulation of double-strand break repair via homologous recombination; positive regulation of double-strand break repair; cell cycle phase transition; circadian rhythm; regulation of circadian rhythm; morphogenesis of an epithelium; detection of abiotic stimulus; cellular…
252.747	-1.03678	0.155095	-6.68485	2.31e-11	4.34e-10	FAM66C	NA	NA
367.913	0.791069	0.11837	6.68301	2.34e-11	4.39e-10	PRKD1	protein kinase D1 [Source:HGNC Symbol;Acc:HGNC:9407]	protein phosphorylation; protein modification process; apoptotic process; nervous system development; cell differentiation; innate immune response; inflammatory response; angiogenesis; positive regulation of canonical NF-kappaB signal transduction; sphingolipid biosynthetic process; positive regulation of NLRP3 inflammasome complex assembly; Golgi organization; cellular response to oxidative stre…
5573.96	-0.413105	0.0618416	-6.68006	2.39e-11	4.48e-10	PAK5	p21 (RAC1) activated kinase 5 [Source:HGNC Symbol;Acc:HGNC:15916]	protein phosphorylation; cytoskeleton organization; apoptotic process; signal transduction; cell migration; regulation of cell growth; intracellular signal transduction; cell population proliferation; regulation of MAPK cascade; learning; memory; locomotory behavior; negative regulation of extrinsic apoptotic signaling pathway
[truncated: 16,266 more rows]

## Sheet: GO_terms
ID	Description	GeneRatio	BgRatio	pvalue	p.adjust	qvalue	geneID	Count	type_GO	Direction	Enriched_in
[truncated: 1,685 more rows]
