# Supplementary material for: Exceptional Longevity Modifying Allele APOE2 Promotes DNA Signaling Pathways Resisting Cellular Senescence in Human Neurons
Source: Aging Cell. 2026 May 8;25(5):e70494. doi: 10.1111/acel.70494 (PMC13156074; doi:10.1111/acel.70494)
Supplement: Supplementary file 3 — Table S2: Differentially expressed genes for each cluster identified by Single Cell RNA sequencing of APOE2 vs. APOE4 GABAergic neurons. [file ACEL-25-e70494-s001.xls]

## Sheet: 0_ApoE2_vs_ApoE4_sig_genes
gene	baseMean	log2FoldChange	lfcSE	stat	pvalue	padj
NTS	542.573	-2.23171	0.14471	-15.3582	3.12289e-53	2.7419e-49
LAMP5	132.95	-2.73355	0.184641	-14.2167	7.22233e-46	3.1706e-42
ANXA2	110.527	3.33888	0.219453	14.0411	8.73443e-45	2.55628e-41
ISL1	169.254	2.32079	0.16418	13.943	3.4701e-44	7.61686e-41
VCAN	602.647	-1.84525	0.134652	-13.6731	1.4694e-42	2.58026e-39
ID4	236.532	-1.9185	0.139867	-13.6108	3.45238e-42	5.05198e-39
RBP1	508.538	1.63383	0.125159	13.0362	7.61239e-39	9.54811e-36
NEAT1	436.832	1.70041	0.130652	12.9909	1.37771e-38	1.51204e-35
UTS2B	89.8939	3.11477	0.222639	12.9445	2.52486e-38	2.46314e-35
CD63	2344.9	1.08863	0.084549	12.8745	6.26215e-38	5.49817e-35
SPP1	238.734	1.79488	0.141241	12.6517	1.09424e-36	8.734e-34
ROBO2	111.477	-2.48933	0.195771	-12.2728	1.26861e-34	9.28199e-32
STC1	101.274	2.26501	0.18706	11.8389	2.45638e-32	1.659e-29
PNOC	95.3304	-2.51625	0.206149	-11.6898	1.43791e-31	9.01773e-29
MORF4L2	523.636	-1.22118	0.108787	-11.2133	3.51021e-29	2.05464e-26
SMS	471.505	1.47539	0.131986	11.1651	6.04552e-29	3.31748e-26
RHOC	88.5029	2.32233	0.212513	10.641	1.92103e-26	9.37038e-24
SCG2	973.487	1.12315	0.105473	10.6459	1.82158e-26	9.37038e-24
TAC1	98.6066	-2.01037	0.187307	-10.4982	8.80878e-26	4.07058e-23
SST	2827.14	-1.29245	0.123441	-10.4683	1.20761e-25	5.30139e-23
VSNL1	146.821	-1.7414	0.165944	-10.3933	2.65979e-25	1.11204e-22
TNFRSF12A	78.0238	2.20232	0.21089	10.1677	2.76316e-24	1.10275e-21
BCL11B	60.1197	-2.52376	0.233505	-10.0335	1.08558e-23	4.14409e-21
ARHGAP36	58.0675	-3.38372	0.258793	-10.022	1.21955e-23	4.46151e-21
ONECUT1	44.6507	3.07255	0.261659	9.74232	1.98967e-22	6.98772e-20
LRRTM3	78.041	-2.01169	0.202344	-9.6655	4.22569e-22	1.42698e-19
MDK	172.415	1.59708	0.165008	9.63536	5.66953e-22	1.84365e-19
VGF	2387.21	0.942494	0.0985936	9.55879	1.19141e-21	3.73592e-19
NDST3	69.025	2.13544	0.21879	9.50041	2.09066e-21	6.32967e-19
ETFB	230.318	-1.283	0.136846	-9.34821	8.91402e-21	2.60884e-18
GPM6A	541.796	-1.31359	0.142273	-9.22257	2.90077e-20	8.21572e-18
TIMP1	77.2784	1.84209	0.200184	9.05716	1.3389e-19	3.6736e-17
PHLDA1	145.952	1.48167	0.164504	8.96792	3.02179e-19	8.03978e-17
ZNF385D	58.0831	2.05565	0.226076	8.82872	1.05876e-18	2.73409e-16
NES	73.3019	2.00802	0.224333	8.77471	1.71349e-18	4.29841e-16
ZEB2	34.9874	2.74658	0.267915	8.73605	2.4141e-18	5.88773e-16
PRDX4	270.618	1.08745	0.125243	8.67356	4.18831e-18	9.93875e-16
LMO3	35.8086	2.68651	0.269186	8.66519	4.50768e-18	1.04151e-15
EIF1AX	330.409	-1.09972	0.128182	-8.56766	1.0561e-17	2.37757e-15
B2M	180.76	1.23297	0.144223	8.52966	1.46779e-17	3.22179e-15
NRP1	108.96	1.64352	0.192139	8.4919	2.03292e-17	4.35343e-15
SYT1	1169.92	1.06964	0.128166	8.34443	7.156e-17	1.49594e-14
HTN1	41.3526	-2.45823	0.266151	-8.31806	8.9415e-17	1.82573e-14
ELAVL2	124.978	1.34126	0.161037	8.29419	1.09332e-16	2.18167e-14
ZCCHC12	179.794	-1.25444	0.151113	-8.27148	1.32309e-16	2.5815e-14
PBX1	268.736	1.05889	0.12855	8.22966	1.87746e-16	3.58351e-14
RELN	55.4561	-1.9211	0.226253	-8.19802	2.44373e-16	4.5651e-14
EBF1	34.7986	-2.62206	0.269819	-8.19121	2.5862e-16	4.73059e-14
SQSTM1	266.497	1.16965	0.142743	8.18383	2.74958e-16	4.9268e-14
CLSTN2	145.786	1.40112	0.173047	8.06945	7.06152e-16	1.24e-13
GPM6B	309.223	1.00067	0.124942	8.00372	1.2072e-15	2.07827e-13
GAS7	70.6007	-1.65705	0.206907	-7.86474	3.69859e-15	6.24493e-13
IL1RAPL1	43.3154	1.96629	0.242781	7.81468	5.51043e-15	9.12861e-13
ZNF667-AS1	53.9626	4.01477	0.275633	7.81116	5.66656e-15	9.21341e-13
NRGN	34.7164	-2.26945	0.264168	-7.78439	7.0049e-15	1.11824e-12
RBFOX1	54.1205	-1.8141	0.229792	-7.65991	1.86057e-14	2.91711e-12
LINC00461	56.884	-1.70374	0.218086	-7.61948	2.54692e-14	3.92315e-12
AC027031.2	138.501	-1.28798	0.171158	-7.48663	7.0663e-14	1.06969e-11
ITGB1	136.824	1.23538	0.164723	7.47873	7.50453e-14	1.11678e-11
DLG2	64.0491	-1.58345	0.208129	-7.46983	8.02965e-14	1.17501e-11
TCEAL2	184.832	-1.10049	0.147415	-7.44524	9.67684e-14	1.39283e-11
TSC22D1	502.317	-0.78986	0.106577	-7.40735	1.28847e-13	1.82464e-11
PEG10	1661.96	-0.766806	0.103541	-7.40494	1.31211e-13	1.82862e-11
GNAS	3948.25	0.628849	0.085236	7.37765	1.61109e-13	2.21021e-11
KC877982.1	28.9756	-2.34785	0.275977	-7.37506	1.64276e-13	2.219e-11
PALMD	45.2932	-1.85761	0.242984	-7.34848	2.00473e-13	2.6271e-11
SLITRK2	28.7977	-2.47189	0.280491	-7.34915	1.9947e-13	2.6271e-11
ZFHX4	306.386	-0.961753	0.130839	-7.34171	2.10887e-13	2.72292e-11
CHCHD2	520.857	0.850865	0.116165	7.32263	2.43152e-13	3.09402e-11
ACSL4	194.818	1.02724	0.140265	7.31467	2.58007e-13	3.23614e-11
CDKN1C	54.3786	1.58975	0.216537	7.2297	4.84076e-13	5.98618e-11
CXXC5	73.6	1.47939	0.203718	7.19702	6.15419e-13	7.5047e-11
GABRA5	57.6949	-1.62977	0.222164	-7.18634	6.65509e-13	8.00434e-11
CALCB	32.9105	1.95082	0.262455	7.08861	1.35469e-12	1.60732e-10
NSG2	428.927	-0.832875	0.117981	-7.05504	1.72546e-12	2.01994e-10
KLF6	208.459	1.04597	0.14827	7.04609	1.84013e-12	2.12583e-10
ALCAM	42.8771	1.71732	0.239508	7.00143	2.53359e-12	2.88896e-10
BTF3	415.859	0.85735	0.122523	6.99486	2.65516e-12	2.98876e-10
ZFHX3	336.393	-0.856547	0.122386	-6.99298	2.69102e-12	2.99078e-10
RASSF8	75.0161	1.38913	0.197481	6.98001	2.95167e-12	3.23946e-10
RAB3B	119.067	-1.15903	0.166063	-6.94685	3.7354e-12	4.04899e-10
PLA2G16	28.5537	1.94679	0.266395	6.90876	4.88916e-12	5.23498e-10
CEBPZOS	34.565	-3.12048	0.281424	-6.90365	5.0684e-12	5.36151e-10
LSAMP	239.712	-1.0712	0.156856	-6.81837	9.20817e-12	9.62473e-10
MIR222HG	33.5507	1.80671	0.255888	6.80945	9.79713e-12	1.01199e-09
CNTNAP2	242.177	-0.92051	0.135043	-6.8068	9.97936e-12	1.01882e-09
RIPOR2	108.36	-1.21909	0.178128	-6.80464	1.01304e-11	1.02235e-09
IGSF3	34.5919	-1.83303	0.257053	-6.78481	1.16241e-11	1.15977e-09
NTRK3	57.0972	-1.63233	0.237433	-6.74767	1.5024e-11	1.48214e-09
NPC2	118.811	1.08937	0.161245	6.73824	1.60318e-11	1.56399e-09
SERPINI1	77.3067	-1.32557	0.195724	-6.70564	2.00519e-11	1.93468e-09
ADAMTS5	153.503	-1.11971	0.166951	-6.68374	2.32926e-11	2.22293e-09
SCN9A	122.668	1.16304	0.173623	6.68116	2.37058e-11	2.23803e-09
ASIC2	27.754	-1.96058	0.271307	-6.67288	2.5084e-11	2.34295e-09
CNIH2	162.069	-0.985258	0.14737	-6.66834	2.58706e-11	2.39099e-09
PAK3	366.821	-0.793662	0.119118	-6.65863	2.76399e-11	2.5279e-09
HTN3	26.0306	-2.67078	0.288336	-6.62583	3.453e-11	3.1255e-09
DLX6	108.665	-1.16973	0.176763	-6.58247	4.62685e-11	4.14528e-09
RPRM	30.3569	1.82097	0.267393	6.54166	6.08406e-11	5.39576e-09
PCP4	19.2621	2.26985	0.290361	6.52258	6.91065e-11	6.06755e-09
NNAT	43.552	-3.5091	0.280313	-6.49623	8.23573e-11	7.15938e-09
RTN1	1022.56	-0.628203	0.0975052	-6.44183	1.18043e-10	1.01609e-08
SMC1A	151.14	1.02609	0.159196	6.43522	1.23293e-10	1.05099e-08
AC010478.1	20.0798	2.02999	0.285735	6.40512	1.50254e-10	1.26849e-08
RGS4	20.1895	2.00029	0.284088	6.39225	1.63467e-10	1.3669e-08
ANXA5	51.4479	1.48692	0.231005	6.35685	2.05934e-10	1.70576e-08
SLC8A1	95.9532	1.16166	0.18316	6.31966	2.62147e-10	2.15107e-08
LY6H	569.833	-0.6664	0.106083	-6.28003	3.38517e-10	2.75201e-08
GRIA1	184.363	0.997415	0.158879	6.27092	3.58916e-10	2.89109e-08
POU6F2	32.442	1.6373	0.254693	6.25169	4.06039e-10	3.24093e-08
PODXL2	315.342	-0.755762	0.121644	-6.20831	5.3557e-10	4.23631e-08
LSM5	105.828	-1.0524	0.170193	-6.15516	7.49999e-10	5.87946e-08
MEIS2	799.501	-0.780548	0.12707	-6.14115	8.19271e-10	6.36567e-08
EZR	29.6939	1.70235	0.268117	6.13732	8.39256e-10	6.39321e-08
PDGFD	15.8335	2.47859	0.29905	6.13658	8.4317e-10	6.39321e-08
ATF5	86.9195	-1.70959	0.276481	-6.1363	8.44661e-10	6.39321e-08
SORBS2	105.099	-1.07236	0.17493	-6.10227	1.04574e-09	7.84755e-08
KCNMB2	17.2122	2.22953	0.295252	6.09557	1.09046e-09	8.05311e-08
HS6ST2	39.3156	-1.53946	0.246086	-6.09542	1.09148e-09	8.05311e-08
SOSTDC1	20.1856	-2.36732	0.292327	-6.06884	1.28836e-09	9.42651e-08
SEC24D	41.6485	1.41955	0.231144	6.04967	1.45147e-09	1.05322e-07
VIM	874.939	0.71632	0.118856	6.02636	1.6769e-09	1.20682e-07
ISLR2	259.439	-0.806122	0.133882	-6.01501	1.79874e-09	1.28398e-07
RAB9B	56.6327	-1.29081	0.214565	-5.94055	2.84068e-09	2.01139e-07
CHD5	67.7523	-1.20716	0.201682	-5.92812	3.06426e-09	2.15234e-07
TMEM47	131.743	-0.959007	0.162282	-5.89329	3.78585e-09	2.63808e-07
UCHL1	1095.49	-0.549454	0.0934281	-5.88037	4.0934e-09	2.82993e-07
NRG1	42.8938	1.37372	0.232068	5.84491	5.06838e-09	3.47659e-07
LHX8	22.4882	-1.77394	0.282148	-5.8423	5.14839e-09	3.5041e-07
ILDR2	17.3731	1.84258	0.289568	5.82555	5.69236e-09	3.83298e-07
PPP1R14C	56.9222	-1.25515	0.212977	-5.82478	5.71892e-09	3.83298e-07
FBXW7	103.058	1.05377	0.180959	5.80719	6.35317e-09	4.22582e-07
NR2F2	239.11	0.761371	0.132387	5.74845	9.00661e-09	5.94572e-07
OLFM2	109.325	-1.00059	0.173574	-5.74288	9.30792e-09	6.09877e-07
COL1A2	15.6536	1.94061	0.296096	5.74111	9.40566e-09	6.11716e-07
RAB3A	121.436	-0.97239	0.169373	-5.72228	1.05104e-08	6.78538e-07
DLGAP1	81.4757	-1.09176	0.189993	-5.71167	1.11874e-08	7.16976e-07
EEF1A1	2432.34	-0.500199	0.0880358	-5.68158	1.33459e-08	8.49106e-07
LINC01551	123.547	-0.92545	0.162898	-5.66404	1.4785e-08	9.33903e-07
NTM	113.582	1.07682	0.190403	5.64472	1.65449e-08	1.0376e-06
OCIAD2	152.871	-0.85863	0.152841	-5.60713	2.05705e-08	1.28092e-06
MGST3	781.088	-0.560738	0.100015	-5.60562	2.07514e-08	1.28308e-06
DLX2	64.738	1.12248	0.199309	5.60199	2.11907e-08	1.30108e-06
CCND2	56.6297	-1.29174	0.227853	-5.59865	2.16028e-08	1.31717e-06
KCNK12	154.225	-0.872349	0.155648	-5.59345	2.22608e-08	1.34044e-06
WIPF3	44.4375	-1.30158	0.228835	-5.59322	2.22898e-08	1.34044e-06
FOXP1	32.585	1.40927	0.247696	5.58354	2.35669e-08	1.4076e-06
IGFBP5	16.6414	-2.09906	0.296241	-5.57708	2.44595e-08	1.45104e-06
FERMT2	41.2868	1.34194	0.23854	5.55808	2.72755e-08	1.60724e-06
SEMA3D	15.7043	2.20065	0.298229	5.55282	2.81097e-08	1.64535e-06
SEMA3E	103.424	1.04249	0.18765	5.54277	2.97732e-08	1.73118e-06
TXNIP	49.1018	-1.29652	0.23115	-5.52805	3.23803e-08	1.87039e-06
RPL28	947.593	-0.554855	0.100576	-5.51609	3.46631e-08	1.98916e-06
GAL	195.591	-1.36564	0.247786	-5.50152	3.76528e-08	2.1467e-06
MYL12A	114.416	0.922925	0.167511	5.49982	3.80182e-08	2.15354e-06
SCRT2	40.4122	-1.32921	0.237401	-5.49437	3.92111e-08	2.20688e-06
PAQR3	64.3969	1.1278	0.204516	5.48665	4.09621e-08	2.28041e-06
CALD1	113.609	0.951476	0.17314	5.48633	4.10371e-08	2.28041e-06
MEST	370.999	-0.660196	0.120843	-5.46047	4.74865e-08	2.62221e-06
TPD52L1	26.6195	-1.52005	0.267548	-5.45743	4.83065e-08	2.65082e-06
TSPAN18	42.945	-1.27303	0.229465	-5.45622	4.86365e-08	2.65235e-06
STMN1	2024.15	-0.490576	0.0901041	-5.44428	5.20168e-08	2.81918e-06
SLITRK5	75.7068	-1.05229	0.192903	-5.42179	5.90063e-08	3.17838e-06
MGLL	41.1577	-1.28575	0.233119	-5.41736	6.04843e-08	3.23812e-06
CDH4	67.6506	-1.13528	0.208247	-5.40657	6.42434e-08	3.41853e-06
KDM5C	52.7485	1.16627	0.214694	5.39574	6.82415e-08	3.6094e-06
SOX2	14.0011	2.13638	0.298524	5.388	7.12475e-08	3.74582e-06
TMSB4X	5170.43	0.496711	0.092339	5.37918	7.48258e-08	3.91054e-06
LRRTM1	31.5114	1.37346	0.25134	5.3676	7.97892e-08	4.14526e-06
BTG1	195.571	0.79961	0.149202	5.35586	8.51498e-08	4.39773e-06
NEFM	575.057	0.588856	0.110277	5.33932	9.32945e-08	4.79021e-06
ADARB2	53.0126	1.16262	0.216532	5.33337	9.6405e-08	4.92114e-06
MED12L	34.5747	-1.35255	0.247951	-5.33227	9.69952e-08	4.92265e-06
PID1	27.0609	-1.45936	0.264411	-5.32731	9.96799e-08	5.02983e-06
LIFR	39.6855	1.37252	0.25469	5.32602	1.00387e-07	5.03658e-06
PKIB	24.9907	-1.49985	0.270684	-5.31775	1.05059e-07	5.1883e-06
INHBA-AS1	16.5835	-1.70867	0.29197	-5.31753	1.05184e-07	5.1883e-06
CHGB	347.633	0.704739	0.1325	5.31776	1.0505e-07	5.1883e-06
RPS21	461.269	-0.662901	0.124788	-5.31059	1.09274e-07	5.3599e-06
BEX2	410.825	-0.623401	0.117486	-5.30411	1.13225e-07	5.52289e-06
TMOD1	17.794	1.61739	0.289807	5.29454	1.19315e-07	5.75596e-06
SLC3A2	775.212	0.606302	0.114498	5.29479	1.19155e-07	5.75596e-06
CRHBP	17.2918	1.61175	0.289541	5.26485	1.40307e-07	6.73167e-06
PIK3R1	238.505	-0.697992	0.132605	-5.25906	1.44796e-07	6.90931e-06
ENHO	124.592	-0.83077	0.157714	-5.25478	1.48204e-07	7.03366e-06
IER2	165.439	0.778609	0.148156	5.25144	1.50915e-07	7.12384e-06
PHLDA2	34.0039	1.30147	0.244419	5.24641	1.55089e-07	7.28171e-06
ACP5	15.526	2.30972	0.298086	5.22758	1.71746e-07	8.02088e-06
SLC7A14	43.4699	-1.23458	0.233303	-5.21592	1.82911e-07	8.49713e-06
DCLK1	253.566	0.69752	0.133861	5.20951	1.8934e-07	8.74952e-06
ARHGDIG	85.194	-0.948417	0.181389	-5.20507	1.93926e-07	8.91451e-06
TSPAN7	205.173	-0.708777	0.136713	-5.17894	2.23155e-07	1.02047e-05
ONECUT3	12.1358	1.79968	0.299406	5.15377	2.55295e-07	1.16139e-05
NR2F1	273.357	0.705966	0.137882	5.11838	3.08166e-07	1.39469e-05
RPL39	944.04	-0.584568	0.114539	-5.10303	3.34251e-07	1.50499e-05
CPVL	13.7248	-1.74783	0.297827	-5.09239	3.53577e-07	1.58388e-05
IGSF10	43.9079	-1.2093	0.234806	-5.07754	3.82356e-07	1.69943e-05
DDX3X	226.38	-0.682255	0.13425	-5.0771	3.83242e-07	1.69943e-05
CNIH4	162.113	0.738842	0.145457	5.07613	3.85209e-07	1.69957e-05
MGST1	7.91088	1.60868	0.295038	5.06074	4.17631e-07	1.8334e-05
ENC1	91.4216	-0.943252	0.1868	-5.02999	4.90512e-07	2.13985e-05
REPS2	24.4959	-1.3945	0.267698	-5.02929	4.92312e-07	2.13985e-05
CASK	189.338	-0.701989	0.139503	-5.02646	4.99612e-07	2.16088e-05
DCX	957.842	-0.482138	0.0962356	-5.00955	5.45578e-07	2.34812e-05
GUCY1A2	49.8072	1.09716	0.217745	5.00842	5.48789e-07	2.35043e-05
SNX7	27.5116	1.33148	0.261145	5.00334	5.63442e-07	2.39316e-05
FAU	1312.11	-0.491132	0.0981599	-5.00308	5.64218e-07	2.39316e-05
LINGO1	95.2043	-0.931153	0.185496	-5.00155	5.68705e-07	2.40059e-05
CPNE3	76.8873	0.948423	0.189205	4.99884	5.76767e-07	2.42297e-05
PTPRO	111.995	-0.821657	0.164252	-4.98982	6.04349e-07	2.52675e-05
ST8SIA1	35.7964	1.25479	0.24874	4.9845	6.21211e-07	2.58494e-05
GRIA4	132.624	0.833312	0.167505	4.97037	6.6825e-07	2.76756e-05
KCNA1	21.3347	-1.43368	0.27747	-4.95269	7.31955e-07	3.01717e-05
SMPD3	34.5592	-1.25837	0.249955	-4.93972	7.82359e-07	3.20986e-05
MAP7D2	14.765	-1.58995	0.294754	-4.93515	8.00906e-07	3.25553e-05
NT5C	76.8292	0.915909	0.18507	4.93569	7.9869e-07	3.25553e-05
ATP1A1	106.964	-0.91299	0.184563	-4.93404	8.05476e-07	3.25902e-05
CLIC1	298.196	0.669812	0.135851	4.92888	8.27026e-07	3.33087e-05
C9orf16	262.913	-0.668145	0.135852	-4.91486	8.88444e-07	3.56189e-05
LINC00632	227.057	-0.711608	0.14471	-4.91324	8.95854e-07	3.57527e-05
FOXG1	178.28	-0.692814	0.140904	-4.91154	9.03635e-07	3.59001e-05
RAMP1	28.8756	-1.2913	0.257642	-4.88643	1.02679e-06	4.0609e-05
GNG3	225.955	-0.667387	0.136774	-4.87511	1.0875e-06	4.28173e-05
CACNA2D1	13.757	-1.58067	0.295391	-4.86069	1.16978e-06	4.58511e-05
RAP1GDS1	92.2544	0.863508	0.177411	4.85878	1.1811e-06	4.60892e-05
RASGRF1	52.6196	-1.07461	0.219524	-4.85205	1.22194e-06	4.74719e-05
DHRS7	134.288	0.774227	0.159518	4.84843	1.24445e-06	4.79625e-05
ECI1	51.7487	1.04121	0.213642	4.84826	1.2455e-06	4.79625e-05
FAT3	147.418	-0.774747	0.159763	-4.84208	1.28489e-06	4.92633e-05
CHD7	34.9312	1.1708	0.239291	4.83977	1.29993e-06	4.96233e-05
FNDC4	55.783	-1.01671	0.209496	-4.81346	1.48343e-06	5.63831e-05
ATP6AP2	431.193	-0.538946	0.11206	-4.80806	1.52401e-06	5.76757e-05
DOCK5	12.1474	1.54769	0.298283	4.79591	1.61942e-06	6.10235e-05
KCNQ3	14.9557	-1.51939	0.294176	-4.79365	1.63771e-06	6.14492e-05
PTHLH	11.7718	1.9897	0.300284	4.78708	1.69227e-06	6.32262e-05
TENM2	15.8209	1.44724	0.289646	4.78577	1.70335e-06	6.33704e-05
PTTG1IP	108.843	0.79472	0.165911	4.78386	1.71961e-06	6.37053e-05
STMN4	1180.34	-0.489119	0.102585	-4.76755	1.86482e-06	6.87945e-05
KCNK1	16.6343	-1.45481	0.288502	-4.75692	1.96567e-06	7.19108e-05
RPL23	420.715	-0.591289	0.124262	-4.75718	1.96314e-06	7.19108e-05
PPM1K	204.912	-0.63876	0.13419	-4.75589	1.97578e-06	7.19807e-05
PFN1	321.514	0.679796	0.143092	4.74911	2.04318e-06	7.41287e-05
TCEAL3	137.348	-0.756379	0.159033	-4.74766	2.05787e-06	7.43542e-05
IGFBP2	198.887	-0.656193	0.138213	-4.74315	2.10423e-06	7.57179e-05
MT3	17.1808	-1.44236	0.287976	-4.73918	2.14588e-06	7.69014e-05
COX7C	1062.43	-0.508515	0.107433	-4.73293	2.21297e-06	7.89832e-05
GRID2	271.34	1.33024	0.283	4.7225	2.32966e-06	8.28114e-05
TTYH1	66.2061	-0.942767	0.198597	-4.72076	2.34967e-06	8.31859e-05
CHODL	19.677	-1.41215	0.288197	-4.71164	2.45727e-06	8.66461e-05
HPCA	31.0226	-1.23015	0.256046	-4.71046	2.47163e-06	8.68036e-05
SPHKAP	30.6835	1.1921	0.250147	4.70618	2.52408e-06	8.7942e-05
YBX3	12.4835	1.50501	0.299562	4.70683	2.51601e-06	8.7942e-05
PAFAH1B3	554.832	-0.518772	0.110324	-4.70131	2.58501e-06	8.97092e-05
GNAO1	164.848	-0.683951	0.145983	-4.67908	2.88169e-06	9.96113e-05
MYH8	15.7442	-1.46281	0.295225	-4.67484	2.94185e-06	0.000101292
MGAT4C	35.0895	-1.15801	0.244113	-4.67171	2.98706e-06	0.000102447
NEGR1	55.9211	1.03363	0.221178	4.65346	3.26417e-06	0.000111515
TIMP2	176.295	0.734249	0.157834	4.64988	3.32133e-06	0.000113028
SP8	32.2295	1.16645	0.248248	4.64597	3.38483e-06	0.000114744
NUCB2	432.026	-0.567208	0.122127	-4.64291	3.43533e-06	0.000116009
TENT5A	54.5961	1.00337	0.215677	4.63127	3.63438e-06	0.00012226
ZNF503-AS2	20.9503	-1.32006	0.275779	-4.62131	3.81325e-06	0.000127787
RPL30	1245.93	-0.439308	0.0952929	-4.60982	4.03024e-06	0.000134546
TSPAN13	228.826	-0.594174	0.129033	-4.60162	4.19218e-06	0.000138896
PRKCB	109.538	-0.822754	0.178389	-4.60236	4.17723e-06	0.000138896
VSTM2L	28.3224	-1.22245	0.260406	-4.59482	4.33125e-06	0.000142964
CACNG8	107.082	-0.910184	0.197856	-4.58949	4.44329e-06	0.000146113
CRH	20.5636	1.33325	0.284686	4.57995	4.65097e-06	0.000152371
EPB41L4A-AS1	171.196	-0.703453	0.153461	-4.57891	4.674e-06	0.000152556
STX3	81.4229	0.848739	0.185052	4.57627	4.73343e-06	0.000153924
PTPRN	333.735	0.538788	0.117795	4.57356	4.79502e-06	0.000155352
FSTL5	30.3763	1.17485	0.254454	4.56505	4.99368e-06	0.000161193
AC016044.1	5.37481	1.34725	0.288421	4.55784	5.16824e-06	0.000166217
TFRC	126.512	0.770942	0.169287	4.55008	5.36247e-06	0.000171734
HAP1	15.8221	1.36894	0.290465	4.54944	5.3789e-06	0.000171734
C19orf70	179.213	-0.649487	0.142755	-4.54456	5.5051e-06	0.000175126
TTN	27.6455	-1.19192	0.258073	-4.52224	6.11882e-06	0.000193947
C1orf21	60.3302	-0.933122	0.205131	-4.52033	6.17434e-06	0.000195003
ZNF703	19.1381	1.29851	0.280899	4.50891	6.51621e-06	0.000205062
TENM3	18.8862	1.29801	0.280664	4.50516	6.63215e-06	0.000207965
STXBP6	10.6113	-1.54538	0.300068	-4.49958	6.80889e-06	0.000212748
PAG1	29.8745	-1.16494	0.254519	-4.49546	6.9421e-06	0.00021614
RPAIN	349.179	-0.548587	0.122059	-4.49244	7.04103e-06	0.000218446
PCBD1	67.7225	0.888328	0.197238	4.49094	7.09093e-06	0.00021922
SERPINE2	195.681	-0.674473	0.15028	-4.48424	7.31744e-06	0.000225428
RPS13	1335.18	-0.466316	0.104043	-4.48161	7.40808e-06	0.000227423
GRIN2A	10.7835	1.44366	0.29994	4.47408	7.6741e-06	0.000234769
CAPN2	40.2399	1.03092	0.229365	4.46452	8.02497e-06	0.00024465
ARX	47.6462	0.995856	0.221874	4.46298	8.08276e-06	0.000245559
DNER	536.917	-0.555205	0.124455	-4.46029	8.18473e-06	0.000247592
VAT1	227.724	0.619173	0.138802	4.45974	8.20605e-06	0.000247592
WNT4	22.6238	-1.24631	0.271931	-4.45831	8.26088e-06	0.000248392
TMEM160	279.925	-0.548647	0.123095	-4.45513	8.38434e-06	0.000251244
COL8A1	10.2367	-1.63848	0.300479	-4.45266	8.48141e-06	0.000253288
RPL10	1718	-0.39453	0.0886657	-4.44947	8.6082e-06	0.000256203
RBMS1	15.144	1.33537	0.290065	4.4434	8.85492e-06	0.000262656
PBX3	304.388	-0.567305	0.127665	-4.44197	8.91386e-06	0.000263514
CALB1	10.1194	-1.55829	0.300442	-4.43375	9.26095e-06	0.000272856
NIPAL1	12.7428	1.37504	0.295624	4.43214	9.33039e-06	0.000273069
TH	68.2462	0.911171	0.205048	4.43263	9.30909e-06	0.000273069
UTRN	36.9409	-1.0713	0.238839	-4.4288	9.47574e-06	0.000276402
PCDH15	13.3326	1.3731	0.297263	4.42608	9.59594e-06	0.000278981
SORCS2	13.2525	1.36413	0.295915	4.40826	1.04207e-05	0.000301959
CELF2	180.392	-0.611431	0.138623	-4.4066	1.05007e-05	0.000303276
INPP1	57.662	0.912927	0.20658	4.4055	1.05542e-05	0.000303822
THY1	118.707	-0.717952	0.162784	-4.40185	1.07331e-05	0.000307962
TDRD9	10.1708	-1.50911	0.300276	-4.40037	1.08065e-05	0.00030906
ANXA1	9.30445	1.71653	0.300065	4.39111	1.12772e-05	0.000321472
FHL2	12.6137	1.36549	0.296475	4.38932	1.13708e-05	0.000323092
VWC2	14.3815	1.32326	0.291473	4.37549	1.21158e-05	0.000341739
RASSF8-AS1	50.148	0.967787	0.22024	4.37565	1.21071e-05	0.000341739
KLF13	74.8153	0.82361	0.187849	4.37499	1.21438e-05	0.000341739
EPCAM	108.761	-0.731126	0.166989	-4.36931	1.24643e-05	0.000348523
ATP2B1	325.782	0.576792	0.131984	4.36971	1.24412e-05	0.000348523
CISD2	246.573	0.547761	0.125459	4.36518	1.27015e-05	0.00035403
AL512380.1	10.7045	-1.45498	0.300159	-4.36022	1.29933e-05	0.000361015
CCNI	1432.19	-0.433301	0.0995148	-4.35391	1.33731e-05	0.000370397
ZFHX2	47.2062	-0.985944	0.224852	-4.35047	1.35845e-05	0.00037507
BTN2A1	64.1403	0.879195	0.201515	4.34968	1.36338e-05	0.00037525
REEP3	31.0967	1.0877	0.247863	4.34473	1.39448e-05	0.000382612
THSD7A	88.2604	0.778705	0.179356	4.33586	1.45193e-05	0.000397133
SSTR2	42.9259	-1.05336	0.240726	-4.33139	1.48173e-05	0.000404025
DNASE2B	14.466	1.31581	0.293494	4.32363	1.53483e-05	0.000417207
PDE4A	14.2104	-1.34027	0.293697	-4.32276	1.54086e-05	0.000417554
RPS23	1282.97	-0.39818	0.0921904	-4.31891	1.56802e-05	0.000423606
SPECC1	49.4435	0.959283	0.221636	4.31093	1.62566e-05	0.000437831
PON2	20.3409	1.21654	0.278364	4.28858	1.79822e-05	0.000482826
DNPH1	29.6926	-1.10865	0.254529	-4.28343	1.84031e-05	0.000492621
CAST	41.1421	1.03701	0.240912	4.28013	1.86781e-05	0.00049695
NREP	156.357	-0.621295	0.14498	-4.28053	1.8645e-05	0.00049695
CLVS2	63.1338	0.845896	0.197265	4.27757	1.88943e-05	0.000501183
NCS1	193.401	0.633042	0.148017	4.27517	1.9099e-05	0.000505087
BASP1	1442.18	-0.430209	0.100643	-4.27437	1.91679e-05	0.000505387
AOAH	16.4464	-1.27632	0.286533	-4.27328	1.92617e-05	0.000506342
DUSP6	48.1746	0.975132	0.227954	4.25828	2.06002e-05	0.00053991
BCHE	32.0599	1.05718	0.246194	4.25726	2.06946e-05	0.000540769
SSFA2	41.2521	0.986344	0.230577	4.25437	2.09638e-05	0.000546178
NUDT1	33.3836	-1.04744	0.24315	-4.24929	2.14452e-05	0.000557068
C12orf75	28.4859	1.08735	0.253189	4.2466	2.17041e-05	0.000562131
ADGRL4	4.36044	1.16251	0.28023	4.23383	2.29742e-05	0.000593274
RPH3A	8.30968	-1.58545	0.29884	-4.23134	2.32303e-05	0.00059813
RPS19	1766.85	-0.385401	0.0911705	-4.22712	2.36699e-05	0.000607666
ONECUT2	64.1646	0.853155	0.201477	4.22355	2.40482e-05	0.000615578
ADCY1	40.353	-0.983213	0.231047	-4.21134	2.53863e-05	0.000647942
LRRTM4	38.901	-0.993295	0.233709	-4.20564	2.60343e-05	0.000660639
LINC00599	73.8356	-0.804903	0.190676	-4.2057	2.60279e-05	0.000660639
ENO1	462.902	0.527403	0.125532	4.20085	2.65919e-05	0.000672844
NCAM2	29.1368	1.09283	0.25785	4.19947	2.67542e-05	0.000675005
TRHDE	113.658	0.692389	0.164942	4.19449	2.73481e-05	0.000688014
NEFL	832.052	0.403318	0.096354	4.18569	2.84302e-05	0.000713193
YPEL2	12.6816	-1.32235	0.297725	-4.18284	2.87892e-05	0.000720141
PDK2	52.8123	-0.888306	0.21127	-4.17837	2.93612e-05	0.000732362
HIST1H1E	125.85	0.753506	0.180224	4.17616	2.96471e-05	0.000735559
SLC18A3	15.44	1.24091	0.288567	4.17608	2.96569e-05	0.000735559
NGFR	20.0601	1.17369	0.276194	4.17468	2.98408e-05	0.000738035
BEX4	368.393	-0.503683	0.120641	-4.17368	2.99715e-05	0.000739186
PCDH10	43.6933	-0.982284	0.233684	-4.17021	3.04319e-05	0.000748437
GOLGA7B	33.0404	-1.04688	0.247631	-4.16814	3.07092e-05	0.000753148
PDLIM7	82.9513	0.761061	0.182398	4.16676	3.08963e-05	0.000755625
RXRG	8.14621	1.57944	0.299118	4.16586	3.1018e-05	0.000756494
LINC02381	4.09706	1.1325	0.278748	4.1643	3.12316e-05	0.000759594
RNASEH2B	16.7477	-1.24271	0.287457	-4.16263	3.14604e-05	0.000763045
PAWR	55.1422	0.890219	0.213219	4.16085	3.17069e-05	0.000766905
PRKCZ	21.4476	-1.16415	0.273084	-4.15185	3.29805e-05	0.000793348
KIF5C	1028.4	-0.395283	0.0952011	-4.15184	3.29809e-05	0.000793348
RBP4	22.2446	1.15148	0.273144	4.15035	3.31964e-05	0.000796351
RDX	175.377	0.582891	0.140561	4.14556	3.38988e-05	0.000810985
PRKAG2-AS1	14.754	-1.26732	0.292668	-4.14366	3.41807e-05	0.000815508
RAB30	46.4325	-0.933017	0.223515	-4.14277	3.43141e-05	0.00081647
SNCA	136.517	-0.667718	0.161563	-4.12598	3.69156e-05	0.000875996
ADGRB2	64.1276	-0.841729	0.203496	-4.11832	3.81649e-05	0.000903201
PLPPR5	32.6021	-1.04751	0.250913	-4.11585	3.85749e-05	0.00091045
RAB9A	43.421	0.935747	0.226758	4.10579	4.02931e-05	0.000945918
PTPRD	97.9057	0.750763	0.182604	4.10637	4.01918e-05	0.000945918
BARX1	9.49693	1.31324	0.300423	4.10303	4.07766e-05	0.000954717
ELOVL5	49.0891	0.920446	0.224119	4.09394	4.24097e-05	0.000990311
RPS27A	1655.9	-0.373789	0.0913699	-4.09084	4.29821e-05	0.00100102
BICD1	77.7768	0.7656	0.187353	4.08078	4.48839e-05	0.00104254
ZNF608	32.7582	1.00917	0.245554	4.08009	4.50182e-05	0.0010429
NSG1	516.781	-0.450594	0.110534	-4.07583	4.58513e-05	0.00105941
PPP1R15A	261.533	0.599579	0.147173	4.07289	4.6434e-05	0.00107005
OLFM1	109.626	-0.674624	0.165825	-4.06109	4.8845e-05	0.00112267
RNASET2	26.9121	-1.06751	0.258745	-4.05856	4.93768e-05	0.00113193
EFNA5	21.9817	1.12333	0.27306	4.05538	5.00526e-05	0.00114443
TCEAL1	44.1669	-0.940207	0.230208	-4.05216	5.07464e-05	0.00115728
SFXN4	30.6133	-1.04994	0.25601	-4.04482	5.2364e-05	0.00119108
IGF2R	136.874	0.648979	0.160441	4.04332	5.26998e-05	0.00119562
PRR7	84.9003	-0.733218	0.180874	-4.04191	5.3017e-05	0.00119971
PLAGL1	23.2738	-1.11903	0.271093	-4.03806	5.38951e-05	0.00121462
PMAIP1	9.89295	1.27813	0.300395	4.03781	5.39522e-05	0.00121462
IGLON5	48.02	-0.901089	0.221655	-4.0342	5.47897e-05	0.00123032
TUBB2B	2265.72	-0.349229	0.0868177	-4.02247	5.75898e-05	0.00128989
ABCA5	60.5519	-0.818689	0.20271	-4.01848	5.85736e-05	0.00130859
LHFPL6	73.0263	0.791151	0.196703	4.01487	5.94786e-05	0.00132544
SLIT2	95.3894	0.795665	0.198241	4.00984	6.07598e-05	0.00135056
MAML2	21.0619	-1.12737	0.275386	-4.00209	6.27855e-05	0.00139206
GPR88	12.1596	-1.24726	0.297341	-3.98699	6.69165e-05	0.00146515
GTF2H5	152.215	-0.591361	0.148141	-3.98751	6.67714e-05	0.00146515
PSMD10	74.9141	0.827449	0.207079	3.98782	6.6682e-05	0.00146515
COL4A6	7.05704	1.37882	0.298288	3.98847	6.65021e-05	0.00146515
FXYD7	21.0231	-1.12257	0.274671	-3.98881	6.6405e-05	0.00146515
MYO6	91.4773	0.737852	0.18493	3.98637	6.70918e-05	0.00146534
GEM	43.0221	1.17885	0.295999	3.98463	6.7585e-05	0.00147245
SHC2	112.034	0.647973	0.162577	3.98287	6.8087e-05	0.00147971
UNC5C	21.9536	1.07076	0.288984	3.98039	6.8801e-05	0.00149154
SLC6A1	26.6317	-1.04937	0.259932	-3.97349	7.08275e-05	0.00153169
DLX5	175.097	-0.638351	0.160561	-3.97133	7.14733e-05	0.00154186
CRIM1	16.4756	1.15667	0.286424	3.95707	7.58761e-05	0.00163282
MYH9	26.1207	1.03382	0.258921	3.95321	7.71112e-05	0.00165535
CLU	237.242	0.564726	0.142887	3.9514	7.76953e-05	0.00166382
TJP1	46.0758	0.881016	0.222211	3.94859	7.86135e-05	0.00167938
ZNF503	82.0549	-0.735776	0.185831	-3.94745	7.89873e-05	0.00168327
ATP2B2	31.755	-1.03805	0.260721	-3.93506	8.31754e-05	0.00176823
NALCN	67.3857	0.772011	0.196147	3.92813	8.56102e-05	0.0018156
SEMA6A	40.3357	0.933164	0.236686	3.92239	8.76746e-05	0.00184617
MIR22HG	18.4652	1.11397	0.278923	3.92263	8.75866e-05	0.00184617
SERTAD1	32.2076	0.998583	0.252708	3.92237	8.76826e-05	0.00184617
FRMD3	20.3196	1.10053	0.276725	3.92156	8.79779e-05	0.00184796
PPFIA2	138.977	0.621553	0.158605	3.91725	8.95637e-05	0.00187678
TBL1X	51.9462	0.834302	0.212427	3.91634	8.99037e-05	0.00187941
CACNA1G	19.2458	-1.15008	0.288468	-3.9098	9.2374e-05	0.00192647
CHST1	32.4994	-0.966413	0.244352	-3.90903	9.26661e-05	0.00192798
PIM3	85.224	0.764152	0.195414	3.90488	9.42714e-05	0.00195674
BID	28.6795	-1.00932	0.25503	-3.9035	9.48123e-05	0.00196333
TRAPPC1	199.562	-0.535093	0.137011	-3.90282	9.50798e-05	0.00196424
CHM	144.986	-0.582405	0.149202	-3.89958	9.63589e-05	0.00198599
GNB4	27.5757	-1.01556	0.256819	-3.8969	9.74322e-05	0.00200341
AC010931.2	15.1318	-1.17281	0.29103	-3.89608	9.77628e-05	0.00200551
ATF4	252.429	0.49477	0.127023	3.89443	9.84287e-05	0.00201446
MARCKSL1	1081.6	-0.41156	0.105688	-3.89381	9.86801e-05	0.00201491
NRIP1	125.336	-0.682482	0.175287	-3.88736	0.000101342	0.00206445
CENPV	156.917	-0.622776	0.160051	-3.8864	0.000101742	0.00206781
CD99	20.2026	-1.09957	0.276348	-3.88525	0.000102226	0.00207285
RPL34	915.993	-0.404211	0.104147	-3.8809	0.000104069	0.00210536
ZNF428	487.454	-0.415246	0.107066	-3.87782	0.000105396	0.0021273
PLPPR1	50.6916	-0.913936	0.23531	-3.86517	0.000111014	0.00223555
TUBA1A	7488.58	-0.30502	0.0790773	-3.85723	0.000114681	0.00230411
COMT	41.0417	-0.895967	0.231269	-3.84111	0.000122481	0.00245521
LMNA	62.859	0.757783	0.19703	3.83893	0.000123569	0.00247139
EVL	270.99	-0.492139	0.128197	-3.83761	0.000124238	0.00247911
ATXN1	53.7618	-0.817097	0.211834	-3.83616	0.000124972	0.00248811
SEMA6D	60.7056	-0.801801	0.208333	-3.83245	0.000126871	0.00252021
VPS13C	232.29	0.607857	0.159102	3.82003	0.000133436	0.00264463
NKAIN3	44.9251	0.869856	0.227131	3.81768	0.000134714	0.00266394
LIMD2	39.0194	-0.899904	0.233864	-3.81329	0.000137129	0.0027056
PAX6	22.369	1.04804	0.271842	3.81166	0.000138035	0.00271738
AC106881.1	7.71368	1.2225	0.299697	3.81021	0.000138847	0.00272615
ZNF280D	18.1476	-1.1097	0.284417	-3.80976	0.000139102	0.00272615
LRFN5	59.6646	-0.77983	0.204459	-3.79689	0.000146524	0.00286521
MZT2B	383.519	-0.457392	0.120477	-3.79569	0.000147236	0.00287197
LNX1	11.6363	-1.18288	0.298104	-3.79466	0.000147848	0.00287197
RPS24	1348.69	-0.383263	0.100998	-3.79465	0.000147851	0.00287197
NAV2	22.3249	-1.05111	0.271613	-3.79389	0.000148303	0.00287439
LMO4	68.6872	0.74616	0.196476	3.79036	0.000150431	0.00290922
OSBPL8	218.145	0.527153	0.139143	3.78767	0.000152064	0.00293433
SLC35D2	7.69476	1.21065	0.299725	3.78479	0.000153836	0.00296201
S100A6	26.0606	0.992439	0.260782	3.76807	0.000164516	0.00316072
CHD3	128.533	-0.640421	0.169918	-3.76442	0.000166935	0.0032
DLL3	96.65	-0.698872	0.185198	-3.76389	0.000167289	0.0032
SYN3	19.5388	-1.06836	0.278351	-3.75526	0.000173163	0.00330515
DLX6-AS1	193.348	0.56223	0.149824	3.75199	0.000175435	0.00334126
TAGLN3	237.154	0.488717	0.130319	3.74953	0.000177169	0.00336698
SCPEP1	20.7302	1.02839	0.271075	3.7456	0.000179966	0.00340698
MBP	29.3961	0.968664	0.256983	3.74548	0.00018005	0.00340698
DLX1	83.4475	0.66924	0.178644	3.7424	0.000182272	0.00344161
NPY	7.17629	-1.36755	0.298045	-3.74079	0.000183441	0.00345624
ATG4A	20.387	1.0547	0.278226	3.73972	0.000184224	0.00346357
TMEM178B	103.294	-0.638002	0.170699	-3.73198	0.000189978	0.00356411
KCNJ6	34.9265	-0.904475	0.240215	-3.72937	0.000191961	0.00359365
MIR4435-2HG	121.867	0.661254	0.177381	3.72488	0.000195407	0.00364412
TLK1	116.08	-0.605286	0.162305	-3.72418	0.000195949	0.00364412
PTPRN2	32.7104	-0.998493	0.265887	-3.72424	0.000195901	0.00364412
CDH8	45.4235	-0.837248	0.223425	-3.72371	0.000196318	0.00364412
FBXO2	23.165	-1.02311	0.270407	-3.72296	0.000196899	0.0036472
RABGAP1L	75.6853	-0.692199	0.185885	-3.71361	0.000204326	0.00377681
MARCKS	552.729	-0.400352	0.107827	-3.71244	0.000205267	0.00378623
MGAT5	135.798	-0.573627	0.154399	-3.71089	0.000206535	0.00380163
NDUFA13	381.608	-0.45874	0.123613	-3.7103	0.000207012	0.00380244
JPH4	120.019	-0.66788	0.179946	-3.70649	0.000210151	0.00385204
NMU	12.7899	1.11882	0.294134	3.7056	0.00021089	0.00385753
TAC3	3.20739	0.883602	0.261025	3.70272	0.000213301	0.00389352
LDLR	58.315	0.774781	0.209006	3.70019	0.000215434	0.0039243
GNG5	72.0429	1.09275	0.297531	3.69918	0.000216293	0.00393179
UNC13C	16.2023	-1.0862	0.286315	-3.69069	0.000223647	0.00405708
PRKACB	198.28	0.504038	0.136727	3.68559	0.000228172	0.00413062
ZNF785	19.4894	-1.05355	0.280089	-3.68459	0.000229069	0.00413832
LIMA1	34.7056	0.878	0.237091	3.68372	0.000229857	0.00414403
DNAJC1	53.8554	0.826555	0.223974	3.68022	0.000233036	0.00419274
DNAJC10	137.718	0.56059	0.152607	3.67213	0.000240541	0.00431892
RPS15A	991.653	-0.346012	0.0942874	-3.66961	0.000242925	0.0043465
FAM57B	175.854	-0.534088	0.145428	-3.66946	0.000243068	0.0043465
TMEM35A	193.692	-0.563112	0.153673	-3.66226	0.000250004	0.00446145
DCXR	130.005	0.594411	0.162359	3.65925	0.000252953	0.00450492
ZNF254	73.661	0.699745	0.191278	3.65423	0.000257956	0.00458473
RPL15	1906.84	-0.330379	0.090595	-3.64669	0.000265637	0.00470221
PTMS	998.632	-0.352271	0.0965896	-3.6469	0.000265424	0.00470221
CCSER1	149.243	-0.641712	0.175922	-3.64452	0.000267893	0.00473259
SLC22A17	235.111	-0.566555	0.155463	-3.64281	0.000269675	0.00475451
UBE2H	138.339	-0.550316	0.150956	-3.64176	0.000270776	0.00476231
RAB31	25.145	0.951944	0.259178	3.64136	0.000271202	0.00476231
CCDC167	153.124	0.551351	0.151507	3.63842	0.000274313	0.00480732
SFRP2	4.8295	1.14562	0.285107	3.63661	0.000276252	0.00483165
EMB	12.9349	1.09627	0.294952	3.63552	0.000277422	0.00484247
GPR27	56.4341	-0.768642	0.210648	-3.63481	0.00027819	0.00484624
LMF2	36.5419	0.863656	0.236908	3.63006	0.000283356	0.00492647
NDUFB1	246.793	-0.498361	0.137274	-3.62884	0.000284695	0.00493996
ZSCAN1	22.374	-0.990624	0.268426	-3.62498	0.00028898	0.00500443
SYNGR3	66.72	-0.704855	0.193856	-3.62401	0.000290075	0.0050135
DOC2B	32.5446	0.900878	0.247333	3.62193	0.000292411	0.00503405
FLRT3	14.7882	1.07584	0.291801	3.62218	0.000292132	0.00503405
MAFG	140.948	0.565358	0.156092	3.6202	0.000294376	0.00505798
INPP5F	82.3816	0.722998	0.199572	3.61714	0.00029788	0.00510818
NCAN	75.9313	-0.696004	0.192105	-3.61447	0.000300967	0.00515106
PPP2R2B	207.967	-0.51295	0.141907	-3.61261	0.000303136	0.00517807
HSPA1A	31.794	0.912238	0.251063	3.60964	0.000306618	0.00522739
H2AFJ	14.3111	1.06929	0.290833	3.60302	0.000314546	0.00535216
ATP1B3	365.271	0.449517	0.124822	3.6013	0.00031663	0.00537719
LYPD1	37.7838	-0.845405	0.232939	-3.60079	0.00031725	0.00537732
GAMT	71.3643	-0.685069	0.189997	-3.59467	0.000324799	0.00549467
CDK5	59.0282	-0.740769	0.205476	-3.59101	0.000329401	0.00556182
ATP2B4	33.2461	0.899067	0.249431	3.58692	0.000334607	0.00563141
GLRX3	185.461	0.542122	0.151098	3.58676	0.000334806	0.00563141
PKIA	256.501	-0.449299	0.125331	-3.58368	0.00033879	0.00568753
EGR1	82.0118	0.658135	0.184021	3.57318	0.000352673	0.00590929
KIF1A	491.655	-0.38904	0.109216	-3.56156	0.000368664	0.00616546
COX5B	502.492	-0.39058	0.109755	-3.55815	0.000373473	0.00623401
ATP6V0E2	297.587	-0.442113	0.124306	-3.55541	0.000377391	0.00628746
AFF3	80.2601	0.675933	0.189983	3.55437	0.000378892	0.00630051
FRRS1L	142.373	-0.550432	0.155225	-3.54291	0.000395731	0.00656808
RPL32	1424.95	-0.323145	0.0912996	-3.53929	0.000401208	0.00664642
PFDN2	665.565	0.439718	0.124411	3.53415	0.000409086	0.00676417
SPATS2L	64.4688	0.711728	0.20137	3.52947	0.000416387	0.00686955
PCDHA6	29.2827	0.894223	0.251905	3.52857	0.000417806	0.00686955
SLA	5.14715	-1.13531	0.287642	-3.52858	0.0004178	0.00686955
ARID5B	60.3357	-0.761893	0.215412	-3.52101	0.000429911	0.00705536
SHD	28.487	-0.919962	0.258551	-3.52009	0.000431397	0.00706654
ARL4A	35.8264	0.83321	0.23564	3.51909	0.000433033	0.00708013
ETV4	33.6478	-0.858467	0.242024	-3.51572	0.000438566	0.00715726
ZNF562	53.4026	0.742892	0.210933	3.51521	0.000439411	0.00715776
GADD45A	227.658	0.815675	0.232008	3.51427	0.000440972	0.00715817
CASP3	96.9659	-0.615326	0.17483	-3.51421	0.000441067	0.00715817
POU3F2	30.2428	-0.888116	0.250256	-3.5103	0.000447599	0.00725077
HCFC1R1	103.235	-0.58579	0.166689	-3.50917	0.000449509	0.00726831
PACSIN2	43.8971	0.797055	0.226704	3.50557	0.000455639	0.00735388
GPR85	55.8602	-0.73547	0.209191	-3.503	0.000460047	0.00740599
CRYM	6.19957	-1.24005	0.295368	-3.50271	0.000460555	0.00740599
GRIN2B	236.055	-0.521496	0.148864	-3.5019	0.000461951	0.00741486
CSAD	46.2013	-0.773232	0.219595	-3.50083	0.000463811	0.00743114
UPP1	48.0117	0.786497	0.224216	3.49578	0.000472671	0.00755929
NDRG2	19.5482	-0.981924	0.276063	-3.48675	0.000488933	0.00780514
GABRB3	213.133	-0.472608	0.135774	-3.47914	0.000503027	0.00800105
EEF1A2	201.428	-0.493736	0.14184	-3.47925	0.000502818	0.00800105
PMF1	50.9862	0.762608	0.21868	3.47795	0.000505272	0.00800774
NRXN3	123.222	-0.592332	0.170107	-3.47843	0.000504361	0.00800774
DCBLD2	382.408	0.456982	0.131531	3.47415	0.000512468	0.00810715
EEA1	124.519	0.544576	0.156821	3.47118	0.000518172	0.00818265
TMBIM6	446.168	0.379463	0.109354	3.47003	0.000520407	0.00820318
RPS3	1018.14	-0.333075	0.0960794	-3.46647	0.000527333	0.00829746
NUP93	57.2137	-0.70931	0.203902	-3.46571	0.000528839	0.00830628
NLGN4X	79.3401	-0.658204	0.189514	-3.46457	0.000531075	0.0083265
SCN3B	185.821	-0.50353	0.145315	-3.46312	0.000533946	0.00835658
RPL29	901.824	-0.365599	0.105616	-3.46142	0.000537324	0.00839449
ZNF432	29.9685	0.886083	0.254645	3.45949	0.000541202	0.00844006
ARL4C	165.53	-0.495181	0.1431	-3.45782	0.00054456	0.00847737
PLPPR2	100.324	-0.609447	0.176096	-3.45613	0.000547982	0.00851555
CYP46A1	79.1577	-0.656058	0.189754	-3.44971	0.000561188	0.00870535
LGI2	43.5476	-0.811364	0.233971	-3.44912	0.000562416	0.00870901
INSR	46.8046	-0.777963	0.224419	-3.44785	0.000565075	0.00873478
PRKAR2B	217.119	-0.473596	0.137398	-3.44574	0.000569494	0.00878763
SCD5	69.7143	-0.687765	0.199105	-3.44454	0.000572026	0.00879725
PDZRN4	12.7434	-1.05112	0.295055	-3.44383	0.000573527	0.00879725
POLR1D	206.659	-0.467793	0.135757	-3.44402	0.000573125	0.00879725
GCH1	10.4684	1.06009	0.299348	3.44355	0.000574126	0.00879725
SCAMP1	143.787	-0.544751	0.158216	-3.44025	0.000581167	0.00888963
ANP32E	44.1953	0.770206	0.223421	3.4372	0.000587763	0.0089593
NDUFB10	360.77	-0.410357	0.11936	-3.43724	0.000587679	0.0089593
LY6E	39.9696	-0.792201	0.229364	-3.43062	0.000602203	0.00916351
CDKN1A	77.8531	0.680426	0.198119	3.42977	0.000604094	0.00917638
MGAT4B	128.377	0.606047	0.176652	3.4288	0.000606261	0.00919339
WFDC2	7.11664	-1.10478	0.298797	-3.42484	0.000615161	0.00931226
OFD1	67.9047	0.711	0.207261	3.42417	0.000616673	0.00931819
DPYSL2	377.784	-0.449546	0.131277	-3.42373	0.000617675	0.00931819
AC007938.3	141.02	-0.56505	0.164936	-3.42243	0.000620631	0.00934672
RPS14	1310.25	-0.330873	0.0966954	-3.42172	0.000622255	0.00935513
YWHAG	325.614	-0.3994	0.116816	-3.41824	0.000630278	0.00945955
PSMB7	341.869	0.44376	0.129985	3.41368	0.000640921	0.00959904
SINHCAF	26.7315	0.918154	0.267044	3.41332	0.000641758	0.00959904
M6PR	104.005	0.585507	0.171536	3.41215	0.000644536	0.0096242
CDR2L	24.4466	0.900268	0.262114	3.40913	0.000651701	0.00971466
ATP5PD	187.648	-0.487493	0.142931	-3.4084	0.000653459	0.00972436
PLPPR3	205.285	-0.508726	0.149407	-3.40349	0.000665307	0.00988392
FRMD4A	64.4876	0.711085	0.208978	3.39963	0.000674774	0.0100076
MYT1L	114.701	-0.591166	0.173726	-3.39836	0.00067792	0.0100373
EPHA7	13.7934	-1.01885	0.291784	-3.39763	0.000679726	0.0100471
JUN	306.005	-0.475345	0.140029	-3.39326	0.000690664	0.0101917
DUSP23	19.2412	-0.96474	0.279957	-3.38505	0.000711651	0.0104519
PXDN	58.201	0.696738	0.205442	3.38532	0.000710951	0.0104519
TAOK3	134.432	-0.53084	0.156662	-3.38497	0.000711873	0.0104519
SEMA3C	61.0428	-0.689234	0.203173	-3.38217	0.000719166	0.0105414
HMGN3	49.4962	0.725569	0.214164	3.38068	0.000723071	0.0105809
ITSN2	42.7504	0.765226	0.225921	3.37847	0.000728906	0.0105991
PAM	132.947	0.541024	0.160088	3.37841	0.000729054	0.0105991
MLLT3	48.0717	-0.75425	0.222124	-3.37764	0.000731101	0.0105991
NRXN2	178.879	-0.554549	0.16404	-3.37786	0.000730517	0.0105991
FAM13C	56.6115	-0.705867	0.208155	-3.37747	0.000731553	0.0105991
DPF1	134.571	-0.523851	0.154926	-3.37772	0.000730902	0.0105991
CPNE5	19.4761	-0.963567	0.281377	-3.3753	0.000737362	0.0106656
CBX3	233.768	-0.43796	0.129829	-3.37224	0.000745587	0.0107669
GRIK1	10.5554	-1.04817	0.298831	-3.37082	0.000749454	0.0108049
TOMM7	331.269	-0.438897	0.130337	-3.36668	0.000760798	0.0109505
SOX4	642.129	-0.429604	0.127932	-3.35766	0.000786056	0.0112778
RDH11	152.981	0.502754	0.149706	3.35764	0.000786106	0.0112778
WSB1	480.279	0.491758	0.146553	3.35548	0.000792276	0.0113478
BCL11A	22.1528	-0.921172	0.270529	-3.35439	0.000795402	0.011374
LAGE3	87.8664	-0.652471	0.194214	-3.35115	0.000804756	0.0114704
RPS25	638.234	-0.372817	0.111239	-3.35122	0.000804576	0.0114704
SEC14L1	85.2233	-0.604704	0.180215	-3.34892	0.000811258	0.0115443
CALM3	395.022	-0.374224	0.111915	-3.34331	0.00082784	0.0117612
CIB1	36.0607	0.809305	0.241154	3.34143	0.000833486	0.0118223
EIF3K	278.567	-0.41754	0.125052	-3.3379	0.000844142	0.0119541
PEBP1	1117.43	-0.329341	0.0986932	-3.33686	0.000847309	0.0119797
LRRC26	10.9196	-1.0374	0.299072	-3.33532	0.000852022	0.0120269
SCML1	24.1844	0.885075	0.264122	3.32591	0.000881306	0.0124203
CHMP2A	189.277	-0.459517	0.138102	-3.32535	0.00088307	0.0124252
TMSB15A	143.104	-0.502711	0.151199	-3.32191	0.00089405	0.0125395
2025-09-03	170.389	-0.475384	0.143012	-3.3221	0.000893434	0.0125395
NOM1	41.1437	0.753261	0.226584	3.31478	0.000917167	0.0128433
RPS8	1579.42	-0.304158	0.0918672	-3.31075	0.000930453	0.0130086
LINC00973	15.4756	0.963339	0.287037	3.30864	0.000937502	0.0130495
ARHGAP10	36.6569	-0.799559	0.239917	-3.30941	0.000934912	0.0130495
EXOSC4	34.5399	-0.797468	0.239242	-3.30854	0.000937836	0.0130495
S100A11	3.96817	0.958555	0.27478	3.30773	0.00094057	0.0130668
MXI1	36.2708	-0.796353	0.23929	-3.30555	0.000947911	0.013148
WIPI1	9.20336	1.01832	0.300123	3.30092	0.000963688	0.0133457
TUB	19.7834	-0.928765	0.278201	-3.29073	0.000999262	0.0138166
KIAA1324	23.0901	0.880598	0.266134	3.2863	0.00101513	0.0140139
HOXB2	2.436	0.719444	0.24544	3.28455	0.00102146	0.0140791
ARHGAP21	183.957	0.451818	0.137579	3.28372	0.00102446	0.0140983
KIF5B	373.992	0.457653	0.139598	3.27794	0.00104569	0.0143456
IGFBP6	13.6392	0.973417	0.29168	3.27814	0.00104492	0.0143456
ATP5F1D	406.156	-0.377314	0.115289	-3.27216	0.00106731	0.0146193
RPL35A	1111.72	-0.320812	0.0981008	-3.27011	0.00107504	0.0147023
PLPPR4	43.6512	-0.757933	0.230576	-3.26866	0.00108058	0.014755
KCNIP1	13.5645	-0.994336	0.297321	-3.2673	0.00108577	0.0148028
MCUR1	81.454	0.604117	0.184755	3.26675	0.00108789	0.0148087
LMAN1	195.323	0.442509	0.135485	3.26567	0.00109204	0.0148422
RNF152	22.0113	-0.895505	0.270569	-3.26523	0.00109374	0.0148424
RPL37	904.89	-0.428255	0.131185	-3.26435	0.00109717	0.0148658
RASEF	8.69152	0.765262	0.259541	3.26391	0.00109885	0.0148658
PPP1R9A	125.371	-0.527507	0.161757	-3.25809	0.00112165	0.0151509
IAH1	102.724	-0.569586	0.174831	-3.25231	0.0011447	0.0154385
CDH7	47.9322	0.701036	0.215358	3.24846	0.00116031	0.0156251
POU3F3	11.6488	-0.99951	0.297772	-3.24476	0.00117551	0.0158055
SEMA4D	36.5068	0.777463	0.239063	3.24367	0.00118	0.0158415
COX6A1	1264.06	-0.326206	0.100594	-3.24265	0.00118425	0.0158743
AEN	28.7135	0.835555	0.256213	3.24178	0.00118784	0.0158983
TUT4	342.598	0.417727	0.128921	3.24018	0.00119455	0.0159636
RPS12	1429.9	-0.296607	0.0916357	-3.23673	0.00120907	0.0161332
PCSK1N	1237.66	-0.288721	0.0893605	-3.23087	0.00123414	0.0164427
DTYMK	44.6245	0.727486	0.224939	3.22599	0.0012554	0.0167006
CPTP	16.327	-0.93788	0.285264	-3.2176	0.00129266	0.0171703
MBNL1	48.1366	0.696305	0.2162	3.21476	0.00130555	0.0173152
FUT11	14.8923	0.939682	0.288487	3.21404	0.00130881	0.0173323
ADARB1	34.5565	-0.780618	0.241313	-3.21163	0.00131986	0.0174524
LRRN3	37.3814	0.768275	0.238622	3.20942	0.00133001	0.0175574
WRB	282.186	-0.404903	0.126147	-3.20904	0.00133181	0.0175574
MEIS1	13.8939	0.955957	0.296689	3.19383	0.00140401	0.0184816
AFDN-DT	16.8157	-0.926833	0.284712	-3.19058	0.00141987	0.0186624
SIX3	133.019	-0.566892	0.177659	-3.18747	0.00143523	0.0188079
UBA52	597.967	-0.366137	0.114844	-3.18784	0.0014334	0.0188079
PTPRG	46.6018	-0.707159	0.221278	-3.18159	0.00146468	0.0191652
COX7B	476.012	-0.385451	0.121227	-3.17902	0.00147773	0.0193072
DLK1	119.297	0.526028	0.165464	3.17856	0.00148009	0.0193093
SLC25A13	41.6753	0.713321	0.224055	3.17534	0.0014966	0.0194958
RPL26	1064.07	-0.346753	0.109522	-3.166	0.00154549	0.0201029
2025-03-02	28.2147	-0.81398	0.254581	-3.16427	0.00155473	0.0201931
GSTP1	558.327	0.392728	0.12424	3.16091	0.00157277	0.0203972
CLGN	91.3212	0.543974	0.172062	3.15976	0.00157897	0.0204474
SOX11	479.647	-0.331612	0.105073	-3.15563	0.00160154	0.0207091
ARMT1	35.0635	0.754334	0.238321	3.15305	0.00161573	0.020862
CSRNP3	183.592	-0.454611	0.144218	-3.15057	0.00162951	0.0210089
PDIA3	271.505	0.422696	0.134238	3.14861	0.00164051	0.0211198
RTL8A	63.8816	-0.627592	0.198855	-3.14769	0.00164564	0.0211548
UNC13A	83.4891	0.59628	0.189507	3.14544	0.00165839	0.0212875
TNFRSF10B	61.3441	0.6327	0.201154	3.14186	0.00167878	0.0214864
ATP5MC1	355.344	-0.390619	0.124292	-3.14211	0.00167736	0.0214864
APOC1	8.01537	-0.985958	0.29984	-3.14123	0.00168241	0.0215016
AC108174.1	10.0267	-0.971656	0.29936	-3.13965	0.00169148	0.0215547
SPARC	8.36603	0.970369	0.300451	3.13978	0.00169074	0.0215547
HMGXB3	79.4992	0.604018	0.192305	3.1389	0.00169584	0.021579
HES6	189.331	0.426039	0.135838	3.13606	0.00171235	0.0217364
PPP2R3A	56.1057	-0.662217	0.21044	-3.13592	0.00171317	0.0217364
RNF187	166.436	-0.475993	0.151763	-3.13464	0.00172063	0.0217996
GPATCH2	97.7	0.534129	0.170608	3.12907	0.00175361	0.0221855
FTL	3514.08	0.343325	0.109762	3.12789	0.00176068	0.0222429
NEBL	43.8764	0.714586	0.228032	3.12693	0.00176645	0.0222836
LCORL	122.129	-0.505883	0.161668	-3.12637	0.00176981	0.022294
AKAP6	73.8151	0.593689	0.189834	3.12559	0.00177447	0.0223207
CHML	104.468	-0.537089	0.171741	-3.12353	0.00178694	0.0224286
EXOC6	51.4095	0.678379	0.216931	3.12333	0.00178816	0.0224286
CTNNAL1	31.6298	0.762067	0.243307	3.11845	0.00181805	0.0227548
AES	230.122	-0.429997	0.137843	-3.11824	0.00181935	0.0227548
KCTD16	73.6185	-0.608918	0.194885	-3.11748	0.00182402	0.0227594
ECHDC1	91.8252	-0.541551	0.173459	-3.11734	0.0018249	0.0227594
FOXN3	46.2087	-0.70751	0.226171	-3.11423	0.00184423	0.0229678
AC092691.1	35.7965	-0.818464	0.261321	-3.11267	0.00185405	0.0230574
NME3	76.7968	-0.600725	0.192876	-3.10984	0.00187188	0.0232463
CCDC50	112.552	0.520873	0.167639	3.10651	0.00189309	0.0234765
RMDN1	27.5133	0.810603	0.259824	3.10496	0.00190307	0.0235669
GLRA2	15.34	0.89792	0.287186	3.09129	0.00199292	0.0246448
NLRP1	135.816	-0.47836	0.154684	-3.09029	0.00199961	0.0246928
MXRA7	112.048	0.514652	0.166631	3.08787	0.00201594	0.0248595
LRRC39	15.6887	-0.907303	0.288214	-3.08639	0.002026	0.0249485
TTC39A	17.6609	0.870657	0.279789	3.08377	0.00204397	0.0250643
WEE1	15.6176	0.898022	0.288208	3.08412	0.00204156	0.0250643
RPLP1	2244.23	-0.293248	0.0950909	-3.08383	0.00204357	0.0250643
TPM3	365.705	0.362045	0.117429	3.08296	0.00204953	0.0250974
C12orf57	295.121	-0.376207	0.122163	-3.07872	0.0020789	0.0254216
RPL5	1384.15	-0.276475	0.0900512	-3.07013	0.00213967	0.0261284
SSR2	270.348	-0.380334	0.124184	-3.06183	0.00219992	0.0267525
CD276	65.1167	0.607671	0.198178	3.06216	0.00219744	0.0267525
MAPT	325.3	-0.376537	0.122934	-3.06224	0.00219687	0.0267525
PDZD11	72.3622	-0.58739	0.19161	-3.05941	0.00221771	0.0268944
RPL36A	141.53	-0.481222	0.157194	-3.05972	0.00221541	0.0268944
RPL4	422.567	-0.34117	0.111886	-3.04882	0.00229743	0.0278227
NAB1	37.6941	0.709692	0.23218	3.04807	0.00230318	0.0278475
DDT	124.975	-0.486707	0.159551	-3.04772	0.00230583	0.0278475
RACK1	983.265	-0.306192	0.100752	-3.03896	0.00237395	0.0286309
SEMA5A	18.4028	-0.867683	0.281264	-3.038	0.00238155	0.0286832
DPYSL4	49.412	-0.650906	0.213508	-3.03645	0.00239385	0.0287918
KHDRBS3	80.585	0.556088	0.183045	3.03563	0.00240036	0.0288306
EXOSC1	91.3947	0.532847	0.175576	3.03338	0.00241827	0.029006
FEZ1	330.037	-0.365399	0.1205	-3.03153	0.00243315	0.0291447
SPTSSA	52.9073	0.631107	0.208425	3.02386	0.0024957	0.0298532
GOLGA3	86.3554	0.536489	0.17766	3.01849	0.00254041	0.0303467
RFTN1	9.92832	0.915224	0.299404	3.00518	0.00265422	0.0316631
PKN2	125.148	0.506822	0.168704	3.00397	0.00266484	0.0317466
PTPRF	142.554	0.497685	0.165723	3.00283	0.00267481	0.0318222
CNTNAP5	17.7382	-0.856725	0.281234	-2.9991	0.00270774	0.032127
TMCC3	20.2193	-0.830445	0.273538	-2.99919	0.00270701	0.032127
FAM69B	68.7999	-0.58167	0.193808	-2.99453	0.00274866	0.0325685
CDKN1B	45.4612	-0.705289	0.234955	-2.99228	0.002769	0.0327652
SRD5A3	28.4125	-0.786045	0.260639	-2.98968	0.00279271	0.0330013
TSC22D3	68.5352	0.578892	0.193579	2.98794	0.0028086	0.0331446
ZNF467	31.5547	-0.743209	0.247947	-2.97855	0.00289618	0.0341321
NRCAM	147.9	0.505138	0.169693	2.97638	0.00291677	0.0343288
PFKM	48.2701	-0.644747	0.216085	-2.97152	0.00296325	0.0348291
EBP	162.543	-0.447185	0.150471	-2.97039	0.00297424	0.0349116
DPCD	60.9915	0.600435	0.20211	2.96729	0.00300435	0.0352179
SCAF11	74.0816	0.586544	0.197547	2.96609	0.00301613	0.0353089
SYT5	118.984	-0.496959	0.167494	-2.96407	0.00303597	0.0354938
RPS27L	205.777	0.44113	0.148914	2.96174	0.00305911	0.0357167
RPS2	2425.92	-0.293232	0.099058	-2.96019	0.00307453	0.0358491
CUTA	559.083	-0.310387	0.104864	-2.95964	0.00308002	0.0358655
DDAH1	32.3732	-0.729791	0.245357	-2.95537	0.00312297	0.0361678
IFT57	151.252	0.440707	0.149146	2.9543	0.0031338	0.0361678
CPLX1	37.4202	-0.709181	0.238867	-2.95533	0.00312338	0.0361678
FKBP5	7.52136	0.909327	0.300149	2.95511	0.00312558	0.0361678
LRRC24	79.5245	-0.583597	0.197209	-2.95481	0.00312859	0.0361678
CHD4	323.405	0.408581	0.138306	2.95427	0.00313406	0.0361678
RAD51C	21.2879	0.805989	0.271287	2.9542	0.00313482	0.0361678
FAM49A	33.5297	-0.718031	0.241571	-2.95379	0.00313902	0.0361688
MTCL1	38.8932	-0.695298	0.234109	-2.95241	0.00315308	0.0362831
SNHG8	153.199	-0.442875	0.150173	-2.94706	0.00320813	0.0368567
CMIP	111.629	-0.487536	0.165283	-2.94675	0.00321132	0.0368567
CHIC2	47.5358	0.642369	0.217685	2.94626	0.00321638	0.0368666
PEX16	43.4127	-0.661954	0.223759	-2.94492	0.00323043	0.0369793
ZFYVE16	110.71	0.54967	0.18666	2.94448	0.00323498	0.0369833
JAKMIP2	167.602	-0.419816	0.142531	-2.94406	0.00323942	0.0369858
BZW2	143.291	-0.449653	0.15306	-2.93613	0.00332334	0.0377965
UQCRC2	175.045	-0.417222	0.142029	-2.93627	0.00332186	0.0377965
GSTT2B	3.90404	0.90873	0.279988	2.93688	0.00331532	0.0377965
SNTG1	47.884	0.717826	0.244456	2.93343	0.00335235	0.0380772
AHI1	298.572	0.67943	0.231723	2.93217	0.003366	0.0381336
RAD23B	120.577	0.469994	0.160228	2.93222	0.00336553	0.0381336
FAM213A	259.052	-0.373955	0.127552	-2.93122	0.00337638	0.0382018
FABP7	5.33566	0.885351	0.292401	2.92763	0.00341558	0.0385512
PTPN5	57.2589	-0.60991	0.207767	-2.92759	0.00341604	0.0385512
SNX10	56.0556	-0.625576	0.213382	-2.92212	0.00347653	0.0390832
TRIQK	41.819	-0.669642	0.228103	-2.92222	0.00347547	0.0390832
COX6B1	398.765	-0.365945	0.125208	-2.92213	0.00347644	0.0390832
CHCHD5	43.7837	-0.653616	0.222904	-2.91971	0.00350363	0.0392921
NELFE	64.6444	-0.570887	0.195099	-2.91967	0.00350407	0.0392921
GPRIN3	15.0465	-0.860763	0.290353	-2.91621	0.00354311	0.0396792
TUBA4A	7.26857	-0.895897	0.298364	-2.91426	0.00356536	0.0398775
CLASP2	187.908	-0.425902	0.146178	-2.91235	0.00358723	0.0400711
SMIM29	90.2013	-0.521764	0.179046	-2.90931	0.00362227	0.0403949
VCL	46.2647	0.640422	0.219837	2.90904	0.00362542	0.0403949
SLC1A1	35.1512	-0.709789	0.242927	-2.90625	0.00365784	0.0407045
SDR39U1	51.4445	-0.624211	0.214232	-2.9054	0.00366787	0.0407644
SARS	262.942	0.358703	0.123576	2.90257	0.00370115	0.0410823
TRMT11	95.1513	0.512328	0.176786	2.89749	0.00376164	0.041701
PCNX2	76.1105	0.547836	0.18902	2.8962	0.00377711	0.0418197
PPP1CA	88.8564	0.533293	0.184202	2.89457	0.00379684	0.0418797
CORO1C	92.671	0.501595	0.173193	2.89494	0.00379227	0.0418797
MAP2K6	19.0554	-0.812157	0.276748	-2.89461	0.00379628	0.0418797
KCND2	13.288	-0.863278	0.292612	-2.89293	0.00381663	0.0420452
UTS2	4.94182	0.841686	0.281717	2.8901	0.00385121	0.042373
CDC26	49.0443	-0.645024	0.222431	-2.88818	0.00387473	0.0424721
CTTN	78.1698	0.525024	0.181644	2.88845	0.00387147	0.0424721
SPAG7	153.408	0.435842	0.150866	2.88839	0.00387223	0.0424721
VPS26C	31.49	0.708887	0.244597	2.8875	0.00388317	0.0425115
RIOK3	141.443	0.433893	0.150342	2.88577	0.00390458	0.0426927
RPL14	847.444	-0.289091	0.100339	-2.88105	0.00396359	0.0432839
HES4	306.785	-0.394342	0.136843	-2.88058	0.0039695	0.0432947
PITHD1	275.144	0.397971	0.138261	2.87824	0.00399897	0.0435525
SH3BGRL3	310.207	0.411765	0.143075	2.87765	0.00400651	0.0435525
RB1	47.4494	0.621137	0.215537	2.87753	0.00400802	0.0435525
MPC2	294.641	-0.375408	0.130524	-2.87581	0.00402996	0.0437367
XPR1	363.002	-0.401054	0.139541	-2.87365	0.0040576	0.0439823
MAP2	513.252	-0.319533	0.111234	-2.87243	0.00407331	0.0440588
SETBP1	60.1661	-0.575983	0.200033	-2.87232	0.00407468	0.0440588
PGM2L1	429.633	-0.34182	0.119042	-2.87126	0.00408837	0.0441524
ECM1	24.7074	0.755665	0.262055	2.86868	0.00412188	0.044405
NDUFS1	108.248	0.478312	0.16669	2.86896	0.00411817	0.044405
GMPR2	37.5221	-0.670098	0.232522	-2.86817	0.00412856	0.0444225
COX7A2	1059.64	-0.29628	0.103503	-2.8624	0.00420449	0.0451841
GABRB1	29.8673	-0.71426	0.247965	-2.85964	0.00424127	0.0455236
CCNB1IP1	56.5028	-0.599983	0.209323	-2.85833	0.00425874	0.0456553
MYL6B	328.43	-0.383115	0.134151	-2.85518	0.00430121	0.0460545
TMEM167A	233.256	-0.383519	0.134466	-2.85109	0.00435693	0.0465942
GPR162	59.4348	-0.58131	0.203507	-2.84913	0.00438394	0.046826
PLCL2	31.9598	-0.698638	0.243666	-2.84861	0.00439112	0.0468458
GLS	115.834	0.469742	0.164939	2.8478	0.00440219	0.0469069
SCRG1	18.3599	-0.829888	0.287012	-2.84722	0.00441034	0.0469367
MAPKAPK2	21.857	0.771991	0.26973	2.84474	0.00444479	0.047246
BCOR	16.7159	0.816093	0.28485	2.84062	0.00450264	0.0478031
NDUFB6	213.055	-0.388388	0.136776	-2.83891	0.00452683	0.0480019
FADS2	89.0536	0.520927	0.183603	2.83655	0.00456038	0.0482411
ACTN4	50.0891	0.646104	0.227691	2.83661	0.00455946	0.0482411
INPP5J	12.1916	-0.854091	0.295436	-2.83219	0.004623	0.0488447
TMEM246	60.8169	-0.575241	0.202843	-2.83029	0.00465053	0.0490765
ARPC5L	114.302	0.478634	0.169087	2.82972	0.00465892	0.0491061
PENK	6.82366	0.866605	0.298632	2.82911	0.00466784	0.049141
TUBA1B	861.154	0.27483	0.0972609	2.82567	0.00471814	0.0496111

## Sheet: 1_ApoE2_vs_ApoE4_sig_genes 
gene	baseMean	log2FoldChange	lfcSE	stat	pvalue	padj
UTS2B	145.719	3.76979	0.173717	20.4184	1.14798e-92	1.00781e-88
RBP1	771.259	1.64925	0.0863287	19.1041	2.33361e-81	1.02434e-77
CDKN1C	149.059	3.01038	0.156344	18.857	2.57658e-79	7.53994e-76
VCAN	877.843	-1.75054	0.0998032	-17.4794	2.05662e-68	4.51376e-65
ISL1	164.532	2.57824	0.149684	17.0714	2.42287e-65	4.25408e-62
SCG2	582.537	1.46518	0.0937925	15.6247	4.94125e-55	7.22988e-52
VGF	1365.91	1.22592	0.0786861	15.5824	9.59342e-55	1.20315e-51
CD63	1460.3	1.04495	0.0724026	14.4348	3.12565e-47	3.43001e-44
TIMP1	72.6731	3.06163	0.205061	14.1592	1.63793e-45	1.54106e-42
LMO3	64.8148	3.53282	0.219992	14.1544	1.75539e-45	1.54106e-42
SEMA3E	68.378	2.65218	0.197935	13.0097	1.07769e-38	8.60096e-36
SYT1	1036.33	1.08682	0.0840784	12.9294	3.07325e-38	2.24834e-35
ID4	462.317	-1.35181	0.104355	-12.8963	4.72429e-38	3.19035e-35
CRABP1	96.1028	2.32867	0.179537	12.8304	1.10738e-37	6.94408e-35
NRGN	118.742	-2.68371	0.195175	-12.4734	1.04253e-35	6.10156e-33
ARHGAP36	115.645	-2.92672	0.205452	-12.4474	1.44462e-35	7.92643e-33
GAL	649.523	-1.38412	0.111558	-12.3709	3.75655e-35	1.93993e-32
VSNL1	219.996	-2.03183	0.162607	-12.229	2.17566e-34	1.06112e-31
EZR	44.9557	3.23487	0.236665	11.8845	1.42471e-32	6.5829e-30
PBX1	337.432	1.26675	0.107179	11.8261	2.86211e-32	1.25632e-29
MORF4L2	800.894	-1.13216	0.0962621	-11.7399	7.96134e-32	3.32822e-29
SPP1	69.1271	2.3573	0.20067	11.5559	6.89162e-31	2.75007e-28
POU6F2	42.5566	3.26028	0.241312	11.5092	1.18525e-30	4.33555e-28
PHLDA1	83.5635	2.06032	0.177761	11.5127	1.13908e-30	4.33555e-28
BCL11B	109.087	-2.35538	0.195263	-11.2349	2.7481e-29	9.65022e-27
SST	4645.72	-0.994865	0.0888402	-11.1957	4.27847e-29	1.44464e-26
S100A10	305.685	-1.46764	0.13031	-11.1754	5.38096e-29	1.74961e-26
GPM6B	291.42	1.34929	0.120911	11.1675	5.87844e-29	1.8431e-26
ONECUT1	62.3777	4.19639	0.239695	11.1132	1.08264e-28	3.2774e-26
C12orf75	72.8591	2.07558	0.186001	11.065	1.85466e-28	5.42734e-26
RPRM	45.6531	2.53946	0.222197	10.9742	5.08662e-28	1.4405e-25
PCP4	52.6941	3.88447	0.244839	10.9295	8.33003e-28	2.28529e-25
ELAVL2	110.58	1.71119	0.156879	10.8977	1.18263e-27	3.14615e-25
STC1	58.008	2.23572	0.203967	10.7781	4.36875e-27	1.12804e-24
LAMP5	412.059	-1.38984	0.128873	-10.7372	6.808e-27	1.70764e-24
PNOC	140.603	-1.85103	0.169491	-10.6073	2.75585e-26	6.72044e-24
ZEB2	58.5094	4.15947	0.241497	10.4749	1.12611e-25	2.67192e-23
PCBD1	97.0021	1.70699	0.162876	10.4672	1.22244e-25	2.82415e-23
SP8	38.0167	2.57045	0.234383	10.3641	3.61009e-25	8.1264e-23
TMSB4X	8138.46	0.767558	0.0758906	10.1142	4.77944e-24	1.04897e-21
NES	36.3351	2.56785	0.238936	10.1112	4.92735e-24	1.05505e-21
NTS	502.832	-1.10744	0.1093	-10.1055	5.22338e-24	1.09181e-21
RGS4	33.3296	2.87138	0.252476	9.92168	3.35085e-23	6.84118e-21
PRDX4	197.105	1.23634	0.125994	9.8217	9.08009e-23	1.81168e-20
PTPRN	275.697	1.07861	0.11027	9.78988	1.24445e-22	2.42779e-20
NR2F1	318.234	1.04531	0.106941	9.78212	1.3437e-22	2.56443e-20
CHCHD2	778.334	0.906389	0.0930357	9.74418	1.95349e-22	3.64887e-20
SMS	361.201	1.00832	0.104026	9.69851	3.05927e-22	5.59528e-20
EIF1AX	472.147	-0.987599	0.103821	-9.48825	2.34944e-21	4.20933e-19
ROBO2	147.615	-1.4823	0.15549	-9.36874	7.34007e-21	1.28877e-18
VIM	519.885	0.857515	0.0918891	9.33683	9.92638e-21	1.7087e-18
SMC1A	177.624	1.19427	0.13217	9.04643	1.47719e-19	2.49389e-17
PPFIA2	245.28	1.07624	0.119545	9.01003	2.05992e-19	3.41209e-17
NEFM	1090.91	0.717939	0.0797825	9.00035	2.24996e-19	3.65786e-17
ATP1B1	546.125	0.818761	0.0911729	8.98425	2.60495e-19	4.15798e-17
FOS	91.4685	1.57021	0.177504	8.84353	9.27391e-19	1.45385e-16
SEMA3D	37.7499	3.55208	0.254584	8.82123	1.1321e-18	1.74363e-16
B2M	70.2055	1.63323	0.185949	8.76948	1.79489e-18	2.71678e-16
CLIC1	164.801	1.15998	0.132832	8.74348	2.26039e-18	3.36338e-16
ZFHX3	629.857	-0.834404	0.0957318	-8.705	3.17571e-18	4.64659e-16
SLC8A1	103.92	1.4157	0.167023	8.49029	2.06125e-17	2.96651e-15
BTG1	168.975	1.14358	0.135205	8.47151	2.42223e-17	3.4298e-15
DNASE2B	29.0996	2.12963	0.243722	8.45652	2.75483e-17	3.83883e-15
COL1A2	27.3331	2.91193	0.263655	8.44255	3.10477e-17	4.25887e-15
ACSL4	215.667	1.06046	0.126283	8.4084	4.15653e-17	5.61387e-15
DIRAS3	601.769	-0.78004	0.09283	-8.39171	4.79139e-17	6.37328e-15
RND3	227.993	-1.08632	0.12909	-8.36285	6.12217e-17	8.02187e-15
DLG2	93.1055	-1.57617	0.182995	-8.34689	7.00823e-17	9.04783e-15
IL1RAPL1	30.1235	2.07028	0.242377	8.30835	9.70408e-17	1.23467e-14
NPC2	108.469	1.26844	0.153894	8.25591	1.50747e-16	1.89059e-14
GRIA4	117.303	1.25331	0.153081	8.19863	2.4315e-16	3.0065e-14
LRRTM1	21.0076	2.43459	0.262789	8.18876	2.63941e-16	3.21825e-14
FABP3	86.6056	1.39832	0.171218	8.16829	3.1278e-16	3.7615e-14
TENT5A	54.1928	1.66988	0.204065	8.15139	3.59768e-16	4.26812e-14
RXRG	22.2053	2.77346	0.264705	8.13873	3.99461e-16	4.67582e-14
ARX	52.3989	1.64039	0.201277	8.1325	4.2054e-16	4.85779e-14
NTM	126.504	1.36161	0.16931	8.04882	8.35958e-16	9.53101e-14
ZNF667-AS1	40.9907	3.89399	0.255738	8.0251	1.01447e-15	1.1418e-13
SH3BGRL3	542.619	0.783489	0.0984943	7.95715	1.76041e-15	1.95628e-13
AC010478.1	23.869	2.1366	0.258112	7.88473	3.15212e-15	3.45906e-13
ALCAM	31.6912	1.91786	0.240202	7.83767	4.58997e-15	4.97473e-13
KCNMB2	19.1246	2.50117	0.26691	7.82413	5.11175e-15	5.47268e-13
FBXW7	105.727	1.22934	0.15791	7.7944	6.47134e-15	6.84481e-13
NDST3	45.7831	1.69689	0.218068	7.75502	8.83284e-15	9.23137e-13
LSAMP	384.342	-0.842651	0.109655	-7.66642	1.76869e-14	1.82674e-12
EBF1	69.8522	-1.65105	0.207048	-7.6257	2.42717e-14	2.47769e-12
PSMD10	110.502	1.19433	0.158043	7.56562	3.86034e-14	3.89539e-12
RBFOX1	139.561	-1.21274	0.159832	-7.49574	6.59231e-14	6.57658e-12
ZNF385D	42.3886	1.62801	0.216689	7.49039	6.86681e-14	6.77345e-12
EGR1	84.4728	1.28837	0.17233	7.48297	7.26635e-14	7.08793e-12
NRP1	74.8437	1.37806	0.18466	7.47946	7.46295e-14	7.1997e-12
LINC02381	26.5356	3.33231	0.264495	7.47232	7.87912e-14	7.51857e-12
ZFHX4	563.536	-0.722353	0.0967682	-7.45577	8.93423e-14	8.43372e-12
SEC11C	921.396	0.596299	0.0801617	7.44048	1.00322e-13	9.3694e-12
SPHKAP	55.2981	1.49026	0.200814	7.42482	1.12933e-13	1.04129e-11
RBP4	36.4951	1.70206	0.227531	7.42373	1.13867e-13	1.04129e-11
DOK6	83.0843	1.25411	0.170695	7.36196	1.81235e-13	1.64027e-11
GSTP1	756.146	0.652005	0.088797	7.34432	2.068e-13	1.85255e-11
IER2	128.929	1.07671	0.148594	7.25458	4.02906e-13	3.57284e-11
H2AFJ	19.9935	1.96902	0.261089	7.23266	4.73619e-13	4.13289e-11
GAS7	135.791	-1.13185	0.154769	-7.23213	4.75477e-13	4.13289e-11
TH	71.7844	1.33319	0.187273	7.13677	9.55477e-13	8.22366e-11
WIPI1	17.606	2.01908	0.266239	7.10886	1.17005e-12	9.97273e-11
CEBPZOS	36.7092	-2.38809	0.254502	-7.10739	1.18258e-12	9.98255e-11
TXNIP	87.052	-1.39838	0.193447	-7.05767	1.69317e-12	1.41565e-10
RASSF8	41.2393	1.52399	0.216581	7.02851	2.08748e-12	1.72886e-10
GPM6A	806.295	-0.722096	0.102947	-7.00979	2.38679e-12	1.95828e-10
KCTD16	89.7582	-1.30016	0.182051	-6.98834	2.78149e-12	2.26099e-10
CDH13	21.0478	1.87648	0.262352	6.96107	3.37688e-12	2.71978e-10
SPATS2L	54.7411	1.38599	0.199616	6.95414	3.54718e-12	2.83097e-10
NNAT	108.892	-1.80387	0.270785	-6.94515	3.78055e-12	2.99004e-10
NIPAL1	15.3149	2.2417	0.270368	6.92855	4.25186e-12	3.33277e-10
LMO4	82.4556	1.21984	0.176712	6.91624	4.638e-12	3.60327e-10
FGF14	85.8664	1.20644	0.175071	6.90817	4.90939e-12	3.78066e-10
LIFR	27.5234	1.69301	0.244356	6.87336	6.27091e-12	4.75605e-10
TAC3	17.7347	2.74159	0.270604	6.87305	6.28434e-12	4.75605e-10
NEAT1	98.0056	1.77859	0.261663	6.87029	6.40708e-12	4.8075e-10
GRIN3A	40.0144	1.56095	0.229412	6.79767	1.06326e-11	7.91047e-10
OCIAD2	155.476	-1.03052	0.150905	-6.77227	1.26776e-11	9.35268e-10
RIPOR2	146.167	-1.00815	0.148248	-6.74224	1.55967e-11	1.14103e-09
SOSTDC1	39.4261	-2.58877	0.259297	-6.7298	1.69892e-11	1.23263e-09
DLX6	227.693	-0.858752	0.127377	-6.71343	1.90101e-11	1.36795e-09
GNAS	4255.32	0.450255	0.067221	6.69834	2.10804e-11	1.50459e-09
ILDR2	15.1439	2.3213	0.270854	6.6641	2.66299e-11	1.87027e-09
PAM	113.799	1.03172	0.155133	6.66487	2.64898e-11	1.87027e-09
IGFBP2	153.86	-0.986607	0.148549	-6.59062	4.3799e-11	3.05168e-09
FDPS	518.331	0.643862	0.097797	6.58608	4.51588e-11	3.12165e-09
NRG1	39.273	1.49809	0.229403	6.52965	6.59243e-11	4.52148e-09
KLF6	106.577	1.0336	0.158701	6.52473	6.8123e-11	4.63606e-09
INPP1	55.8853	1.29085	0.198408	6.51548	7.24556e-11	4.89298e-09
CXXC5	129.434	1.01882	0.156803	6.51045	7.49242e-11	5.02106e-09
DOC2B	62.0371	1.25792	0.193974	6.48774	8.7133e-11	5.79501e-09
STMN4	1104.95	-0.527839	0.0820728	-6.42908	1.28375e-10	8.47369e-09
CDH4	92.4205	-1.16305	0.17814	-6.42004	1.36235e-10	8.92542e-09
EEA1	128.78	0.930387	0.14523	6.41629	1.39637e-10	9.08057e-09
BTF3	604.898	0.653202	0.102103	6.39878	1.56622e-10	1.01102e-08
DLX2	79.111	1.18247	0.1857	6.38403	1.72487e-10	1.1053e-08
HAP1	13.6955	1.83331	0.270292	6.35281	2.1142e-10	1.34497e-08
TNFRSF12A	14.0629	1.82121	0.270356	6.34229	2.2638e-10	1.42978e-08
ASIC2	43.9281	-1.53356	0.228655	-6.31119	2.76893e-10	1.73632e-08
TSC22D3	118.365	0.961598	0.154084	6.25013	4.10114e-10	2.55347e-08
SOX2	11.9476	1.99217	0.271516	6.20636	5.42273e-10	3.35254e-08
PCDH10	59.8305	-1.33302	0.210243	-6.13835	8.33815e-10	5.11892e-08
RPS21	666.148	-0.620322	0.101161	-6.1272	8.94372e-10	5.45257e-08
AC009414.2	32.4334	1.44594	0.236095	6.12289	9.18948e-10	5.52565e-08
HSP90B1	529.204	0.592643	0.0968367	6.12301	9.18248e-10	5.52565e-08
RAP1GDS1	119.974	0.897367	0.147665	6.0882	1.14189e-09	6.81951e-08
RASEF	15.9253	2.57937	0.270857	6.07037	1.27615e-09	7.56982e-08
MEIS3	227.599	0.731691	0.121002	6.053	1.42175e-09	8.37685e-08
AC106881.1	11.8425	1.96076	0.271398	6.0152	1.79662e-09	1.0515e-07
NEGR1	88.3149	1.00825	0.16837	6.00299	1.93718e-09	1.11885e-07
CACNG8	140.253	-0.911398	0.150634	-6.00333	1.93305e-09	1.11885e-07
ETFB	418.341	-0.610207	0.101616	-5.99647	2.01655e-09	1.15708e-07
ANXA2	11.0358	1.88159	0.271341	5.98951	2.10477e-09	1.19986e-07
UNC5C	12.6538	2.12692	0.271503	5.98707	2.13657e-09	1.21012e-07
CHGB	320.058	0.64195	0.107478	5.97805	2.25825e-09	1.27085e-07
ZFAS1	875.686	-0.495213	0.0832056	-5.94891	2.69927e-09	1.50935e-07
PDGFD	14.4337	2.46089	0.271349	5.94414	2.77908e-09	1.54415e-07
TMOD1	9.06539	1.93661	0.267687	5.911	3.40037e-09	1.87404e-07
RDX	196.016	0.745833	0.126361	5.91005	3.42009e-09	1.87404e-07
CORO1C	116.961	0.90024	0.152595	5.90924	3.43683e-09	1.87404e-07
ISLR2	313.98	-0.707239	0.119524	-5.90584	3.50847e-09	1.90129e-07
ZCCHC12	332.502	-0.649618	0.109824	-5.9032	3.56516e-09	1.92015e-07
AP1S2	495.609	0.568494	0.0965083	5.89278	3.79757e-09	2.03286e-07
GABRA2	39.9302	1.29711	0.220435	5.88564	3.96517e-09	2.10971e-07
RBMS1	16.4028	1.59196	0.266908	5.87879	4.13271e-09	2.18007e-07
CAST	34.1032	1.34992	0.229901	5.87822	4.14708e-09	2.18007e-07
SNCG	8.65436	1.89029	0.26688	5.85161	4.8684e-09	2.54403e-07
RAB9B	89.2969	-1.04576	0.176322	-5.84355	5.11e-09	2.65448e-07
NEFL	1828.52	0.464775	0.0795621	5.84206	5.15584e-09	2.66254e-07
SLITRK2	24.0083	-1.94778	0.2636	-5.82552	5.69344e-09	2.92297e-07
UCHL1	2019.45	-0.440585	0.076093	-5.78896	7.08234e-09	3.61487e-07
CHODL	63.3689	-1.18882	0.200392	-5.78303	7.33651e-09	3.72296e-07
PKIB	45.9806	-1.34116	0.223175	-5.75429	8.70071e-09	4.38986e-07
ETV4	45.957	-1.3506	0.226308	-5.71426	1.10184e-08	5.52745e-07
RPL30	2171.95	-0.416168	0.0730591	-5.6955	1.23008e-08	6.13571e-07
RPS12	2374.04	-0.395574	0.0698589	-5.66171	1.49868e-08	7.43328e-07
FAIM2	88.932	0.946221	0.168278	5.64019	1.69863e-08	8.37769e-07
GNG5	25.7298	1.38176	0.244818	5.63046	1.79726e-08	8.8146e-07
RAB31	33.022	1.28436	0.228596	5.62737	1.8298e-08	8.92434e-07
SPRR2F	7.7099	1.71555	0.263005	5.6255	1.84972e-08	8.97164e-07
LINC00461	56.4349	-1.19456	0.206637	-5.61387	1.97856e-08	9.54384e-07
AL078639.1	78.075	-1.06419	0.186503	-5.60763	2.05117e-08	9.84001e-07
GLRA2	17.1184	1.49988	0.264189	5.60275	2.10981e-08	1.00663e-06
SSTR2	115.956	-0.935547	0.165774	-5.59195	2.24536e-08	1.06552e-06
PHLDA2	17.5254	1.47926	0.262745	5.58133	2.38688e-08	1.12658e-06
SNAP25	320.627	0.602099	0.108554	5.5495	2.8649e-08	1.34497e-06
HOXB2	7.01785	1.66377	0.261577	5.54771	2.89436e-08	1.35157e-06
NRIP1	187.469	-0.738626	0.13346	-5.5111	3.56595e-08	1.65637e-06
CRH	15.4847	1.49709	0.267018	5.50828	3.62355e-08	1.67427e-06
TSPAN18	65.0986	-1.12274	0.199899	-5.49134	3.98894e-08	1.83345e-06
PBX3	729.109	-0.481514	0.0877201	-5.48613	4.10843e-08	1.87854e-06
HS3ST1	11.9729	1.53686	0.271038	5.46944	4.51449e-08	2.05351e-06
PEG10	3896.88	-0.473187	0.0865789	-5.46491	4.63132e-08	2.09579e-06
RAB3B	235.138	-0.676886	0.123578	-5.46178	4.71384e-08	2.12219e-06
LCORL	181.651	-0.736704	0.134358	-5.45964	4.77093e-08	2.13694e-06
PPP2R2B	423.023	-0.554749	0.10155	-5.45636	4.85981e-08	2.1657e-06
RPS23	2160.51	-0.393635	0.0724588	-5.43172	5.58132e-08	2.46223e-06
CLVS2	78.3399	0.96909	0.17897	5.43212	5.56887e-08	2.46223e-06
NAP1L3	364.644	0.568453	0.104833	5.42601	5.76289e-08	2.52962e-06
SEC24D	18.9134	1.41697	0.258976	5.42475	5.80368e-08	2.53485e-06
TMEM47	138.669	-0.837364	0.153476	-5.42079	5.93371e-08	2.57881e-06
MYO10	19.2298	1.42121	0.260789	5.41957	5.97426e-08	2.58365e-06
MGST1	6.46186	1.56502	0.25848	5.41005	6.30065e-08	2.71144e-06
EPB41L4A-AS1	211.353	-0.763807	0.141968	-5.36128	8.2633e-08	3.53871e-06
FOXG1	241.714	-0.651958	0.121473	-5.35272	8.66411e-08	3.69234e-06
RPL23	688.81	-0.528528	0.098952	-5.33808	9.39369e-08	3.98392e-06
AK5	55.7879	1.06859	0.201065	5.33256	9.68401e-08	4.08731e-06
ZNF503-AS2	47.2188	-1.20382	0.218252	-5.32843	9.90668e-08	4.16128e-06
TCEAL1	68.0753	-1.05494	0.194483	-5.31999	1.03773e-07	4.33821e-06
NME3	77.7231	-1.00318	0.187937	-5.26025	1.43859e-07	5.98551e-06
PAK3	703.32	-0.468429	0.0890426	-5.25776	1.45823e-07	6.0386e-06
SNHG8	122.581	-0.81608	0.155162	-5.22057	1.78369e-07	7.35164e-06
RPH3A	22.6217	-1.53328	0.260954	-5.21536	1.83463e-07	7.52626e-06
AC016044.1	8.75038	1.84669	0.267845	5.21038	1.88452e-07	7.69497e-06
SCPEP1	13.4906	1.42222	0.270484	5.20672	1.9221e-07	7.81208e-06
KCTD8	8.52906	1.6571	0.267951	5.19391	2.05927e-07	8.32837e-06
CSRP2	70.4447	-1.10074	0.208128	-5.19311	2.0681e-07	8.32837e-06
MT3	38.0664	-1.27384	0.234468	-5.18995	2.10354e-07	8.43241e-06
FAR2	13.6363	1.41394	0.269316	5.16622	2.38875e-07	9.53221e-06
RPL26	1807.87	-0.393358	0.0762316	-5.15911	2.48123e-07	9.85642e-06
VWC2	14.9427	1.40303	0.267656	5.15244	2.57123e-07	1.01679e-05
GUCY1A2	46.1278	1.07847	0.210124	5.14644	2.65483e-07	1.04515e-05
PENK	9.14585	1.84048	0.268871	5.1433	2.69958e-07	1.05802e-05
LSM5	127.551	-0.81359	0.157296	-5.13541	2.81537e-07	1.09849e-05
CCDC50	127.496	0.740173	0.144673	5.12584	2.96221e-07	1.15067e-05
IGSF10	68.2563	-1.00155	0.19205	-5.12196	3.02368e-07	1.16938e-05
RASSF8-AS1	34.439	1.15207	0.22531	5.12079	3.04256e-07	1.17152e-05
PTPRD	95.3169	0.836547	0.163848	5.11801	3.08774e-07	1.18372e-05
EEF1A1	5106.55	-0.342173	0.0668975	-5.11462	3.14377e-07	1.19689e-05
TIAM2	32.8083	1.18165	0.231702	5.11428	3.14934e-07	1.19689e-05
MBP	35.4351	1.18995	0.23473	5.10477	3.31198e-07	1.25327e-05
RPS13	2220.34	-0.420509	0.0826452	-5.0872	3.63393e-07	1.36335e-05
CCND2	54.3375	-1.10428	0.21183	-5.08773	3.62376e-07	1.36335e-05
RPL39	1582.26	-0.56243	0.110699	-5.07899	3.79448e-07	1.41752e-05
CNIH4	127.349	0.754594	0.149202	5.06852	4.00926e-07	1.48508e-05
ITGB1	94.121	0.860868	0.170445	5.0681	4.01802e-07	1.48508e-05
RPS24	2198.82	-0.422608	0.0833768	-5.06772	4.02609e-07	1.48508e-05
CAMK2A	41.886	-1.2023	0.228743	-5.05983	4.19627e-07	1.54138e-05
SCD	147.814	0.718183	0.142628	5.04505	4.53397e-07	1.65849e-05
PCDH15	10.0755	1.40703	0.271111	5.04332	4.5752e-07	1.66663e-05
PTPDC1	42.7691	1.06513	0.212497	5.03745	4.71783e-07	1.71148e-05
TENM3	12.8142	1.37598	0.270374	5.03434	4.7951e-07	1.73235e-05
GEM	8.63425	1.43877	0.268822	5.03346	4.81699e-07	1.73313e-05
STMN1	4533.48	-0.378786	0.0753373	-5.0275	4.96909e-07	1.78056e-05
RPL10	3098.2	-0.375845	0.0749352	-5.01512	5.3e-07	1.89141e-05
RFLNB	13.8494	1.35634	0.268743	5.00994	5.44464e-07	1.93516e-05
ARPP21	106.63	0.770706	0.154378	5.00485	5.59064e-07	1.97904e-05
IGFBP5	20.0628	-1.50262	0.26462	-4.98859	6.08219e-07	2.1444e-05
CACNA1G	27.7323	-1.33539	0.249808	-4.98781	6.10662e-07	2.1444e-05
INHBA-AS1	18.7387	-1.56387	0.268034	-4.97827	6.4154e-07	2.24386e-05
NCALD	79.1167	0.876439	0.176476	4.97548	6.50854e-07	2.2674e-05
AHI1	213.953	0.674119	0.135753	4.97184	6.63208e-07	2.3013e-05
EFNA5	9.97441	1.38963	0.271192	4.97089	6.66461e-07	2.30349e-05
ONECUT3	8.44681	1.73511	0.26697	4.96363	6.91883e-07	2.38198e-05
SLC12A5	131.006	-0.74722	0.150247	-4.94306	7.69062e-07	2.63734e-05
HMGN3	57.0842	0.947234	0.19239	4.93795	7.8948e-07	2.68637e-05
NUDT1	56.4559	-1.03543	0.204977	-4.93833	7.87928e-07	2.68637e-05
LINC01551	175.392	-0.712477	0.143744	-4.93671	7.94524e-07	2.6931e-05
GRIA1	107.359	0.80869	0.165127	4.913	8.9694e-07	3.02855e-05
CLSTN2	105.716	0.78845	0.161509	4.89654	9.75369e-07	3.28075e-05
RPL29	1669.9	-0.391166	0.0800448	-4.88582	1.02997e-06	3.4512e-05
FABP5	453.325	-0.480931	0.0984131	-4.88215	1.04935e-06	3.50275e-05
ATP1B3	389.541	0.520814	0.106977	4.87169	1.1065e-06	3.67952e-05
IFI27L2	136.58	0.719953	0.148177	4.8677	1.12907e-06	3.7404e-05
OSBPL8	257.937	0.565793	0.116472	4.8609	1.16853e-06	3.85659e-05
ENC1	317.979	-0.532777	0.110121	-4.83091	1.35907e-06	4.46865e-05
ARID5B	77.3733	-0.902682	0.184616	-4.82512	1.39922e-06	4.58348e-05
RPS2	3359.36	-0.36933	0.0766125	-4.82037	1.43291e-06	4.67639e-05
CD99	17.0947	-1.51437	0.268056	-4.81752	1.45354e-06	4.72617e-05
SCRT2	46.9734	-1.07169	0.216443	-4.81421	1.47785e-06	4.78747e-05
KLF13	87.2614	0.830819	0.173195	4.80775	1.52638e-06	4.92651e-05
RPS15A	1773.57	-0.361998	0.0755637	-4.78979	1.66952e-06	5.36876e-05
MIR4435-2HG	19.9461	1.23471	0.258475	4.78511	1.70894e-06	5.46925e-05
SMPD3	42.0494	-1.11255	0.225038	-4.78461	1.71323e-06	5.46925e-05
ZFHX2	66.0216	-0.940914	0.193757	-4.77716	1.77786e-06	5.655e-05
MEIS1	15.1468	1.2702	0.265395	4.77171	1.82672e-06	5.78945e-05
CLU	99.1199	0.772241	0.162964	4.75326	2.00167e-06	6.3211e-05
SCG3	721.87	0.429921	0.0905386	4.75008	2.03341e-06	6.39832e-05
ELOVL5	52.3664	0.964714	0.204424	4.74607	2.07402e-06	6.50281e-05
PTN	16.9387	1.24237	0.261604	4.73771	2.16146e-06	6.75283e-05
ZNF467	46.2095	-1.08468	0.222873	-4.73054	2.2392e-06	6.9709e-05
BASP1	3151.71	-0.362939	0.0767368	-4.72917	2.25443e-06	6.9935e-05
ACTB	3107.77	0.368329	0.0782311	4.70833	2.49753e-06	7.72037e-05
VSTM2A	77.1171	-0.884025	0.185526	-4.70523	2.53575e-06	7.81101e-05
CITED1	61.5192	0.885091	0.188803	4.70276	2.56665e-06	7.87407e-05
ZNF503	167.184	-0.703952	0.149018	-4.70217	2.57416e-06	7.87407e-05
FOXP1	23.5157	1.16352	0.249624	4.69004	2.73156e-06	8.29771e-05
FKBP2	376.985	0.476626	0.101679	4.69008	2.73104e-06	8.29771e-05
SAMD5	38.0262	-1.14574	0.23679	-4.67266	2.9732e-06	9.00061e-05
KCNJ6	43.1207	-1.07	0.222578	-4.66145	3.13992e-06	9.47264e-05
TUBA1C	22.3955	-1.3037	0.258125	-4.66037	3.15639e-06	9.48969e-05
MEST	473.283	-0.457613	0.0981854	-4.65708	3.20732e-06	9.60992e-05
THSD7A	78.4385	0.801176	0.172726	4.65374	3.25974e-06	9.73375e-05
CYSTM1	194.285	0.617299	0.132785	4.65275	3.27544e-06	9.74749e-05
CELF2	240.009	-0.608735	0.130714	-4.64593	3.38546e-06	0.000100409
LYPD1	48.3505	-1.05918	0.222691	-4.6395	3.49249e-06	0.000102888
PKIA	530.975	-0.446962	0.0962582	-4.63995	3.48491e-06	0.000102888
PRKACB	287.948	0.533985	0.115651	4.62012	3.83527e-06	0.000112608
KLHL4	10.4132	1.27317	0.271295	4.608	4.06568e-06	0.000118975
SLC7A14	27.752	-1.20736	0.247986	-4.60572	4.11045e-06	0.000119886
RHOC	19.9711	1.17773	0.256793	4.60006	4.22367e-06	0.00012278
TDRD9	24.6197	-1.25421	0.255066	-4.5967	4.29225e-06	0.000124362
MEF2C	87.7655	0.865865	0.188965	4.59245	4.38067e-06	0.000126384
SRI	270.036	0.524809	0.114375	4.59197	4.39082e-06	0.000126384
MYL12A	89.3262	0.799045	0.174862	4.58127	4.62156e-06	0.00013259
NCS1	269.76	0.546525	0.119395	4.57987	4.65271e-06	0.000133049
INPP5F	92.7283	0.739479	0.161888	4.57843	4.6848e-06	0.000133532
DACH1	11.0717	1.24751	0.271515	4.57406	4.78352e-06	0.000135905
LNX1	16.4442	-1.40117	0.268324	-4.57019	4.87274e-06	0.000137549
TCEAL2	316.756	-0.540427	0.118035	-4.57053	4.86483e-06	0.000137549
RASGRF1	69.8719	-0.887001	0.19154	-4.56657	4.95768e-06	0.000139498
SQLE	418.677	0.461481	0.101155	4.56475	5.00086e-06	0.000140264
PJA2	547.603	0.437171	0.0960557	4.5523	5.30631e-06	0.000148357
ONECUT2	58.5695	0.860801	0.189833	4.55065	5.34804e-06	0.000149049
RPS25	1153.35	-0.38635	0.0849978	-4.54401	5.5193e-06	0.000153273
CENPV	232.157	-0.578999	0.127114	-4.54343	5.53452e-06	0.000153273
RIT2	33.3791	-1.13588	0.240776	-4.5373	5.6978e-06	0.000157299
IGSF3	46.8085	-1.00615	0.216523	-4.53198	5.84334e-06	0.000160811
DHRS7	105.302	0.718839	0.159448	4.51873	6.22119e-06	0.000169614
FAM57B	283.234	-0.546326	0.120682	-4.51982	6.18919e-06	0.000169614
RPL28	1761.9	-0.362365	0.080174	-4.51888	6.21687e-06	0.000169614
PCDH7	278.108	0.507102	0.112463	4.5128	6.39781e-06	0.00017389
NTRK3	94.9687	-0.782014	0.171991	-4.51054	6.46635e-06	0.00017521
AC027031.2	223.957	-0.593948	0.132087	-4.48426	7.31658e-06	0.000197638
ECI1	51.4722	0.920358	0.206593	4.47442	7.66188e-06	0.00020633
MAP7D2	21.7605	-1.2484	0.259504	-4.46643	7.95359e-06	0.000213531
GCH1	8.01043	1.23241	0.268948	4.46576	7.97845e-06	0.000213545
PTGR1	18.827	1.14276	0.25665	4.46251	8.10056e-06	0.000214848
ATP2B1-AS1	19.8124	1.15955	0.259195	4.46289	8.08634e-06	0.000214848
PDK2	74.5647	-0.850423	0.188036	-4.46361	8.05905e-06	0.000214848
VAT1	266.694	0.529321	0.118784	4.45932	8.22184e-06	0.000217408
ARHGDIB	39.8977	0.956914	0.215492	4.45775	8.2826e-06	0.000218357
LRRTM4	82.3752	-0.871697	0.194009	-4.45458	8.40567e-06	0.000220938
ACAT2	413.744	0.461187	0.103939	4.43858	9.05523e-06	0.000236595
TPM4	201.891	0.543405	0.122538	4.43916	9.03111e-06	0.000236595
GNG3	415.128	-0.467803	0.105514	-4.42876	9.47779e-06	0.000246587
RPS19	2560.26	-0.307108	0.0693435	-4.42839	9.49385e-06	0.000246587
MRPS15	186.148	0.575351	0.130314	4.42099	9.82478e-06	0.00025443
JUNB	25.7038	1.07624	0.244192	4.41862	9.93333e-06	0.000256484
NREP	400.209	-0.48417	0.109784	-4.40512	1.05724e-05	0.000272184
ENO1	449.387	0.447013	0.10154	4.40348	1.06526e-05	0.000273449
KDM5C	45.7078	0.902714	0.206304	4.39625	1.10136e-05	0.00028189
ATP2B4	17.3182	1.14369	0.261133	4.3941	1.11233e-05	0.00028387
DCBLD2	299.026	0.556433	0.126846	4.39121	1.12721e-05	0.000286834
TBL1X	66.4935	0.800487	0.182967	4.38969	1.13511e-05	0.000288009
RPS27A	2600.82	-0.34523	0.0788028	-4.38042	1.18451e-05	0.000299677
RPL35A	1788.47	-0.353521	0.0807121	-4.37935	1.19032e-05	0.000299696
BEX1	1241.51	0.395566	0.0903351	4.37915	1.19141e-05	0.000299696
ATP2B1	259.976	0.523609	0.119703	4.37829	1.19614e-05	0.000300027
SNTG1	35.6674	0.997388	0.228319	4.37021	1.24125e-05	0.000310453
CNN3	117.094	0.709927	0.162941	4.36217	1.28778e-05	0.000321176
PALMD	51.7733	-0.946266	0.212926	-4.35692	1.31907e-05	0.000326199
TPD52L1	29.6028	-1.12787	0.248189	-4.35728	1.31688e-05	0.000326199
UTRN	41.3015	-1.00903	0.225271	-4.35721	1.3173e-05	0.000326199
NDRG2	35.9744	-1.0572	0.235205	-4.35268	1.34482e-05	0.000331635
SELENOW	1026.08	-0.371606	0.0855279	-4.34354	1.40206e-05	0.000344781
CHD3	192.438	-0.584606	0.13491	-4.32166	1.54862e-05	0.000379759
LRCH2	103.099	-0.708837	0.16332	-4.30877	1.64164e-05	0.000401448
IGBP1	172.985	-0.598315	0.138861	-4.29354	1.75846e-05	0.000428821
CHD5	91.4722	-0.744933	0.17214	-4.29152	1.77456e-05	0.000430324
RFTN1	11.9639	1.16413	0.27033	4.29135	1.77587e-05	0.000430324
PAWR	29.0983	1.05284	0.247591	4.29092	1.77933e-05	0.000430324
NCAM2	40.257	0.922195	0.21624	4.28653	1.81488e-05	0.000437715
NUDT15	36.5601	0.938188	0.221255	4.25716	2.07042e-05	0.000497979
ADARB2	79.714	0.747928	0.176586	4.24733	2.16331e-05	0.000518899
WDR1	89.6649	0.709239	0.167774	4.23829	2.25227e-05	0.000538765
PLA2G16	6.95536	1.15372	0.265108	4.2349	2.28653e-05	0.000545473
UQCRH	1382.68	-0.355644	0.0841026	-4.22768	2.36116e-05	0.000561752
REPS2	60.7093	-0.84486	0.197004	-4.22287	2.41211e-05	0.000572322
DCXR	206.286	0.519157	0.123122	4.22024	2.44037e-05	0.000577467
GNAO1	319.331	-0.483448	0.114583	-4.21308	2.5191e-05	0.000594495
SMC2	35.03	0.937478	0.224046	4.20595	2.59992e-05	0.000611922
RPS3	1790.47	-0.332989	0.0796014	-4.18253	2.88283e-05	0.000676694
GCHFR	25.1612	1.00606	0.241957	4.17815	2.93888e-05	0.000688011
SLC35G2	25.3648	1.01592	0.244109	4.16533	3.10909e-05	0.000725922
MED12L	67.5162	-0.805563	0.191509	-4.15645	3.23234e-05	0.000752698
ACP5	3.23396	0.862922	0.216429	4.15167	3.30053e-05	0.000766543
MAP2K6	29.1263	-1.05837	0.244448	-4.14986	3.32677e-05	0.0007706
RFK	354.223	0.437891	0.105654	4.14647	3.37636e-05	0.000780028
PDIA3	207.903	0.502951	0.121579	4.14125	3.45417e-05	0.00079591
MEIS2	1545.37	-0.320042	0.0772921	-4.14003	3.47255e-05	0.00079805
ADGRL4	10.9755	0.396626	0.174844	4.13711	3.517e-05	0.000801158
KCNK12	141.185	-0.660457	0.158918	-4.13675	3.52258e-05	0.000801158
SLC35D2	5.3306	1.1539	0.25358	4.1373	3.5142e-05	0.000801158
RAB3A	297.583	-0.52045	0.125544	-4.13783	3.50606e-05	0.000801158
NALCN	44.9035	0.858906	0.208465	4.13343	3.57391e-05	0.000810732
PPP3CA	187.291	-0.544216	0.13153	-4.12705	3.67448e-05	0.000829381
PLAGL1	49.9175	-0.899081	0.213823	-4.12699	3.67544e-05	0.000829381
FERMT2	37.7209	0.945189	0.230497	4.12643	3.68446e-05	0.000829381
CSRNP3	291.703	-0.464416	0.112569	-4.12018	3.78579e-05	0.000850011
TTN	48.7526	-0.901202	0.215088	-4.11398	3.88891e-05	0.000870938
SMARCA1	163.789	0.549509	0.133842	4.10989	3.95851e-05	0.000884269
CAMKV	92.9049	-0.743407	0.179588	-4.1067	4.01351e-05	0.000894279
TLE4	603.909	-0.471847	0.115177	-4.09533	4.21574e-05	0.000936961
CAPN2	35.4407	0.905292	0.222399	4.09148	4.28622e-05	0.00095022
PTPRZ1	63.5536	-0.806912	0.194617	-4.08998	4.31412e-05	0.000953996
HMGCS1	371.095	0.44108	0.107969	4.08802	4.35063e-05	0.000959653
GABRA5	60.3381	-0.820531	0.198077	-4.08256	4.45428e-05	0.000980052
SORCS2	9.84713	1.11195	0.271492	4.07495	4.60242e-05	0.00101012
MDK	33.7018	0.911313	0.225086	4.06758	4.75041e-05	0.00104
RGS17	166.32	-0.561018	0.137502	-4.06685	4.76526e-05	0.00104065
TCEAL3	200.398	-0.530382	0.130187	-4.06324	4.83971e-05	0.00105429
KCNAB1	26.6515	0.966859	0.239113	4.05852	4.93855e-05	0.00107316
PPM1K	238.867	-0.499736	0.123126	-4.0516	5.08695e-05	0.00110244
MSMO1	288.27	0.440859	0.108919	4.05049	5.11099e-05	0.00110244
COPRS	274.054	0.464702	0.114804	4.05064	5.10787e-05	0.00110244
STXBP6	27.9097	-1.04226	0.247351	-4.04468	5.23938e-05	0.00112737
DUSP4	423.31	0.413298	0.102413	4.037	5.41399e-05	0.00116209
SPTBN1	473.602	0.382509	0.0949192	4.03141	5.54437e-05	0.00118428
CCDC167	236.481	0.491599	0.122014	4.03196	5.53134e-05	0.00118428
SLF2	76.4894	0.706301	0.176011	4.02807	5.62376e-05	0.00119833
VSTM2L	38.5517	-0.938744	0.226876	-4.02706	5.64788e-05	0.00120055
SPATA6	15.5549	1.06039	0.264043	4.02385	5.72544e-05	0.0012141
TOMM7	481.615	-0.475899	0.118224	-4.0217	5.77794e-05	0.00122228
TMEM54	13.2357	1.07543	0.268368	4.01414	5.96636e-05	0.0012591
HMGCR	351.981	0.445898	0.111352	4.00714	6.14572e-05	0.00129384
PIK3R1	358.516	-0.456632	0.114033	-4.00094	6.3092e-05	0.00132508
CRYM	9.90686	-1.41517	0.270147	-3.9998	6.33972e-05	0.00132831
TMEM167A	277.318	-0.471136	0.117692	-3.9974	6.40429e-05	0.00133865
RPLP1	3118.89	-0.303823	0.0760953	-3.99234	6.54253e-05	0.0013643
CPNE5	34.9062	-0.959208	0.233309	-3.99145	6.56692e-05	0.00136614
ARAP2	5.16217	1.07962	0.252883	3.98863	6.64546e-05	0.00137921
CPLX2	67.6949	0.718755	0.180974	3.98648	6.70598e-05	0.00138849
PSD3	83.5248	0.685533	0.172631	3.9854	6.73672e-05	0.00139157
NAV2	25.8334	-1.03775	0.249023	-3.98457	6.76037e-05	0.00139318
NRXN3	156.878	-0.611059	0.152977	-3.98208	6.83145e-05	0.00140453
KC877982.1	11.5977	-1.27341	0.271499	-3.97187	7.13106e-05	0.0014627
NT5C	55.8699	0.796104	0.201444	3.96173	7.44084e-05	0.00152268
COMT	36.7014	-0.937414	0.230197	-3.95877	7.53375e-05	0.00153811
GFPT1	176.045	0.520491	0.131859	3.95249	7.73407e-05	0.0015717
NANS	76.5758	0.716413	0.181565	3.95286	7.72235e-05	0.0015717
BID	42.2577	-0.906298	0.224212	-3.95143	7.76851e-05	0.00157505
NIPSNAP1	169.445	-0.543685	0.137448	-3.94407	8.01116e-05	0.00162051
RTL8A	92.4004	-0.689858	0.173705	-3.94039	8.13497e-05	0.00164177
TAX1BP1	210.319	0.483046	0.122746	3.9391	8.17863e-05	0.00164679
GRIN2A	6.49298	1.06773	0.263494	3.93843	8.20157e-05	0.00164763
ARL4A	44.9994	0.811087	0.206743	3.9376	8.23014e-05	0.0016496
DDIT3	171.852	0.529131	0.134558	3.9366	8.26456e-05	0.00165272
PTHLH	3.9044	1.01678	0.235108	3.92926	8.52081e-05	0.00170009
PSME2	91.2169	0.667947	0.170384	3.92871	8.54025e-05	0.00170011
BAZ2B	151.075	0.537219	0.13697	3.92789	8.56926e-05	0.00170203
HSP90AA1	3187.98	0.254386	0.0648192	3.92468	8.68464e-05	0.00172105
CHD7	25.8192	0.960502	0.246255	3.9234	8.73079e-05	0.0017263
DOCK5	8.43515	1.0432	0.2679	3.92246	8.765e-05	0.00172917
GRID2	208.685	0.532348	0.13595	3.92185	8.78718e-05	0.00172966
CRHBP	13.5333	0.631691	0.21278	3.91264	9.12942e-05	0.00178895
HIST1H1E	132.139	0.621697	0.159127	3.9121	9.14952e-05	0.00178895
SRPK2	303.442	-0.43268	0.11044	-3.91315	9.10994e-05	0.00178895
RAPGEF6	32.0625	-0.961948	0.238545	-3.909	9.26775e-05	0.00180804
ST8SIA1	26.3638	0.929779	0.239259	3.90774	9.31626e-05	0.00181347
C6orf106	37.8803	0.846862	0.217804	3.90028	9.60834e-05	0.00186619
ATF5	67.7861	-0.81013	0.205659	-3.89648	9.76011e-05	0.00189148
KIF21A	426.174	0.394287	0.101282	3.89459	9.83632e-05	0.00190205
HPCAL1	73.3271	-0.747135	0.189787	-3.89387	9.86565e-05	0.00190353
SOX11	632.288	-0.349784	0.0898853	-3.89004	0.000100228	0.00192961
TTC19	154.642	0.524711	0.135122	3.88924	0.00010056	0.00193177
CBX3	374.782	-0.409586	0.105261	-3.88781	0.000101152	0.0019389
CNIH2	411.963	-0.421626	0.108561	-3.8799	0.000104501	0.00199873
POU3F3	18.4356	-1.08825	0.263139	-3.87845	0.000105125	0.0020063
TNKS1BP1	15.9888	1.02077	0.263731	3.87712	0.000105699	0.00201287
FGF13	112.905	0.595464	0.153947	3.87376	0.00010717	0.00203647
GSTT2B	7.63368	1.03987	0.267483	3.86347	0.000111788	0.00211963
SSBP2	177.214	-0.514188	0.13278	-3.86221	0.000112366	0.002126
BCL11A	32.8688	-0.94477	0.237381	-3.86146	0.000112709	0.0021279
HPCA	57.083	-0.78759	0.201509	-3.85281	0.00011677	0.00219983
MID1IP1	10.2695	1.04994	0.271481	3.85206	0.000117128	0.00220186
TUBA1A	13748.5	-0.237491	0.0617078	-3.84858	0.000118804	0.00222556
OLFM2	233.72	-0.519874	0.134774	-3.84839	0.000118896	0.00222556
CPNE7	27.8965	0.915281	0.2384	3.84732	0.000119418	0.00223058
PPP1R14C	73.7606	-0.71517	0.184969	-3.82994	0.000128177	0.00238404
CHGA	117.113	0.574162	0.150213	3.83014	0.000128069	0.00238404
SHD	59.0867	-0.775627	0.200454	-3.81914	0.000133918	0.00248556
RAB30	69.6328	-0.734689	0.190612	-3.81649	0.000135365	0.0025071
RPRML	24.9398	-0.996035	0.250085	-3.81532	0.000136007	0.00251369
CTNNAL1	19.5877	0.970482	0.25626	3.81195	0.000137872	0.00254282
SSR4	537.271	0.397561	0.10439	3.81003	0.000138952	0.00255737
LINC00632	172.724	-0.599722	0.157158	-3.80901	0.000139525	0.00256253
RELN	60.1409	-0.77962	0.202409	-3.80479	0.000141926	0.00260118
COX7A2	1522.54	-0.327697	0.0862285	-3.79958	0.000144941	0.00265091
PRKAR1A	233.416	0.450364	0.118742	3.79552	0.000147336	0.00268911
WEE1	5.90932	0.975263	0.25612	3.78494	0.000153743	0.00280023
PCSK1N	1722.39	-0.272434	0.0721177	-3.77718	0.000158612	0.00288292
MANF	149.745	0.559669	0.148487	3.77609	0.000159311	0.00288966
KIFAP3	319.968	0.40887	0.108387	3.77483	0.000160119	0.00289831
HSPA1A	34.718	0.855028	0.227329	3.77151	0.000162265	0.00293112
CNTNAP2	465.302	-0.381893	0.101376	-3.76468	0.000166759	0.00300612
MXRA7	94.0537	0.648738	0.173084	3.7535	0.000174382	0.00313709
NSG2	829.118	-0.329537	0.0879284	-3.74651	0.000179312	0.00321919
PLA2G12A	41.4715	-0.842921	0.220344	-3.74535	0.000180143	0.0032275
LRFN5	65.0898	-0.723432	0.19112	-3.74397	0.000181134	0.00323864
ANXA5	11.1919	1.0088	0.270988	3.73853	0.000185097	0.00330278
PCDH11X	119.369	-0.665447	0.177866	-3.72521	0.000195154	0.00347516
CAP1	187.384	0.477131	0.128461	3.71816	0.000200677	0.00356326
GLRX2	61.6719	0.693562	0.187213	3.71787	0.000200913	0.00356326
CLIP4	17.4509	0.97506	0.263356	3.70919	0.000207923	0.00368016
JPH4	178.769	-0.524606	0.141133	-3.70748	0.000209335	0.00369768
RPL34	1554.2	-0.32379	0.0873861	-3.70466	0.000211671	0.00373145
RPL32	2626.09	-0.281175	0.0759752	-3.70051	0.000215167	0.00378547
FABP7	6.06973	0.972233	0.258118	3.6929	0.000221714	0.00388508
CASK	228.936	-0.459876	0.124322	-3.69327	0.000221386	0.00388508
CCSER1	140.157	-0.587108	0.158609	-3.69131	0.000223103	0.00389905
TUBB4B	288.165	0.403317	0.109335	3.69097	0.0002234	0.00389905
BAIAP3	37.0885	0.799763	0.217747	3.68891	0.000225219	0.00392301
PSMD8	788.825	0.313543	0.0850495	3.68709	0.000226837	0.00394336
RPL24	1861.89	-0.282649	0.0766825	-3.68552	0.00022824	0.00395992
DCLK1	260.311	0.44993	0.122226	3.68478	0.000228903	0.00396359
COX6A1	1577.84	-0.302154	0.0820339	-3.68261	0.00023086	0.0039896
DNAJC1	34.9222	0.827813	0.226424	3.67237	0.000240307	0.00414471
SEC14L1	134.705	-0.54965	0.149205	-3.66893	0.000243563	0.00419263
IGF2BP3	52.2515	0.741184	0.202647	3.66606	0.000246316	0.00422594
LGALS14	9.09108	-1.23598	0.269159	-3.66591	0.000246461	0.00422594
EPCAM	86.4465	-0.656986	0.178073	-3.66506	0.000247281	0.00423173
FAM49A	54.1723	-0.754081	0.203593	-3.6513	0.000260916	0.00445638
MYO6	66.3693	0.659318	0.181347	3.6467	0.000265632	0.0045019
AC093673.1	27.8436	0.884596	0.242754	3.64769	0.000264605	0.0045019
EFNB2	66.7442	-0.704882	0.191442	-3.64711	0.000265202	0.0045019
ZNF785	20.3831	-0.991106	0.25869	-3.64761	0.000264691	0.0045019
FAM50A	178.692	0.470625	0.129266	3.64564	0.000266725	0.00450304
RPS11	979.271	-0.361247	0.0990594	-3.64585	0.000266513	0.00450304
SNHG12	60.7077	-0.718874	0.195073	-3.64103	0.000271547	0.00457564
NAB1	42.8956	0.777399	0.214813	3.64013	0.000272496	0.00458284
CRABP2	39.4444	0.778419	0.214889	3.63672	0.000276127	0.00463503
DPF1	233.992	-0.458309	0.126102	-3.62758	0.00028609	0.00479311
RGS16	9.005	0.990708	0.271229	3.62084	0.000293646	0.00491032
SERPINI1	87.9791	-0.633886	0.174247	-3.61517	0.000300145	0.00500946
ZNF677	72.993	-0.669325	0.183628	-3.61324	0.00030239	0.00503735
HABP4	58.5498	0.683176	0.190238	3.60298	0.00031459	0.00522076
FXYD7	76.0495	-0.674177	0.185596	-3.60327	0.000314234	0.00522076
SCN3B	222.324	-0.455811	0.126723	-3.59135	0.000328967	0.00543881
PPIB	464.711	0.363829	0.101337	3.59161	0.000328643	0.00543881
KCNK1	16.163	-1.01783	0.26613	-3.58927	0.000331605	0.00547211
DYRK2	55.3526	-0.73415	0.201969	-3.5882	0.000332965	0.00548424
MPPED2	82.3319	-0.641763	0.177514	-3.58722	0.000334219	0.00549459
SHC3	149.789	-0.538204	0.149667	-3.58275	0.000339993	0.00557906
RPL11	2473.83	-0.259546	0.0724959	-3.57985	0.000343794	0.00563091
SLC18A3	6.06594	0.943481	0.261773	3.57838	0.000345725	0.00565198
ENHO	273.34	-0.461708	0.128898	-3.57549	0.000349576	0.00570433
CISD2	199.91	0.448536	0.125615	3.57488	0.000350391	0.00570702
SFRP2	3.57194	0.816358	0.221558	3.57339	0.000352383	0.00571825
CDH8	39.0837	-0.829453	0.227466	-3.57367	0.000352013	0.00571825
DDT	187.86	-0.486503	0.135923	-3.57156	0.000354867	0.00574792
FAM13C	78.2139	-0.679845	0.189036	-3.57025	0.000356644	0.00576607
CALD1	75.9901	0.63075	0.177398	3.569	0.000358353	0.00578305
GABRB2	36.4266	0.788538	0.222468	3.56494	0.000363936	0.00586238
CSNK1G2	76.7276	0.633266	0.178289	3.56444	0.000364631	0.00586282
LPGAT1	189.152	0.449542	0.126511	3.55667	0.000375587	0.00601693
ZNF703	17.234	0.927119	0.26188	3.557	0.000375113	0.00601693
HTN1	15.5189	-1.01251	0.268557	-3.5544	0.000378836	0.00605793
CKB	1189.88	-0.281059	0.0792712	-3.54488	0.000392788	0.00626961
LRP1B	120.005	-0.593252	0.166845	-3.54405	0.000394036	0.00627811
SRSF2	193.927	-0.507391	0.142913	-3.54072	0.000399031	0.00634618
USP9X	165.054	-0.488142	0.137699	-3.5365	0.000405464	0.00643682
HUNK	30.9144	-0.867164	0.238348	-3.53339	0.000410272	0.00650141
SYN3	16.4285	-0.995468	0.265913	-3.53174	0.000412835	0.00653023
FAU	1986.84	-0.288961	0.081964	-3.52498	0.000423515	0.00668713
RAMP1	54.6579	-0.734505	0.205901	-3.51858	0.000433868	0.00682376
DDX3X	252.011	-0.425909	0.120919	-3.51772	0.000435278	0.00682376
RPL36A	211.123	-0.440597	0.125005	-3.51846	0.000434051	0.00682376
HSPA5	256.164	0.408092	0.116083	3.51811	0.000434633	0.00682376
CACNG7	41.023	-0.798519	0.223102	-3.51246	0.000443984	0.00694784
CIRBP	675.577	-0.310797	0.0885095	-3.51048	0.000447293	0.00698716
COL8A1	11.16	-1.04661	0.271513	-3.50995	0.000448199	0.00698888
RPL27A	1041.33	-0.325586	0.0928007	-3.50793	0.000451608	0.00702955
ARFGEF3	68.9039	0.646627	0.185253	3.50368	0.000458874	0.00713001
EXOC6	63.3529	0.646588	0.185249	3.50215	0.000461523	0.00715849
KIF5C	1385.78	-0.261811	0.0748438	-3.49765	0.000469382	0.00725941
EIF4A2	667.701	-0.307182	0.0878023	-3.49748	0.000469683	0.00725941
BZW2	266.544	-0.435546	0.12443	-3.49567	0.000472877	0.00729593
IQSEC2	11.7264	0.944314	0.270153	3.49022	0.000482622	0.00743323
FAT3	117.592	-0.564676	0.161295	-3.4883	0.0004861	0.00747368
ATP6V1G1	729.737	0.315357	0.0904556	3.48677	0.000488892	0.00750347
RNASET2	32.7864	-0.839341	0.23473	-3.48245	0.000496845	0.00759895
FAM107B	74.8723	-0.639632	0.182246	-3.48274	0.000496316	0.00759895
TSPAN7	219.683	-0.45298	0.129974	-3.48021	0.000501021	0.00764951
PIK3R3	100.774	-0.576792	0.165062	-3.47703	0.000507006	0.00772744
EMC7	289.216	0.401507	0.115651	3.47449	0.000511817	0.00778724
PID1	67.8887	-0.661375	0.188612	-3.47401	0.000512747	0.0077879
NSG1	794.421	-0.289801	0.0834141	-3.4733	0.000514095	0.00779489
PTMS	1837.97	-0.276916	0.0797475	-3.47191	0.000516774	0.007822
ZNF254	68.9415	0.657685	0.190353	3.47103	0.000518464	0.00783407
DNAJC21	114.095	0.524349	0.151438	3.46789	0.000524561	0.00790104
ZSWIM7	76.3184	0.598699	0.173095	3.46782	0.000524696	0.00790104
OAZ1	832.72	0.299746	0.0865399	3.46405	0.000532102	0.00799884
RPS4X	3607.96	-0.279225	0.0807757	-3.45656	0.000547114	0.00821044
BCHE	19.2426	0.886613	0.259858	3.45472	0.00055086	0.00825256
JPT1	1973.21	-0.274152	0.0793727	-3.45351	0.000553332	0.00827547
HES4	297.276	-0.399886	0.115721	-3.45195	0.000556557	0.00830955
PCSK1	23.7429	0.868421	0.252332	3.45073	0.000559082	0.00833307
LIMA1	22.9931	0.847774	0.248228	3.44527	0.000570482	0.00848858
STAC	18.6643	-0.950959	0.262285	-3.44429	0.000572571	0.00850525
RPS8	3050.43	-0.2406	0.0698691	-3.44336	0.000574531	0.00851994
NGFR	13.592	0.913623	0.268044	3.44164	0.000578194	0.00855981
NTAN1	96.7485	0.550645	0.160371	3.43998	0.000581763	0.00859814
TTYH1	83.3872	-0.633499	0.183071	-3.43843	0.000585107	0.00863303
TRIB2	163.235	0.455282	0.132623	3.43716	0.00058785	0.00865894
ITFG1	198.485	0.442849	0.129171	3.43266	0.000597691	0.00878916
DLK2	25.2995	-0.891041	0.251818	-3.4292	0.000605359	0.00884268
BEX5	213.503	0.442441	0.129103	3.42971	0.000604217	0.00884268
FADS1	240.013	0.397391	0.115947	3.42977	0.000604086	0.00884268
EIF1	2343.26	-0.255794	0.0745838	-3.42929	0.000605164	0.00884268
ORAI2	81.8331	0.588004	0.172119	3.42654	0.000611334	0.00889414
SCML1	16.272	0.905016	0.263529	3.42583	0.000612935	0.00889414
LINC00599	45.7905	-0.745713	0.214273	-3.42629	0.000611898	0.00889414
KCNQ1OT1	584.286	0.344886	0.100706	3.42598	0.000612587	0.00889414
RPL18A	1818.88	-0.252533	0.0737461	-3.42395	0.000617177	0.00894092
SHC2	99.1485	0.553169	0.162049	3.42107	0.000623758	0.00902137
RPAIN	498.72	-0.323668	0.0946413	-3.41825	0.000630254	0.00910033
ATP5MPL	707.82	-0.319091	0.0933431	-3.41712	0.000632872	0.00912313
TSC22D1	749.984	-0.29515	0.0863909	-3.4154	0.000636895	0.00916607
SOX6	5.26948	0.873694	0.254053	3.40755	0.000655494	0.0094183
ECM1	14.9276	0.89916	0.266228	3.40522	0.000661097	0.00948328
SYT6	16.4846	-0.955561	0.265994	-3.40384	0.000664447	0.00951579
RHOA	179.203	0.440041	0.129502	3.40109	0.000671169	0.0095964
MYH10	189.528	0.456611	0.134677	3.39454	0.000687451	0.00981322
NENF	125.173	0.505672	0.149333	3.39071	0.000697117	0.00993505
SQSTM1	145.411	0.471055	0.139296	3.38585	0.000709579	0.0100963
SAT1	55.1109	0.653673	0.194099	3.38221	0.00071904	0.0102143
ANXA7	41.7832	0.722783	0.214475	3.38016	0.000724438	0.0102744
LINGO2	19.1701	-0.921675	0.262072	-3.37132	0.0007481	0.0105758
ITM2B	444.773	0.345411	0.102496	3.37131	0.000748103	0.0105758
FAM155A	81.0542	0.590508	0.175728	3.36888	0.000754755	0.0106527
CHM	132.632	-0.513574	0.151992	-3.36818	0.000756654	0.0106624
AP3D1	151.255	0.460391	0.137032	3.36382	0.000768727	0.0108086
UNC13A	83.9814	0.580368	0.172952	3.36354	0.000769491	0.0108086
C1orf21	103.07	-0.558878	0.165338	-3.36217	0.000773335	0.0108452
CALCB	7.75339	0.906266	0.269584	3.35636	0.000789753	0.0110578
WSCD1	24.6741	0.818554	0.24489	3.35567	0.000791733	0.0110679
PDIA4	45.3855	0.690429	0.20702	3.35403	0.000796432	0.0111159
APC	359.901	-0.364885	0.108847	-3.34996	0.000808236	0.0112627
RPL7	500.578	-0.329561	0.0983679	-3.34821	0.000813362	0.0113162
DDAH1	56.6204	-0.692201	0.20537	-3.33612	0.000849579	0.0117956
TMEM260	33.3359	0.769703	0.232663	3.33581	0.000850506	0.0117956
H3F3A	2660.04	-0.235862	0.0707239	-3.33472	0.000853841	0.0118196
TMEM35A	257.955	-0.412613	0.123584	-3.33437	0.000854932	0.0118196
TIMP2	148.791	0.498632	0.150299	3.32424	0.000886597	0.0122381
PRKCZ	43.2234	-0.742956	0.22018	-3.3195	0.000901783	0.0124282
RAB4A	135.371	0.468805	0.141527	3.31749	0.000908291	0.0124983
PLCL2	36.7989	-0.769157	0.227319	-3.31361	0.000920993	0.0126532
DLL3	154.287	-0.46406	0.139744	-3.31202	0.000926241	0.0127054
SMAD5	57.4129	0.639937	0.194206	3.31058	0.000931032	0.0127512
OSTM1	66.4886	0.634603	0.192566	3.3095	0.000934639	0.0127807
TMEM192	64.6574	0.624963	0.189449	3.30801	0.000939619	0.0128089
GRIN2B	293.551	-0.394793	0.119236	-3.30824	0.000938838	0.0128089
GOLIM4	11.8818	0.889985	0.270072	3.30491	0.000950069	0.0129312
CTTNBP2	61.8101	-0.643727	0.192989	-3.30256	0.00095808	0.013011
CALY	479.824	0.311685	0.0944164	3.30232	0.000958893	0.013011
DGKD	104.061	0.510278	0.155192	3.29419	0.000987045	0.0133723
MLEC	168.108	0.430691	0.131012	3.29086	0.000998821	0.013511
FBXO2	42.2311	-0.73138	0.2188	-3.28797	0.00100913	0.0136294
CHST1	56.665	-0.664739	0.200498	-3.28018	0.00103739	0.0139896
TSPYL2	47.1487	0.693033	0.211835	3.27951	0.00103989	0.0140019
AL512380.1	38.3595	-0.761236	0.228074	-3.27868	0.00104294	0.0140214
RCN2	583.683	0.311889	0.0952843	3.27418	0.00105969	0.0142248
PSMA2	197.115	-0.428377	0.130694	-3.27151	0.00106974	0.0143378
LRRTM3	87.073	-0.613286	0.187031	-3.26251	0.00110429	0.0147783
BTG2	12.5766	0.879022	0.269764	3.2553	0.00113273	0.0151339
YIPF6	69.6953	0.583881	0.179914	3.2549	0.00113431	0.0151339
ZSCAN1	35.2296	-0.763869	0.230087	-3.25223	0.00114502	0.0152536
ZNF669	32.5749	0.739236	0.229034	3.25142	0.00114831	0.0152742
POLR1D	296.907	-0.360402	0.110822	-3.24881	0.00115889	0.0153917
GAS2L3	10.916	0.875318	0.27099	3.24187	0.00118749	0.0157477
DLGAP4	164.803	-0.443866	0.136837	-3.23627	0.00121102	0.0160355
CPVL	8.14653	-0.984234	0.269509	-3.23215	0.00122863	0.0162442
POLE4	82.4318	-0.57037	0.175483	-3.22918	0.00124147	0.0163893
PDLIM2	14.5938	0.85002	0.265078	3.22398	0.00126423	0.0166647
ATP1A1	104.009	-0.532273	0.164553	-3.22192	0.00127333	0.0167344
TMED3	136.746	0.459829	0.142878	3.22219	0.00127215	0.0167344
CDC42	1038.67	-0.274612	0.0852393	-3.22084	0.00127818	0.0167729
MAP3K1	24.5603	-0.830077	0.249746	-3.21925	0.00128524	0.0168405
UNC13C	19.9045	-0.868058	0.25925	-3.21736	0.00129375	0.0169267
SIPA1L1	23.6843	0.782635	0.244376	3.21583	0.00130066	0.0169918
VCL	36.6097	0.710952	0.223392	3.20107	0.00136918	0.0178604
CST3	143.877	0.452285	0.141567	3.19827	0.00138254	0.0180079
CYTOR	21.7784	0.794184	0.24954	3.1968	0.00138963	0.0180735
SPECC1	47.3301	0.653195	0.205604	3.19363	0.00140498	0.018246
HIVEP1	54.2568	-0.662987	0.205723	-3.18894	0.00142795	0.018517
RNASEH2B	25.0123	-0.82177	0.249773	-3.18848	0.00143022	0.018519
MLLT3	121.037	-0.497024	0.155468	-3.18519	0.00144659	0.0187034
ATXN1	41.0937	-0.714247	0.220572	-3.18396	0.00145273	0.0187552
CLASP2	233.164	-0.400169	0.125575	-3.18277	0.00145874	0.0187776
ZNF562	48.1992	0.658749	0.208139	3.18304	0.00145739	0.0187776
HIST3H2A	115.676	-0.508757	0.159334	-3.18108	0.00146725	0.0188594
OLMALINC	16.7895	0.826833	0.262461	3.17615	0.00149241	0.0191548
GOPC	154.7	0.439811	0.138677	3.17465	0.00150015	0.019226
CHD4	375.755	0.346976	0.109403	3.17337	0.0015068	0.0192831
GLIPR2	35.973	0.704468	0.223326	3.17231	0.00151231	0.0193254
HTR1F	33.7835	-0.750007	0.231852	-3.16949	0.00152709	0.0194577
HS6ST2	30.7205	-0.770444	0.237719	-3.16949	0.00152704	0.0194577
MAP1LC3B	381.146	0.366553	0.115815	3.16565	0.00154737	0.0196874
SH3BGRL	130.857	0.475668	0.150727	3.15985	0.00157848	0.0200542
PPP1R15A	125.95	0.465519	0.147666	3.1568	0.0015951	0.0202361
UBA52	919.535	-0.271925	0.0861513	-3.1555	0.00160224	0.0202973
TRHDE	58.9463	0.612237	0.195241	3.15158	0.0016239	0.0205421
SIPA1L2	30.3431	0.730521	0.233234	3.15021	0.00163155	0.020591
BACH2	56.5514	-0.641123	0.201471	-3.15004	0.00163246	0.020591
RPS9	1656.37	-0.236857	0.0752303	-3.14808	0.00164346	0.0207001
MAP1B	5061.36	-0.204657	0.0650388	-3.14661	0.00165174	0.0207745
PDE4A	18.2995	-0.857082	0.261574	-3.14375	0.00166797	0.0209486
CDV3	208.961	0.394908	0.125897	3.14009	0.00168894	0.0211818
CALM2	1782.62	0.27604	0.0881746	3.13066	0.00174413	0.0218427
RPS6KA2	102.421	-0.510943	0.162753	-3.12457	0.00178064	0.0222291
SLITRK5	90.3805	-0.535725	0.170605	-3.1248	0.00177926	0.0222291
ITGAE	148.766	-0.448536	0.143162	-3.12425	0.00178258	0.0222291
ARPC2	649.86	0.273055	0.0875925	3.11798	0.00182093	0.0226751
MFGE8	5.02208	0.805633	0.255489	3.11349	0.0018489	0.0229582
COX6B1	654.94	-0.300202	0.0963727	-3.11369	0.0018476	0.0229582
KDELR2	147.171	0.434292	0.139849	3.11003	0.0018707	0.0231729
DCX	1854.89	-0.257517	0.082797	-3.10991	0.00187146	0.0231729
GPNMB	10.9025	0.833398	0.271301	3.10629	0.00189449	0.0234102
GOLM1	254.363	0.377047	0.121498	3.10606	0.00189596	0.0234102
H1F0	16.2026	-0.86158	0.265301	-3.10451	0.00190595	0.0235005
RAD23A	174.602	0.406882	0.131265	3.10316	0.00191468	0.023575
BRINP3	7.2775	0.819313	0.267079	3.10109	0.00192812	0.0237073
RAP2B	25.8832	-0.786288	0.247275	-3.09944	0.00193888	0.0238062
SNX7	23.2449	0.760911	0.247523	3.09661	0.00195745	0.0240006
IER5L	57.3228	0.595277	0.193207	3.09325	0.00197974	0.0242401
DAD1	413.477	0.318458	0.103116	3.08909	0.00200771	0.0245483
RPS14	2240.35	-0.230706	0.0747119	-3.08768	0.00201729	0.0246311
SCCPDH	180.942	0.400728	0.129996	3.08638	0.00202613	0.0247047
TRNP1	51.9556	-0.656709	0.210352	-3.08117	0.00206191	0.0251061
CNR1	39.068	0.663178	0.216246	3.07905	0.00207661	0.0252501
SPOCK1	259.404	-0.391173	0.127012	-3.0771	0.00209028	0.0253812
CCDC88A	401.035	0.308709	0.100394	3.07631	0.0020958	0.025413
RPL10A	899.644	-0.254325	0.0826948	-3.07486	0.00210601	0.0255016
ATP5MC1	565.242	-0.321923	0.104721	-3.07248	0.00212289	0.0256705
HDAC9	29.5494	0.712624	0.233448	3.07068	0.00213573	0.0257903
NAA10	122.355	0.44724	0.146174	3.06463	0.00217941	0.0262816
LHX8	7.94999	-0.909959	0.268389	-3.06419	0.0021826	0.026284
C6orf48	226.042	-0.38462	0.125609	-3.05719	0.00223426	0.0268693
PUM1	180.107	-0.418799	0.136824	-3.05508	0.00225001	0.0269112
E2F3	17.1388	0.792004	0.260639	3.05595	0.00224349	0.0269112
FLOT1	122.383	0.449745	0.14743	3.05551	0.00224677	0.0269112
LUZP2	128.925	0.484145	0.158828	3.05521	0.00224906	0.0269112
GSTO1	5.60865	0.796105	0.260274	3.04778	0.00230538	0.027536
LONRF1	49.2104	0.623055	0.205513	3.04668	0.00231383	0.0275993
MGAT4C	61.0295	-0.604196	0.196642	-3.04596	0.0023194	0.0276173
TLE2	15.3563	-0.849808	0.266678	-3.04567	0.00232163	0.0276173
MMD	140.404	0.435605	0.143225	3.04445	0.00233108	0.0276922
ZNF720	71.8514	0.540316	0.178163	3.04327	0.00234022	0.0277632
NUP93	92.9677	-0.510832	0.167368	-3.03713	0.00238841	0.0282967
RPL37	1387.42	-0.332094	0.109338	-3.03665	0.00239222	0.0283036
CRIM1	10.0481	0.816055	0.271516	3.03472	0.0024076	0.028409
DYNLT3	46.2886	0.627769	0.207611	3.03486	0.00240645	0.028409
NR3C1	10.6156	-0.880619	0.271515	-3.03356	0.00241688	0.0284803
SUPT4H1	71.8058	-0.563791	0.18476	-3.02955	0.00244922	0.0288226
OAT	84.4557	0.507412	0.167829	3.02905	0.00245322	0.0288311
UBXN4	266.633	0.350223	0.115746	3.0281	0.00246094	0.0288831
GADD45G	91.5525	-0.52188	0.171459	-3.02732	0.00246736	0.0289198
ALKBH3	23.4411	-0.788535	0.254083	-3.02633	0.00247542	0.0289756
PLEKHA8	83.5144	0.514543	0.170742	3.02174	0.00251325	0.0293793
SGTB	59.5304	0.571298	0.18992	3.01759	0.00254793	0.0297451
PSMD2	246.443	0.36673	0.121785	3.01244	0.0025916	0.0302146
PACSIN2	40.8312	0.648784	0.216456	3.00956	0.00261622	0.0304613
SARS	294.033	0.32491	0.10811	3.00707	0.00263778	0.0306716
GLS	108.544	0.469773	0.15659	3.00491	0.0026566	0.0308496
SSFA2	22.4261	0.741582	0.249195	3.00448	0.00266039	0.0308528
ATP6AP2	424.22	-0.319107	0.106181	-3.00352	0.00266873	0.0309087
STX3	54.0479	0.591421	0.197524	3.00307	0.00267272	0.0309141
DSEL	82.2964	0.515548	0.172212	3.00263	0.00267658	0.030918
ZNF280D	15.8052	-0.83306	0.265777	-3.00211	0.00268116	0.0309302
PCDHGA10	42.1618	-0.666288	0.219192	-3.00066	0.00269394	0.0309962
RPL19	2197.4	-0.241679	0.0805311	-3.00077	0.00269299	0.0309962
TMEM196	50.3061	0.596871	0.199783	2.99912	0.00270759	0.0311125
SSR2	272.399	-0.34088	0.113637	-2.99681	0.00272817	0.031308
TMEM120A	64.9072	0.572151	0.191433	2.99544	0.00274047	0.0314081
MAPKAPK2	23.0595	0.74623	0.250913	2.99256	0.00276652	0.0316498
RNF187	265.547	-0.374875	0.125122	-2.99231	0.00276877	0.0316498
QSER1	79.0836	-0.545539	0.181317	-2.99124	0.00277848	0.0317195
SNRPN	750.226	0.26641	0.0891142	2.99001	0.00278968	0.031806
RABGAP1L	89.756	-0.515677	0.17187	-2.98526	0.00283342	0.0322628
OCEL1	17.9654	0.771262	0.260005	2.98466	0.00283896	0.032284
AKAP6	78.2504	0.53433	0.179972	2.98086	0.00287442	0.0326028
MVD	141.059	0.418418	0.140539	2.9809	0.00287403	0.0326028
MAT2A	79.2476	-0.530679	0.177633	-2.97087	0.00296957	0.0336312
HDGFL3	459.462	0.282526	0.0951366	2.97054	0.00297276	0.0336312
ERP29	536.942	0.279795	0.0943003	2.96796	0.00299783	0.0338712
TNNI3	17.1114	-0.820244	0.265006	-2.96681	0.00300905	0.0339543
SCN9A	77.3918	0.52851	0.178985	2.96424	0.00303431	0.0341954
LDLR	49.4497	0.589777	0.199956	2.96263	0.00305018	0.0343302
FTL	2750.87	-0.241958	0.0817139	-2.96078	0.00306865	0.0344938
IAH1	135.581	-0.438854	0.147938	-2.95909	0.00308547	0.0345694
MZT2A	288.574	-0.334777	0.113047	-2.95892	0.00308719	0.0345694
SLC3A2	304.198	0.332456	0.11239	2.95956	0.00308075	0.0345694
HS3ST4	7.44421	-0.86868	0.267556	-2.95577	0.00311887	0.0348797
HYOU1	35.7315	0.645428	0.219661	2.95179	0.00315936	0.0352875
GTF2H5	213.574	-0.379818	0.129328	-2.93235	0.00336407	0.0375263
LINGO1	135.996	-0.432412	0.14711	-2.93148	0.0033735	0.0375837
PPP4R4	9.55157	0.797144	0.271505	2.93068	0.00338219	0.0376327
BICD1	73.4571	0.5247	0.179608	2.92979	0.00339187	0.0376927
UQCRFS1	443.798	-0.306293	0.104494	-2.92934	0.00339677	0.0376995
MPDZ	32.8978	0.671123	0.230538	2.92617	0.00343164	0.0380383
HEBP2	33.9822	0.661155	0.22704	2.92293	0.0034675	0.0383874
FAM114A1	2.84509	0.684223	0.221988	2.91627	0.00354246	0.0391678
PDIA6	202.73	0.37601	0.129092	2.91564	0.00354956	0.0391969
IFT57	154.072	0.396655	0.13627	2.91341	0.00357502	0.0394285
PPP1R14B	614.109	-0.272335	0.0936358	-2.90727	0.00364594	0.0401603
TENM2	16.139	0.764477	0.267928	2.90573	0.00366393	0.0402622
DYNC1I1	112.316	-0.454333	0.155832	-2.9057	0.00366437	0.0402622
KIF26B	21.9503	0.729143	0.25401	2.90498	0.00367276	0.0402753
MSN	14.104	0.772906	0.266136	2.90481	0.00367474	0.0402753
RPN1	104.232	0.453745	0.156948	2.89673	0.00377075	0.0411755
BEND7	25.182	0.697347	0.242403	2.89671	0.00377094	0.0411755
TMBIM6	365.821	0.305963	0.105644	2.89701	0.00376734	0.0411755
CD24	852.248	-0.241324	0.0834749	-2.89038	0.00384779	0.0419617
MAP1LC3A	226.837	0.345772	0.11971	2.88999	0.0038525	0.0419617
LETMD1	42.5311	-0.64082	0.218943	-2.88857	0.00387	0.0420991
CIB2	139.344	0.40889	0.141713	2.88819	0.00387471	0.0420991
RPSA	1489.18	-0.246867	0.0856229	-2.88268	0.00394304	0.0427886
TLK1	172.277	-0.389213	0.134804	-2.88208	0.00395058	0.0428174
BLCAP	327.737	-0.330053	0.114597	-2.87743	0.00400927	0.0433999
FBXO44	59.3556	-0.598637	0.206713	-2.87609	0.00402636	0.0434631
TRH	7.12577	0.77477	0.268264	2.87584	0.00402949	0.0434631
GAB2	30.3539	0.68215	0.239734	2.87581	0.00402995	0.0434631
POU3F1	72.7273	-0.535744	0.185285	-2.87458	0.00404562	0.0435785
SCG5	331.053	0.318447	0.110875	2.87378	0.00405597	0.0435921
ADAMTS5	49.7073	-0.60849	0.209695	-2.87371	0.00405681	0.0435921
PAQR3	37.6723	0.629833	0.220273	2.87304	0.00406539	0.0436309
MCUR1	87.3211	0.482682	0.168308	2.87198	0.00407911	0.0436782
CSTB	321.455	0.306305	0.106698	2.87193	0.00407975	0.0436782
MGST3	791.978	-0.269943	0.0939996	-2.87105	0.00409113	0.0437467
CAMK2N1	1015.19	0.264476	0.092168	2.8696	0.00410986	0.0438402
ABCB1	9.26089	0.770209	0.271335	2.86972	0.0041084	0.0438402
RALY	123.232	-0.438517	0.152415	-2.86872	0.00412131	0.043909
GPR88	34.9105	-0.671688	0.230377	-2.86668	0.00414797	0.0440944
VEGFA	16.6909	0.747651	0.263666	2.86662	0.00414876	0.0440944
KCNA1	14.045	-0.801209	0.269657	-2.86472	0.00417377	0.0443066
CPNE1	94.8849	0.474776	0.16618	2.86383	0.00418553	0.0443778
AUTS2	190.994	-0.389187	0.135773	-2.86267	0.00420094	0.0444686
OXR1	53.0881	-0.597452	0.207026	-2.86242	0.00420423	0.0444686
ZBTB1	35.312	0.646165	0.226594	2.86178	0.00421269	0.0445044
TLN2	70.184	0.519222	0.182158	2.85913	0.00424805	0.0448241
LRP12	98.8031	-0.473735	0.165074	-2.85837	0.0042583	0.0448782
FGFBP3	65.6503	0.520608	0.182655	2.85787	0.00426491	0.0448941
STMP1	223.398	-0.357649	0.125103	-2.85515	0.00430163	0.0452264
COX5B	768.212	-0.265916	0.0931842	-2.85272	0.0043347	0.0455195
HS6ST3	10.9767	0.767313	0.271055	2.84701	0.00441317	0.0462882
JKAMP	82.0599	0.48288	0.170247	2.84479	0.00444406	0.0465566
TBCE	43.0839	-0.624884	0.217144	-2.84241	0.00447737	0.0468496
TPMT	20.4201	0.717483	0.253401	2.84065	0.00450223	0.0470537
TEAD1	42.0493	0.594678	0.210414	2.84001	0.0045112	0.0470913
LRRC73	38.6507	0.622636	0.219843	2.83788	0.00454139	0.0473502
TCEAL7	308.035	-0.319701	0.112611	-2.83623	0.0045649	0.0475388
MCU	26.8315	0.670172	0.237622	2.83404	0.00459632	0.0478093
C12orf57	431.456	-0.297584	0.105026	-2.83148	0.00463327	0.0481367
PRKAR2B	439.275	-0.287524	0.101502	-2.83108	0.00463918	0.0481411
OGFRL1	22.8108	0.703745	0.250767	2.82769	0.00468851	0.0485955
NLGN1	18.6014	-0.760191	0.260669	-2.82107	0.00478639	0.0494261
PCDHGB7	8.29195	0.762131	0.270746	2.82075	0.00479116	0.0494261
GTF3C6	189.91	-0.371025	0.131295	-2.82076	0.00479097	0.0494261
CYB5A	68.8604	0.50604	0.179767	2.82173	0.00477648	0.0494261
DBNDD1	47.943	-0.62302	0.218821	-2.81866	0.00482243	0.0496903
RPL5	2623.2	-0.205332	0.0728676	-2.81769	0.00483701	0.0497238
AGTPBP1	112.698	0.433688	0.154145	2.81804	0.00483176	0.0497238
ZBTB20	61.1049	0.530212	0.188976	2.81696	0.0048481	0.0497795
TMSB15A	336.843	-0.312341	0.110803	-2.8163	0.00485797	0.0498225

## Sheet: 2_ApoE2_vs_ApoE4_sig_genes 
gene	baseMean	log2FoldChange	lfcSE	stat	pvalue	padj
SST	5663.17	-1.81865	0.0671117	-27.0927	1.20033e-161	1.05389e-157
SIX3	615.864	-1.89449	0.0888625	-21.2641	2.44272e-100	1.07236e-96
MORF4L2	1090.12	-1.14261	0.0651159	-17.5424	6.79955e-69	1.99e-65
UTS2B	140.24	2.74896	0.16359	15.2543	1.54116e-52	3.38284e-49
TMSB4X	9376.3	0.787079	0.0573345	13.727	6.99535e-43	1.22838e-39
CHCHD2	1009.43	1.03479	0.0771011	13.4067	5.52732e-41	8.08832e-38
NR2F1	488.462	1.2109	0.0907494	13.3007	2.29238e-40	2.8753e-37
RUNX1T1	230.916	-1.60138	0.121909	-13.0814	4.20483e-39	4.61481e-36
SCG2	1429.6	0.868222	0.0666251	13.0245	8.88002e-39	8.66295e-36
STC1	180.377	1.76412	0.136048	12.7028	5.70302e-37	5.00725e-34
BTF3	773.772	0.940922	0.0740991	12.6822	7.42095e-37	5.92327e-34
GPM6A	576.046	-1.1092	0.0884969	-12.5278	5.2576e-36	3.84681e-33
EIF1AX	566.853	-1.03163	0.0838656	-12.2963	9.48131e-35	6.40353e-32
NEFM	1529.51	0.731958	0.0595389	12.2889	1.03932e-34	6.51804e-32
GAL	279.049	-1.42605	0.118409	-12.0113	3.09787e-33	1.81328e-30
VGF	1946.09	0.760989	0.0638029	11.9235	8.9327e-33	4.90182e-30
STMN4	1249.06	-0.745247	0.0662547	-11.2482	2.36424e-29	1.22106e-26
ZFHX4	289.687	-1.17163	0.104281	-11.2209	3.22152e-29	1.57139e-26
PKIB	61.2106	-2.18678	0.18689	-11.0977	1.28759e-28	5.95001e-26
SYT1	1839.33	0.621935	0.0601741	10.3332	4.98866e-25	2.19002e-22
TENT5A	72.8881	2.00408	0.182607	10.1946	2.09649e-24	8.76534e-22
KC877982.1	42.7313	-2.44568	0.208709	-10.1706	2.68321e-24	1.07084e-21
GPM6B	263.199	1.14271	0.11368	9.99736	1.56508e-23	5.94367e-21
LHFPL6	149.466	1.41968	0.139922	9.99366	1.62469e-23	5.94367e-21
NNAT	129.058	-4.44093	0.193952	-9.97002	2.06186e-23	7.24124e-21
DLX6-AS1	194.955	1.32189	0.132219	9.90464	3.97409e-23	1.34202e-20
TIMP1	100.606	1.6242	0.160203	9.8302	8.34558e-23	2.71386e-20
PRDX4	230.587	1.14483	0.115916	9.8135	9.84881e-23	3.08831e-20
NTS	110.75	-1.51058	0.154336	-9.71554	2.5887e-22	7.83751e-20
ARX	165.283	1.28404	0.131555	9.65094	4.87067e-22	1.42548e-19
SMS	571.557	0.805821	0.0837593	9.60786	7.40694e-22	2.09784e-19
KCNMB2	49.135	2.29788	0.205582	9.26545	1.94247e-20	5.32966e-18
HPCAL1	133.515	-1.34792	0.145663	-9.20951	3.27627e-20	8.71686e-18
CD63	2569.61	0.597705	0.0650729	9.18371	4.16498e-20	1.07554e-17
SSTR2	58.7434	-1.73589	0.185415	-9.13399	6.6023e-20	1.65623e-17
FBXW7	201.948	1.11469	0.122291	9.05167	1.40801e-19	3.43398e-17
ACSL4	302.844	0.920161	0.102213	8.97334	2.87664e-19	6.82618e-17
LMO3	56.1546	1.89022	0.195989	8.88891	6.17108e-19	1.42584e-16
SLIT2	109.286	1.41511	0.156116	8.88286	6.51647e-19	1.46704e-16
PIK3R1	559.672	-0.722571	0.0815339	-8.86151	7.89372e-19	1.73267e-16
COL1A2	61.5737	1.76377	0.188193	8.81569	1.18951e-18	2.5473e-16
ONECUT1	188.188	1.13782	0.129434	8.72564	2.64675e-18	5.53298e-16
RPRM	295.43	0.896983	0.102503	8.72259	2.71917e-18	5.55217e-16
ADARB2	78.6564	1.55816	0.17255	8.71631	2.87405e-18	5.73504e-16
SYT4	220.35	-1.0115	0.116688	-8.65969	4.73056e-18	9.22985e-16
ZFHX3	624.418	-0.716743	0.0845098	-8.481	2.23269e-17	4.26152e-15
NDST3	72.045	1.54183	0.176656	8.40568	4.25377e-17	7.94641e-15
THSD7A	169.03	-1.05148	0.125025	-8.3962	4.61174e-17	8.26348e-15
NEFL	2298.3	0.462229	0.0550359	8.39761	4.55675e-17	8.26348e-15
EZR	112.189	1.35464	0.158614	8.39149	4.80038e-17	8.42947e-15
VSNL1	416.843	-0.802049	0.0958269	-8.36779	5.87102e-17	1.01074e-14
TAC1	50.6794	-1.65247	0.193973	-8.31705	9.01768e-17	1.5226e-14
BARX1	50.0828	1.82382	0.203022	8.28276	1.20349e-16	1.9937e-14
SIX3-AS1	42.2968	-1.70558	0.199372	-8.27317	1.30446e-16	2.12096e-14
CST3	174.679	1.06291	0.128584	8.20648	2.27775e-16	3.63612e-14
ALCAM	101.635	1.34166	0.161643	8.14506	3.79083e-16	5.94347e-14
CDKN1C	161.624	1.05216	0.129471	8.06369	7.40258e-16	1.14026e-13
TCEAL2	343.554	-0.76564	0.0956206	-8.00573	1.18762e-15	1.79781e-13
LSM5	159.808	-1.00635	0.125935	-7.9797	1.46692e-15	2.18297e-13
GNG5	68.2808	1.49777	0.181038	7.97554	1.51715e-15	2.22009e-13
HPCA	81.6481	-1.3119	0.164227	-7.93295	2.13998e-15	3.08017e-13
ISL1	878.859	0.63368	0.0800466	7.91189	2.53508e-15	3.58999e-13
SMC1A	191.635	0.962158	0.121771	7.85764	3.91447e-15	5.4554e-13
TRHDE	189.37	0.975003	0.12405	7.81594	5.4553e-15	7.48399e-13
MPPED2	106.977	-1.19941	0.153567	-7.77679	7.43897e-15	1.00483e-12
RND3	150.387	-1.00881	0.130167	-7.74015	9.92999e-15	1.32099e-12
TUBA1A	18515.1	-0.334479	0.0435861	-7.674	1.66712e-14	2.18467e-12
BCHE	71.4311	1.42698	0.180861	7.65516	1.93074e-14	2.49293e-12
RASSF8	148.911	1.04493	0.13696	7.5673	3.81055e-14	4.84878e-12
TUBB2B	6580.78	-0.379669	0.0502214	-7.55998	4.03139e-14	5.05651e-12
CENPV	271.958	-0.768844	0.101887	-7.54512	4.51868e-14	5.58789e-12
DNASE2B	42.883	1.64518	0.202796	7.53077	5.04405e-14	6.15093e-12
LAMP5	37.6486	-1.59323	0.205581	-7.52031	5.46486e-14	6.5728e-12
HLA-C	68.1834	1.40749	0.181714	7.5096	5.93091e-14	7.03695e-12
SLITRK2	24.6921	-2.25676	0.219236	-7.50005	6.37952e-14	7.46829e-12
FOXP1	128.853	-1.02367	0.136557	-7.48213	7.31274e-14	8.44814e-12
BCL11B	25.5345	-1.69179	0.215692	-7.34142	2.11337e-13	2.40979e-11
NRP2	162.254	-0.909174	0.124471	-7.29858	2.90831e-13	3.27372e-11
POU2F2	478.044	-0.601875	0.0828547	-7.26486	3.73427e-13	4.15024e-11
LINC01833	38.9421	-1.48913	0.200659	-7.25226	4.09869e-13	4.49832e-11
JUN	138.831	-0.962533	0.134078	-7.17132	7.42781e-13	8.05138e-11
C12orf75	152.071	0.970381	0.134404	7.16844	7.58592e-13	8.12248e-11
PPP1R1A	446.453	-0.691102	0.0965825	-7.15451	8.39706e-13	8.88267e-11
RPS24	2800.43	-0.391145	0.0550335	-7.10756	1.1811e-12	1.23453e-10
PSMD10	159.293	0.951206	0.133127	7.09953	1.25179e-12	1.29303e-10
IL13RA2	73.2329	-1.18798	0.166653	-7.08968	1.34426e-12	1.3724e-10
FABP5	684.949	-0.572166	0.0808344	-7.07823	1.4601e-12	1.47352e-10
CEBPZOS	46.9124	-3.20805	0.212582	-7.01922	2.23107e-12	2.20098e-10
B2M	171.213	0.88465	0.125336	7.02006	2.21773e-12	2.20098e-10
CALY	495.135	0.580953	0.0834306	6.95699	3.47626e-12	3.39129e-10
USP9X	236.286	-0.755043	0.108995	-6.92692	4.30099e-12	4.14975e-10
CELF2	249.439	-0.802527	0.116501	-6.88655	5.71616e-12	5.4552e-10
RAB9B	103.547	-1.03375	0.150885	-6.83723	8.07377e-12	7.62234e-10
SOX2	26.7849	1.79939	0.21789	6.83434	8.23848e-12	7.69509e-10
ANXA2	26.4259	1.76808	0.217554	6.81703	9.29389e-12	8.58951e-10
PPP1R1C	18.7066	-1.69115	0.220377	-6.81117	9.6805e-12	8.85362e-10
SNHG8	139.151	-0.900957	0.133345	-6.7495	1.4836e-11	1.34288e-09
TCEAL7	473.03	-0.61072	0.0908395	-6.72389	1.76939e-11	1.58522e-09
AK5	136.716	0.986896	0.146018	6.70614	1.99835e-11	1.77228e-09
OCIAD2	212.962	-0.756552	0.112872	-6.70216	2.05363e-11	1.80309e-09
ZNF667-AS1	52.1061	2.86662	0.212355	6.68047	2.38184e-11	2.07055e-09
DUSP6	207.361	0.796857	0.120496	6.589	4.42808e-11	3.81162e-09
IRX3	21.692	-1.51292	0.219158	-6.52734	6.6949e-11	5.70692e-09
AC027031.2	107.804	1.00188	0.152384	6.50992	7.5191e-11	6.34785e-09
KCNIP4	31.6256	-1.37568	0.206754	-6.49739	8.17265e-11	6.83389e-09
NRP1	159.462	0.85953	0.131899	6.4834	8.96782e-11	7.35864e-09
CRNDE	52.5763	-1.22116	0.186595	-6.4846	8.89676e-11	7.35864e-09
RPS13	2629.15	-0.35559	0.0549232	-6.4744	9.51887e-11	7.73849e-09
LRCH2	143.189	-0.846937	0.131604	-6.43159	1.26277e-10	1.01716e-08
SOX4	1781.9	-0.817997	0.127385	-6.42132	1.35097e-10	1.07832e-08
VCAN	444.736	-0.666313	0.103887	-6.41517	1.40665e-10	1.11265e-08
CASK	278.522	-0.650913	0.101507	-6.41231	1.43328e-10	1.12359e-08
PAK3	730.789	-0.459903	0.0720419	-6.38443	1.72033e-10	1.33668e-08
RPS27A	3456.66	-0.321279	0.0505308	-6.35817	2.04169e-10	1.57246e-08
FSTL5	50.9047	1.24291	0.190129	6.32964	2.45736e-10	1.87614e-08
RDX	350.276	0.613505	0.0969477	6.31962	2.62201e-10	1.98459e-08
SPHKAP	42.9418	1.30803	0.198853	6.30786	2.82916e-10	2.12308e-08
GRIA2	432.456	-0.564489	0.089698	-6.29376	3.09872e-10	2.30566e-08
CELF4	915.418	-0.440861	0.0700782	-6.29123	3.14961e-10	2.32383e-08
TCEAL1	81.3548	-1.00317	0.159415	-6.27402	3.51852e-10	2.57439e-08
RBFOX1	46.6213	-1.22652	0.193787	-6.26047	3.8381e-10	2.785e-08
SEMA3A	40.2053	1.32968	0.202947	6.25783	3.90367e-10	2.80936e-08
PKIA	584.487	-0.511793	0.0821604	-6.22954	4.67806e-10	3.3393e-08
SDC2	69.2092	1.11204	0.175428	6.22159	4.92146e-10	3.48471e-08
CEP85L	56.7049	1.19011	0.187668	6.18352	6.26868e-10	4.40312e-08
ZEB2	36.6158	2.46864	0.216911	6.16476	7.05903e-10	4.84206e-08
KLF6	123.514	0.875757	0.141005	6.16616	6.99687e-10	4.84206e-08
DOC2B	76.3994	1.05484	0.168375	6.1655	7.02617e-10	4.84206e-08
TLE4	599.449	-0.503142	0.0820111	-6.13558	8.48475e-10	5.77489e-08
SEZ6L	102.125	-0.905883	0.147803	-6.11957	9.38269e-10	6.33693e-08
PNOC	102.256	-0.930197	0.152544	-6.09032	1.12688e-09	7.55269e-08
TSC22D3	125.98	0.873685	0.142631	6.08253	1.18302e-09	7.80968e-08
PTMS	2266.69	-0.327338	0.0538095	-6.08342	1.17642e-09	7.80968e-08
STMN1	5665.48	-0.321113	0.053196	-6.03644	1.57552e-09	1.03232e-07
CAST	60.0465	1.1138	0.182018	5.98798	2.1246e-09	1.38177e-07
BTG1	294.598	0.611853	0.102546	5.95669	2.57403e-09	1.66176e-07
SEC11C	1068.4	0.40495	0.0680319	5.95086	2.6673e-09	1.70941e-07
RXRG	31.3495	1.32157	0.21083	5.91617	3.29527e-09	2.09655e-07
SH3BGRL3	1061.65	0.430915	0.0728699	5.91192	3.3814e-09	2.13588e-07
VWC2	42.3645	1.21578	0.198798	5.90342	3.56042e-09	2.23289e-07
PTPRG	46.508	-1.12963	0.190508	-5.87989	4.10545e-09	2.55644e-07
PTPRR	23.1334	-1.3042	0.216029	-5.8655	4.4779e-09	2.76873e-07
RASD1	29.9302	-1.26021	0.211258	-5.86338	4.53539e-09	2.78466e-07
IL1RAPL1	27.9658	1.33767	0.213661	5.85197	4.85796e-09	2.96201e-07
MYT1L	172.331	-0.727444	0.124461	-5.84491	5.06853e-09	3.06908e-07
HSP90B1	688.318	0.470934	0.0806208	5.83848	5.2679e-09	3.16796e-07
RPS2	4181.99	-0.35403	0.0606918	-5.83337	5.43205e-09	3.24445e-07
ATP5F1E	4944.03	-0.417141	0.0716017	-5.82587	5.6816e-09	3.37057e-07
NRGN	23.9716	-1.28637	0.215398	-5.82155	5.83061e-09	3.43575e-07
TSPAN5	159.277	0.749472	0.128718	5.79824	6.70141e-09	3.92256e-07
TCEAL3	256.562	-0.624048	0.107681	-5.79503	6.83106e-09	3.97197e-07
RAB3B	115.475	-0.80862	0.140495	-5.75182	8.82856e-09	5.09966e-07
PCP4	71.2178	1.26007	0.219293	5.7427	9.31799e-09	5.34719e-07
IFT57	210.942	0.698015	0.121663	5.7206	1.06148e-08	6.05179e-07
CITED2	66.1972	1.02734	0.176752	5.71535	1.09476e-08	6.20126e-07
PTPRN	324.199	0.56663	0.0990486	5.71282	1.11121e-08	6.2541e-07
ENC1	205.846	-0.737465	0.129631	-5.68757	1.28857e-08	7.20616e-07
GRM5	38.2207	-1.1588	0.202444	-5.67202	1.41126e-08	7.84233e-07
MAGI1	129.927	-0.820639	0.145618	-5.63319	1.76903e-08	9.76859e-07
FOXG1	298.659	-0.593068	0.105956	-5.59776	2.17145e-08	1.19158e-06
MEF2C	188.477	-0.728554	0.130287	-5.59001	2.27062e-08	1.23826e-06
LMO4	90.0148	0.902019	0.160032	5.57994	2.40598e-08	1.30398e-06
ZNF280D	20.0113	-1.25166	0.219415	-5.53447	3.12175e-08	1.68153e-06
SSBP2	139.939	-0.722575	0.130668	-5.52809	3.23741e-08	1.7332e-06
MGLL	43.755	-1.06736	0.192626	-5.50426	3.70723e-08	1.9727e-06
ISLR2	224.766	-0.606573	0.110706	-5.48044	4.24263e-08	2.244e-06
LINC00632	201.927	-0.657188	0.120379	-5.45867	4.79708e-08	2.52206e-06
KLF13	116.84	0.796957	0.146027	5.42312	5.85662e-08	3.06078e-06
TMEM47	175.483	-0.668441	0.123483	-5.41376	6.17153e-08	3.20628e-06
DAB1	245.482	-0.580563	0.107406	-5.40583	6.45087e-08	3.29535e-06
DDX3X	317.127	-0.525177	0.0971281	-5.40761	6.38704e-08	3.29535e-06
PPP1R14B	764.581	-0.392587	0.0726298	-5.4057	6.45558e-08	3.29535e-06
DDIT3	314.198	0.558597	0.103763	5.3761	7.6115e-08	3.86295e-06
CHST2	36.81	-1.08352	0.200367	-5.35912	8.36268e-08	4.21979e-06
PTBP2	192.368	-0.63195	0.118017	-5.35624	8.49713e-08	4.26313e-06
PPP1R17	18.528	-1.20715	0.220162	-5.33897	9.34778e-08	4.66327e-06
RHOBTB3	122.53	0.753486	0.140611	5.32887	9.88279e-08	4.90231e-06
KDM5C	76.2933	0.910483	0.169137	5.32274	1.02216e-07	5.04189e-06
ADGRL4	11.2155	1.34617	0.215043	5.30806	1.10801e-07	5.43481e-06
SNX10	94.4953	0.838433	0.157052	5.29202	1.2097e-07	5.90063e-06
KCTD12	36.9895	-1.11188	0.208822	-5.27181	1.35082e-07	6.5526e-06
CACNG8	126.191	-0.738032	0.140191	-5.26315	1.4161e-07	6.83153e-06
RPS23	2615.62	-0.286035	0.0543948	-5.25861	1.4515e-07	6.96405e-06
SNCB	31.3875	-1.10086	0.207119	-5.25627	1.47009e-07	7.01487e-06
PEG10	3365.58	0.750223	0.143062	5.24365	1.57429e-07	7.47149e-06
STMN2	7479.42	-0.248979	0.0475228	-5.23918	1.61296e-07	7.61387e-06
GAS7	63.9508	-0.930515	0.177198	-5.23691	1.63284e-07	7.6665e-06
IGSF21	52.1014	1.04365	0.195654	5.23287	1.669e-07	7.79461e-06
DPF1	250.096	-0.56935	0.108847	-5.23071	1.68856e-07	7.84421e-06
MGST3	1155.5	-0.3471	0.0664565	-5.22315	1.75908e-07	8.12881e-06
RPL26	2293.67	-0.327165	0.0626905	-5.21895	1.79938e-07	8.27152e-06
ARHGAP36	12.9582	-1.21285	0.219302	-5.21497	1.83846e-07	8.40715e-06
TXNIP	57.7074	-0.942883	0.180978	-5.19706	2.02468e-07	9.13746e-06
TUBB	4169.56	-0.259247	0.0498787	-5.19762	2.01852e-07	9.13746e-06
CALCB	139.569	0.74223	0.142143	5.19663	2.02939e-07	9.13746e-06
LRRTM4	49.9659	-0.96187	0.184363	-5.19523	2.04464e-07	9.15916e-06
SOX6	80.1831	-0.835709	0.160735	-5.1931	2.06825e-07	9.21788e-06
CSRNP3	381.446	-0.463203	0.0895295	-5.17454	2.28472e-07	1.01312e-05
SMPD3	36.7856	-1.05748	0.203159	-5.17145	2.3229e-07	1.02488e-05
VSTM2L	33.3263	-1.07934	0.206721	-5.1676	2.37114e-07	1.04093e-05
EEF1A1	5912.57	-0.238019	0.0461847	-5.15367	2.55432e-07	1.11577e-05
NR4A2	33.2016	-1.06302	0.204606	-5.15138	2.5858e-07	1.12393e-05
NKAIN3	112.352	0.750518	0.14525	5.13575	2.81014e-07	1.21542e-05
SYNE1	152.788	-0.657796	0.128422	-5.12317	3.00448e-07	1.2931e-05
EPB41L4A-AS1	194.297	-0.592828	0.1159	-5.11548	3.12944e-07	1.34032e-05
CRABP1	19.5905	1.21229	0.219885	5.10956	3.22917e-07	1.37632e-05
SEMA5A	18.2445	-1.14595	0.219575	-5.07915	3.79122e-07	1.60806e-05
GAD1	286.727	0.533194	0.104969	5.07293	3.9174e-07	1.65238e-05
TAGLN3	679.519	0.459583	0.0905663	5.07216	3.93335e-07	1.65238e-05
CLIC1	452.47	0.474821	0.0936576	5.06603	4.06202e-07	1.69831e-05
KCTD16	154.7	-0.664663	0.131412	-5.05892	4.21636e-07	1.75448e-05
INPP5F	120.21	0.722806	0.14217	5.05767	4.24406e-07	1.75768e-05
H3F3A	3777.61	-0.255663	0.0505988	-5.05279	4.35404e-07	1.79476e-05
SLIT1	24.1576	-1.10115	0.215367	-5.0441	4.55652e-07	1.86945e-05
RIPOR2	74.3262	-0.822041	0.163321	-5.02777	4.96215e-07	2.0264e-05
SPOCK3	27.2073	-1.06846	0.211454	-4.98809	6.09779e-07	2.47864e-05
SCD	203.661	0.577076	0.115802	4.97216	6.6212e-07	2.67899e-05
DCBLD2	361.512	0.798242	0.16065	4.96213	6.97248e-07	2.80818e-05
GLIPR2	48.4956	0.956797	0.189115	4.96115	7.00775e-07	2.8095e-05
CHGB	399.364	0.444104	0.089809	4.94123	7.76312e-07	3.09819e-05
NREP	434.837	-0.467088	0.0945694	-4.9395	7.83249e-07	3.11173e-05
CHM	157.887	-0.61793	0.125648	-4.91809	8.73906e-07	3.45626e-05
RBP1	2601.74	0.270186	0.0549826	4.91374	8.93537e-07	3.51805e-05
ETFB	400.599	-0.440592	0.0897014	-4.91271	8.98257e-07	3.52084e-05
WNT4	34.594	-0.998402	0.202063	-4.90617	9.28703e-07	3.62401e-05
PHLDA2	41.2795	1.01282	0.20245	4.88723	1.02266e-06	3.97301e-05
DLX2	172.703	0.617054	0.126472	4.86504	1.14432e-06	4.42603e-05
MAP1A	348.621	0.472628	0.0971285	4.86126	1.16641e-06	4.49169e-05
HSPA5	346.978	0.481346	0.0990086	4.85676	1.19319e-06	4.57477e-05
GNAI1	269.774	-0.492796	0.102226	-4.82198	1.4214e-06	5.42606e-05
ROBO2	20.4336	-1.0657	0.217688	-4.8106	1.50478e-06	5.71947e-05
NPC2	199.478	0.561742	0.117312	4.77792	1.77118e-06	6.69633e-05
PDXK	208.901	0.557133	0.11638	4.77725	1.77704e-06	6.69633e-05
RPS9	2091.5	-0.28837	0.0605341	-4.76392	1.89864e-06	7.12394e-05
KLF5	18.9546	1.11423	0.220321	4.76091	1.92726e-06	7.20056e-05
CANX	535.198	0.417702	0.0877457	4.75809	1.95433e-06	7.27075e-05
CCNI	3809.44	-0.262329	0.0551741	-4.75461	1.98827e-06	7.36584e-05
PAG1	21.991	-1.05495	0.218187	-4.75041	2.03007e-06	7.48907e-05
NXPH1	36.5076	-0.984706	0.206474	-4.74165	2.11989e-06	7.78771e-05
PPP2R2B	489.344	-0.407018	0.0858691	-4.74026	2.13445e-06	7.80851e-05
PPIB	607.811	0.388678	0.0820832	4.73323	2.20971e-06	8.05032e-05
NLGN4X	104.786	-0.728128	0.154133	-4.72457	2.30604e-06	8.36654e-05
CADPS	108.671	-0.673978	0.143213	-4.70566	2.5304e-06	9.14275e-05
RPL29	1972.85	-0.274337	0.0584416	-4.69433	2.6748e-06	9.62489e-05
RPS12	2822.78	-0.252895	0.0540929	-4.67527	2.93568e-06	0.000105205
S100A10	87.5848	-0.785431	0.168787	-4.65022	3.31583e-06	0.000118345
RPL32	3142.69	-0.236662	0.0509032	-4.64934	3.33e-06	0.00011837
TDRD9	8.63003	-1.08539	0.209739	-4.64313	3.43171e-06	0.000121257
NTRK3	24.3237	-1.01152	0.215437	-4.6427	3.43885e-06	0.000121257
MARCKS	1485.68	-0.290631	0.0626752	-4.63733	3.52935e-06	0.000123932
PRKCB	165.546	-0.583296	0.125835	-4.63654	3.54293e-06	0.000123932
POU3F3	14.6858	-1.04527	0.22049	-4.63521	3.56582e-06	0.000124238
RELN	31.0251	-0.978539	0.210354	-4.62859	3.68157e-06	0.000127763
FDPS	787.237	0.339216	0.0732874	4.62732	3.70422e-06	0.000128044
PTPRD	87.8272	0.765159	0.164475	4.62043	3.82949e-06	0.000131855
FXYD7	71.775	-0.769275	0.167435	-4.59068	4.41814e-06	0.000151528
RPL11	3257.03	-0.229642	0.050116	-4.58228	4.59924e-06	0.000156763
PCDHA12	119.494	-0.655134	0.143022	-4.58196	4.60648e-06	0.000156763
RPL34	1862.61	-0.300674	0.0656982	-4.57672	4.72328e-06	0.000160117
MANF	202.508	0.548893	0.119728	4.57535	4.75426e-06	0.000160548
C22orf42	52.7958	-0.833391	0.181904	-4.57394	4.78637e-06	0.000161013
FAU	2501.5	-0.249531	0.0545844	-4.57157	4.84072e-06	0.00016222
SEMA3D	12.0526	1.14941	0.218167	4.56823	4.91863e-06	0.000164204
SOX11	919.458	-0.316377	0.0692969	-4.56595	4.97235e-06	0.000165368
GEM	12.156	1.12148	0.217278	4.54495	5.49474e-06	0.000182052
PAFAH1B3	1681.46	-0.258137	0.056817	-4.54343	5.53465e-06	0.000182685
PPFIA2	191.005	0.565792	0.124625	4.5297	5.90668e-06	0.000194235
SPATS2L	126.086	0.635145	0.13976	4.52531	6.03076e-06	0.000197575
CSRP2	63.2498	-0.797839	0.176244	-4.52131	6.14575e-06	0.000200593
CKB	1363.28	-0.28031	0.062226	-4.50496	6.63862e-06	0.000215878
UCHL1	2588.43	-0.240207	0.053401	-4.49824	6.85172e-06	0.000221986
ROBO1	37.7892	0.925689	0.201356	4.49523	6.94959e-06	0.000224329
MPC1	339.383	0.42853	0.0957088	4.47365	7.68973e-06	0.000247311
RAP1GDS1	172.089	0.551056	0.123028	4.4681	7.89162e-06	0.000252877
RPL10	3878.21	-0.245917	0.0550501	-4.4672	7.92503e-06	0.000253025
XKR4	164.002	-0.558434	0.125535	-4.45049	8.56743e-06	0.000272543
STK26	14.5944	-1.00167	0.220541	-4.44603	8.74728e-06	0.00027726
HS6ST3	68.3705	-0.765487	0.17222	-4.43882	9.04516e-06	0.000285671
RPL35A	2274.83	-0.266855	0.0603287	-4.42349	9.71183e-06	0.000305627
DIO3	84.5664	-0.698063	0.157797	-4.42179	9.78883e-06	0.00030695
EBF1	9.88912	-0.977332	0.212167	-4.41969	9.88431e-06	0.000307745
GABRA5	21.0367	-0.970424	0.21731	-4.42015	9.86334e-06	0.000307745
HSP90AA1	4486.61	0.208164	0.047146	4.41521	1.00913e-05	0.00031308
ATP6AP2	493.045	-0.379885	0.0861809	-4.40887	1.0391e-05	0.000320276
FAIM2	108.234	0.651969	0.147123	4.40876	1.03962e-05	0.000320276
NKX6-1	12.8652	-0.987558	0.219044	-4.39771	1.09398e-05	0.000335843
DDC	31.0714	-0.921316	0.208816	-4.39448	1.11037e-05	0.000339689
NEAT1	138.749	0.617621	0.140104	4.3934	1.1159e-05	0.000340196
KIFAP3	463.263	0.371577	0.0847146	4.38399	1.16524e-05	0.000354007
ZNF467	33.9671	-0.893469	0.203125	-4.38128	1.17985e-05	0.000357209
KCNJ6	36.2464	-0.870757	0.198723	-4.36226	1.28726e-05	0.000388388
IGF2BP3	75.9669	0.729095	0.16595	4.35891	1.30711e-05	0.00039303
TENM2	29.9331	0.946126	0.211658	4.35774	1.31415e-05	0.000393796
GRM7	14.1113	1.02928	0.220123	4.35545	1.32793e-05	0.000395227
RCAN2	406.552	-0.390744	0.0897209	-4.35587	1.32537e-05	0.000395227
DDAH2	408.841	-0.382904	0.0880162	-4.35112	1.35444e-05	0.000401757
PDGFD	11.6263	1.27691	0.216674	4.34889	1.36828e-05	0.000404495
OLFM1	144.563	-0.565214	0.130092	-4.34569	1.38836e-05	0.000409054
LMAN1	195.419	0.524845	0.120896	4.3334	1.46824e-05	0.000431141
USP12	89.8934	0.684665	0.15735	4.32413	1.53136e-05	0.000448178
SCPEP1	23.6173	0.966109	0.215784	4.31595	1.58921e-05	0.000463563
RPS6	983.454	-0.30075	0.0697779	-4.31039	1.62964e-05	0.000473782
NDUFB8	990.134	0.33411	0.0776804	4.30018	1.70657e-05	0.000494511
TMSB15A	488.951	-0.370728	0.08636	-4.29332	1.76022e-05	0.00050838
BICD1	113.646	0.612339	0.142418	4.28098	1.86068e-05	0.000535632
TENM1	42.5553	-0.825256	0.192676	-4.27396	1.92028e-05	0.000549189
NELFCD	95.7823	-0.647925	0.151626	-4.27423	1.91797e-05	0.000549189
UNC5C	57.9319	0.792462	0.183482	4.27204	1.93691e-05	0.000552146
RPL30	2454.97	-0.235596	0.055214	-4.26705	1.98076e-05	0.000562817
NRXN3	137.083	0.596228	0.13935	4.26583	1.99159e-05	0.00056407
RPS21	727.339	-0.394841	0.0929242	-4.2496	2.14154e-05	0.00060459
LINC00461	15.5556	-0.948675	0.220377	-4.2472	2.1646e-05	0.000609141
CNIH4	156.415	0.546971	0.128525	4.24424	2.19331e-05	0.000615248
RPL24	2521.32	-0.262188	0.0617881	-4.24347	2.20091e-05	0.000615415
IGSF3	16.6092	-0.950997	0.220507	-4.23557	2.27976e-05	0.000635437
WIPI1	12.317	1.00585	0.218986	4.23109	2.32564e-05	0.000646175
SNAP25	355.5	0.425101	0.100845	4.21208	2.53029e-05	0.000700819
RIC3	136.054	-0.555282	0.132097	-4.20464	2.61501e-05	0.000722006
RPLP1	3320.49	-0.255461	0.0607802	-4.20311	2.63275e-05	0.000724625
NBL1	22.4958	0.941896	0.217379	4.18917	2.79971e-05	0.000768169
PBX3	537.491	0.355317	0.0848133	4.18786	2.81596e-05	0.000770222
FGF13	188.759	0.500271	0.119284	4.18556	2.84464e-05	0.000775652
PLPPR1	75.4171	-0.675996	0.162089	-4.1701	3.04462e-05	0.000827608
ARPC2	959.451	0.277385	0.0665324	4.16851	3.06594e-05	0.000830831
MDH1	703.667	0.334853	0.0803338	4.16702	3.08613e-05	0.00083373
RASEF	8.62518	1.08819	0.21052	4.16446	3.12088e-05	0.000840532
LYPD1	48.1212	-0.78736	0.189293	-4.14922	3.33615e-05	0.000895763
BOK	48.1049	-0.772576	0.186155	-4.14304	3.42728e-05	0.000917424
RPS25	1393.33	-0.272396	0.0657778	-4.14137	3.45234e-05	0.000921323
ZSCAN1	41.7422	-0.806576	0.194459	-4.14036	3.46763e-05	0.0009226
EID1	1254.24	0.270628	0.0656297	4.12301	3.73948e-05	0.000991924
RPS4X	4929.04	-0.224637	0.0546645	-4.10943	3.96644e-05	0.00104896
ST8SIA4	131.243	-0.555188	0.135214	-4.10811	3.98904e-05	0.00105177
RPS19	3100.85	-0.229039	0.0557678	-4.10709	4.00669e-05	0.00105326
HIST3H2A	97.6295	-0.622945	0.152063	-4.09804	4.16663e-05	0.00109203
EGR1	222.357	0.458398	0.111843	4.09297	4.25874e-05	0.00111285
LMO1	35.3853	-0.829041	0.202153	-4.08475	4.41251e-05	0.00114698
ERP29	661.844	0.320051	0.0783341	4.08459	4.41547e-05	0.00114698
NRG1	76.2206	0.67928	0.165185	4.08127	4.4791e-05	0.00116007
PHYHIPL	120.754	0.587467	0.143496	4.0803	4.49783e-05	0.0011615
DOCK5	18.5966	0.934088	0.219441	4.07945	4.51419e-05	0.00116231
CDC42	1375.51	-0.246594	0.0606278	-4.06751	4.75174e-05	0.00121989
SLC6A1	24.4453	-0.896265	0.217984	-4.06603	4.78211e-05	0.00122411
RPL36A	265.742	-0.422508	0.103991	-4.06431	4.81755e-05	0.00122603
NLRP1	375.204	-0.370095	0.091058	-4.06494	4.80453e-05	0.00122603
CHRM3	34.2532	-0.831841	0.203766	-4.05958	4.91617e-05	0.00124751
NES	97.8466	0.619243	0.151944	4.05518	5.00954e-05	0.00126196
GABRG2	79.748	-0.643674	0.158766	-4.0548	5.01776e-05	0.00126196
ALKBH3	30.2273	-0.8382	0.205893	-4.0543	5.02837e-05	0.00126196
FARP1	342.807	0.389776	0.0960766	4.0542	5.03059e-05	0.00126196
GRIA1	236.041	0.462268	0.113971	4.05132	5.09293e-05	0.00127396
MZT2A	335.405	-0.397511	0.0982032	-4.0485	5.15473e-05	0.00128575
COL4A6	32.2384	0.8632	0.209117	4.04484	5.23581e-05	0.00130228
FERMT2	50.3576	0.766787	0.187384	4.04221	5.29488e-05	0.00131325
LRRN3	46.6036	0.78074	0.190683	4.03878	5.37291e-05	0.00132885
ADCY1	48.1284	-0.767249	0.190839	-4.0205	5.80752e-05	0.0014323
ODC1	429.386	-0.365725	0.0911591	-4.01243	6.0098e-05	0.00147804
UBE2E2	58.1271	-0.719775	0.179268	-4.00848	6.11098e-05	0.00149873
NIPAL1	14.9606	0.927559	0.220443	4.00108	6.30535e-05	0.0015378
PKM	446.85	0.357211	0.08922	4.00146	6.2953e-05	0.0015378
HES4	303.665	-0.395323	0.0989417	-3.99652	6.42804e-05	0.00155907
FKBP2	499.667	0.335451	0.0838979	3.99658	6.42643e-05	0.00155907
RPS10	783.454	-0.333705	0.0835292	-3.99554	6.45476e-05	0.00156123
DACH2	258.535	-0.411802	0.103207	-3.99107	6.57761e-05	0.00158658
TMSB10	18784.5	-0.176574	0.0444077	-3.97621	7.00231e-05	0.00168439
CD47	115.283	0.617703	0.154864	3.97412	7.06392e-05	0.00169457
KCNIP1	40.5004	-0.771542	0.193933	-3.97135	7.14654e-05	0.00170972
ZNF33B	71.2678	-0.655822	0.165429	-3.96236	7.42116e-05	0.00177059
MAP1LC3A	259.049	0.414632	0.104606	3.95927	7.51782e-05	0.00178879
RNASEH2B	17.4384	-0.878072	0.219819	-3.95844	7.54396e-05	0.00179016
RPS11	1247.91	-0.308777	0.0780355	-3.95716	7.58461e-05	0.00179496
TCTA	35.3746	0.817788	0.203293	3.94886	7.85233e-05	0.00184835
NR2F1-AS1	31.7732	0.837205	0.207627	3.94929	7.83846e-05	0.00184835
CHST1	74.6829	-0.652432	0.165201	-3.94706	7.91169e-05	0.00185299
C12orf57	592.39	-0.309776	0.0784928	-3.94698	7.91424e-05	0.00185299
SERTAD4	48.1541	-0.733854	0.18626	-3.93901	8.182e-05	0.00191058
GNG3	531.041	-0.354879	0.0902943	-3.93069	8.47021e-05	0.00197264
ZNF703	28.5878	0.846815	0.210835	3.92668	8.61262e-05	0.0020005
LHX8	10.1584	-0.846444	0.213854	-3.92096	8.81964e-05	0.00204318
PPP3CA	155.615	-0.493537	0.126102	-3.91439	9.06314e-05	0.00209406
CYSTM1	239.84	0.439665	0.112537	3.9019	9.54415e-05	0.00218229
PTPRO	90.3924	-0.630007	0.161528	-3.90213	9.53482e-05	0.00218229
PDZRN4	18.7624	-0.861453	0.218758	-3.90315	9.49492e-05	0.00218229
RPS26	1372.79	-0.278725	0.0714351	-3.90189	9.54443e-05	0.00218229
BRINP3	52.6257	-0.707996	0.181542	-3.89798	9.70004e-05	0.00220965
HLA-B	22.5505	0.871901	0.216884	3.89762	9.71439e-05	0.00220965
AC016044.1	20.8867	0.875733	0.217622	3.89389	9.86502e-05	0.00223811
KCNK10	30.3917	-0.817048	0.209741	-3.89085	9.9893e-05	0.00226047
GRID2	380.507	0.373526	0.0959751	3.88994	0.000100269	0.00226313
VAT1L	245.447	-0.417218	0.107369	-3.88727	0.000101378	0.00228231
SLC1A2	100.258	-0.589656	0.151844	-3.88568	0.000102042	0.00229138
EVL	652.494	-0.298662	0.0770947	-3.87421	0.000106973	0.00239597
PLCXD3	24.423	-0.830587	0.213054	-3.87242	0.000107761	0.00240749
LRRN1	60.1591	-0.683262	0.176534	-3.87076	0.000108497	0.00241777
RASGRF1	37.0642	-0.777249	0.200813	-3.86231	0.00011232	0.00249663
CCDC90B	400.498	-0.352218	0.0912209	-3.86167	0.000112615	0.00249686
MYL12A	185.987	0.463848	0.119962	3.8595	0.000113621	0.00251282
REPS2	11.5359	-0.857115	0.218796	-3.85037	0.000117939	0.00260178
RPL23	819.599	-0.513614	0.133434	-3.8496	0.000118312	0.00260346
NAP1L3	386.302	0.373352	0.0970366	3.84519	0.000120459	0.00264407
INAFM1	361.707	-0.353855	0.0920614	-3.84443	0.000120832	0.00264566
ASIC2	31.7669	-0.798946	0.207191	-3.84167	0.0001222	0.00266895
RHOA	287.494	0.394176	0.102872	3.82817	0.000129102	0.0028127
RTP1	39.1462	-0.751395	0.196346	-3.82191	0.000132423	0.00287792
SOSTDC1	3.00132	-0.560928	0.161241	-3.81548	0.00013592	0.00294662
RPL18A	2342.64	-0.208796	0.0547727	-3.81211	0.000137788	0.00297974
EEF1B2	1150.28	-0.253139	0.066474	-3.80829	0.000139929	0.00301123
IGFBP2	270.05	-0.415479	0.109104	-3.80862	0.000139744	0.00301123
ILDR2	27.5275	0.825696	0.212119	3.80712	0.000140595	0.00301816
RPL12	1586.27	-0.222354	0.058428	-3.80573	0.000141386	0.00302772
FBXO30	40.9737	-0.734724	0.192889	-3.80332	0.000142771	0.00304994
MZT2B	751.382	-0.28798	0.0757433	-3.80231	0.000143353	0.00305496
ELOVL4	194.223	0.448217	0.117782	3.79973	0.000144851	0.0030794
TRH	24.1698	-0.835995	0.218361	-3.79473	0.000147804	0.0031346
SPP1	163.803	0.781187	0.20565	3.79295	0.000148868	0.00314198
DBNDD1	52.622	-0.693499	0.182522	-3.79302	0.000148825	0.00314198
NYAP2	39.5593	-0.745071	0.196128	-3.79141	0.000149794	0.00315393
UBE2E3	610.443	-0.33423	0.0882064	-3.78939	0.000151015	0.00317204
SCD5	112.456	-0.55313	0.146164	-3.78697	0.000152498	0.00319553
CPE	877.492	-0.266305	0.070352	-3.78562	0.000153328	0.00320528
QKI	89.5497	0.599724	0.157869	3.78039	0.000156582	0.00326553
COMMD9	221.983	-0.423814	0.112167	-3.77916	0.000157358	0.00327393
HS6ST2	21.1787	-0.821959	0.21637	-3.77695	0.000158763	0.00329537
CHD5	41.6714	-0.728683	0.19265	-3.77418	0.000160536	0.00331649
SFRP1	36.8844	0.782736	0.204251	3.77472	0.00016019	0.00331649
VAV3	6.90679	-0.790017	0.203387	-3.77319	0.000161176	0.00332189
COMT	54.8547	-0.694702	0.18415	-3.77241	0.000161677	0.00332442
CRHBP	8.17867	0.959316	0.208387	3.77025	0.000163081	0.00333765
SPINT2	462.036	0.326508	0.0865567	3.77064	0.00016283	0.00333765
SIAH3	38.9785	-0.739102	0.195723	-3.76884	0.00016401	0.00334885
PRRG1	38.4179	-0.737404	0.195804	-3.75737	0.000171709	0.00349792
AL078639.1	92.7987	-0.579046	0.154296	-3.75526	0.000173163	0.003504
RPS15A	2213.55	-0.204032	0.0543228	-3.75602	0.000172638	0.003504
ACP5	8.33203	0.888733	0.20864	3.7552	0.000173205	0.003504
RPS3	2297.93	-0.230697	0.0615225	-3.74987	0.000176924	0.00357102
ARPC5L	179.054	0.487858	0.130363	3.7355	0.000187339	0.00377257
SESN3	202.347	-0.43722	0.117157	-3.73334	0.000188955	0.00379639
CFAP36	310.262	0.367593	0.0984929	3.72951	0.000191852	0.0038458
ANKS1B	114.447	-0.524342	0.140754	-3.72709	0.000193701	0.00387402
CIRBP	783.206	-0.264754	0.071054	-3.7264	0.000194235	0.00387588
JUND	834.024	-0.258934	0.0695292	-3.72438	0.0001958	0.00389823
FNBP1L	829.099	-0.268266	0.0720986	-3.72109	0.000198363	0.00394034
BBX	22.8338	0.82188	0.215594	3.7087	0.000208327	0.00412004
DSEL	140.654	-0.495577	0.13372	-3.70867	0.000208349	0.00412004
HMGB1	1810.95	-0.251266	0.0677822	-3.70706	0.000209683	0.00413711
CASD1	135.192	0.50889	0.137008	3.70508	0.000211328	0.00416022
PAPPA2	51.1948	0.693512	0.185436	3.70242	0.00021355	0.0041852
CRH	10.7663	0.84368	0.216329	3.70244	0.000213539	0.0041852
RPS14	2817.49	-0.210107	0.0567888	-3.69987	0.000215711	0.00421813
SGK1	56.9699	-0.666384	0.180249	-3.69728	0.000217919	0.00424241
DLX6	177.843	-0.4458	0.120611	-3.69745	0.000217778	0.00424241
NENF	187.674	0.44336	0.119795	3.69467	0.000220169	0.00427674
ACHE	94.3451	-0.569463	0.15424	-3.69336	0.000221311	0.00428942
SNRPE	254.43	-0.382025	0.103495	-3.69238	0.000222161	0.00429642
INPP1	138.587	0.50134	0.135688	3.68563	0.000228138	0.00440231
IRF2BP2	68.0437	-0.619945	0.168408	-3.68244	0.000231015	0.00444806
MAGEL2	79.3582	0.600873	0.162393	3.67955	0.000233649	0.00448892
ANK3	711.503	-0.293528	0.0801063	-3.66472	0.00024761	0.00474676
RPL10A	1113.87	-0.235894	0.0644919	-3.65795	0.000254239	0.00486323
RASSF8-AS1	94.6803	0.566701	0.154714	3.64593	0.00026643	0.00508535
MCUR1	146.441	0.474479	0.129882	3.64452	0.000267895	0.00510221
CAMK2N1	1311.61	-0.23186	0.0636716	-3.64159	0.000270957	0.00514936
CBX3	432.943	-0.322367	0.0887295	-3.63359	0.0002795	0.00530023
EPS15	184.089	-0.451978	0.124492	-3.63196	0.000281271	0.00532233
OAZ1	1212.31	0.256232	0.0705731	3.63031	0.000283078	0.00534499
CACNA2D3	22.787	0.802568	0.215948	3.62414	0.000289927	0.00545088
KIT	16.2449	-0.805897	0.220537	-3.6244	0.000289635	0.00545088
CNTNAP2	224.025	-0.40624	0.112178	-3.62277	0.000291468	0.00546814
POU2F1	72.326	-0.60038	0.166216	-3.61171	0.00030418	0.00569445
PAM	153.932	0.468232	0.129405	3.61043	0.000305687	0.0057105
MT3	14.4479	-0.8039	0.220538	-3.60681	0.000309984	0.00577847
IAH1	168.4	-0.442825	0.123032	-3.6009	0.000317116	0.00589889
NME3	116.766	-0.51602	0.143895	-3.58912	0.000331798	0.00614597
JPT1	2362.05	-0.211922	0.0590375	-3.58967	0.000331099	0.00614597
ARL4C	334.824	-0.336684	0.0940626	-3.58017	0.000343375	0.00633368
KCNAB1	67.7833	0.617025	0.17115	3.58038	0.000343098	0.00633368
KAT6B	96.9484	0.544133	0.151383	3.57927	0.000344555	0.00634213
SMIM18	138.121	-0.473473	0.13252	-3.57435	0.000351097	0.00644903
PTMA	4040.52	-0.181368	0.0508266	-3.56841	0.000359155	0.00658325
SLC35D2	16.2057	0.812004	0.220517	3.56711	0.00036094	0.0066022
NRXN2	283.507	-0.389141	0.10922	-3.56341	0.000366063	0.00668199
FOXK1	17.7351	0.808765	0.220217	3.5617	0.000368455	0.00671169
TENM3	34.5004	0.734523	0.203195	3.55765	0.000374181	0.00680188
ZNF785	22.1303	-0.767928	0.215223	-3.54989	0.000385399	0.00699133
RPL5	3385.34	-0.184576	0.0520424	-3.54667	0.00039013	0.00706256
UBA52	1169.4	-0.242098	0.0683849	-3.54044	0.000399465	0.00721668
ARID1B	206.727	-0.413813	0.117042	-3.5371	0.000404542	0.00729339
TES	15.4716	-0.781625	0.220544	-3.52679	0.000420634	0.00756796
CHML	106.459	-0.510993	0.145248	-3.51924	0.000432782	0.00777061
TMOD1	18.8621	0.794363	0.219084	3.51857	0.000433877	0.00777436
ARHGDIG	131.502	-0.470686	0.133943	-3.5159	0.000438258	0.00783688
DIAPH2	13.0185	-0.780176	0.22023	-3.51438	0.00044079	0.00786613
LSM4	298.18	0.346217	0.0985296	3.51129	0.000445933	0.00794177
MPDZ	43.648	0.688844	0.194305	3.50732	0.00045264	0.0080449
CCDC50	239.974	0.405394	0.115516	3.50512	0.000456401	0.00809535
CPNE3	101.696	0.526992	0.150005	3.49947	0.000466187	0.00825226
OPCML	118.251	-0.484881	0.138671	-3.49824	0.00046834	0.00827369
PGM2L1	837.544	-0.254163	0.072823	-3.49043	0.000482235	0.00850206
RHOC	30.8687	0.735022	0.207307	3.48221	0.000497289	0.00874989
PRDX5	1620.11	0.205223	0.0590164	3.47715	0.000506767	0.00889883
IQSEC2	19.6291	0.780209	0.218678	3.47572	0.000509486	0.00891094
RPL7	654.94	-0.257801	0.0741728	-3.47607	0.00050881	0.00891094
SF3B6	399.217	-0.308901	0.088985	-3.47181	0.000516959	0.00902365
NUDT15	48.4574	0.656422	0.187418	3.46891	0.000522577	0.00910362
GRM3	16.7294	0.78676	0.220159	3.46568	0.000528897	0.00919547
RWDD2B	21.9801	-0.753205	0.216458	-3.46076	0.000538651	0.00934655
GUCY1A2	85.5273	0.547548	0.157705	3.4561	0.000548046	0.00949082
ZNF669	40.9967	0.681089	0.194809	3.453	0.000554394	0.00958185
KLHL42	176.037	0.419137	0.121234	3.45199	0.000556463	0.00959872
WARS	77.4358	0.571119	0.164645	3.45102	0.000558464	0.00961434
PRKAR2B	594.981	-0.27324	0.0792964	-3.44615	0.000568633	0.00975116
GNAS	25021	-0.189936	0.0551084	-3.44659	0.000567712	0.00975116
MAP2	1123.21	-0.242566	0.070465	-3.44254	0.00057628	0.00986303
PLXNC1	96.7941	-0.525156	0.152763	-3.44069	0.000580239	0.00991148
RMDN1	31.6031	0.723025	0.206866	3.43894	0.00058399	0.00995619
RGS16	22.1684	0.762091	0.216674	3.43717	0.000587816	0.010002
EIF1B	903.091	-0.257692	0.0750054	-3.43574	0.000590937	0.0100356
CPVL	5.98834	-0.698043	0.197683	-3.42892	0.000605979	0.0102712
FAM13B	67.5023	-0.58312	0.170242	-3.4278	0.000608487	0.0102939
P4HB	132.81	0.469497	0.136733	3.42518	0.00061439	0.0103737
ZFHX4-AS1	17.0065	-0.756297	0.220254	-3.42412	0.000616799	0.0103944
AHCYL1	163.296	0.437248	0.12781	3.41522	0.000637307	0.010715
ITGBL1	15.5693	-0.758291	0.220359	-3.41481	0.000638261	0.010715
FIGN	44.5627	-0.645066	0.189166	-3.4112	0.00064677	0.0108371
FLOT1	220.689	0.382909	0.112148	3.41048	0.000648486	0.0108452
ACAT2	738.027	0.25275	0.0742638	3.40268	0.000667291	0.0111384
PPM1K	358.506	-0.330213	0.0971204	-3.40036	0.000672979	0.0112121
MUM1L1	22.7092	-0.734036	0.215558	-3.39979	0.000674379	0.0112141
GLRA2	9.67456	0.763146	0.214803	3.39428	0.000688105	0.0114207
SNX7	43.6365	0.660186	0.192817	3.38524	0.000711149	0.0117222
TMCC1	66.3976	-0.571743	0.168873	-3.38601	0.000709157	0.0117222
SLC9A7	67.963	-0.575441	0.169965	-3.38601	0.000709176	0.0117222
CLIP1	198.846	0.394858	0.116501	3.38507	0.000711612	0.0117222
HTR1F	11.2637	0.770518	0.218229	3.38315	0.00071659	0.0117821
LRRC7	80.5533	-0.534395	0.158241	-3.3784	0.000729088	0.0119652
C16orf45	450.895	0.298968	0.0885343	3.37543	0.000737015	0.0120727
RPL9	2663.26	-0.181102	0.0536675	-3.3746	0.00073923	0.0120865
MAP1B	7014.22	-0.168725	0.0500111	-3.37377	0.000741453	0.0121003
MPV17	91.1862	0.529063	0.156183	3.37312	0.00074321	0.0121065
MARK1	94.4409	-0.512082	0.151906	-3.37222	0.000745637	0.0121235
ELOVL5	53.2489	0.642859	0.189564	3.36771	0.000757942	0.0123008
SCG3	929.914	0.24103	0.0715859	3.36648	0.000761345	0.0123332
MCU	40.5062	0.676671	0.199069	3.35889	0.000782567	0.0126537
IFI27L1	199.883	0.393335	0.117235	3.35131	0.000804311	0.0129813
CHD3	158.383	-0.425704	0.127228	-3.3477	0.00081484	0.0131271
RGS17	211.063	-0.37573	0.11256	-3.33911	0.000840479	0.0135154
RORB	16.6824	-0.738303	0.219911	-3.33582	0.000850476	0.0136512
ASAH1	258.908	-0.342977	0.1029	-3.33405	0.000855907	0.0136883
NGFR	36.5134	0.673378	0.199317	3.33419	0.000855472	0.0136883
FAM57B	308.092	-0.332623	0.100072	-3.32469	0.000885164	0.0141304
KLHL29	6.44656	-0.688891	0.20253	-3.31996	0.000900294	0.0143459
CA11	91.3821	0.523277	0.157056	3.31852	0.000904943	0.0143938
NACA	2918.11	-0.182312	0.055149	-3.30583	0.000946972	0.0150351
EPHA7	14.2282	-0.734646	0.220544	-3.30436	0.000951919	0.0150864
LRRC26	24.6335	-0.70204	0.212082	-3.30146	0.000961835	0.0152161
DNAJC12	270.294	0.345885	0.104764	3.29862	0.000971618	0.0153432
DHCR24	95.8045	0.503097	0.152036	3.2971	0.000976903	0.0153989
FKBP5	18.4346	0.740147	0.220072	3.29301	0.000991211	0.0155965
PDIA3	300.987	0.345178	0.104768	3.29244	0.000993213	0.0156
IDS	480.6	0.277168	0.0842651	3.28805	0.00100884	0.0158171
ENO1	752.344	0.243724	0.074145	3.28645	0.00101457	0.0158787
RAP2B	44.0093	-0.62847	0.191493	-3.28521	0.00101906	0.0159206
NSG1	893.586	-0.237723	0.0724061	-3.28328	0.00102605	0.0160013
ID4	177.685	-0.398817	0.121573	-3.28218	0.00103009	0.0160206
NEDD4L	165.384	-0.408912	0.124642	-3.28195	0.00103094	0.0160206
RPL27A	1232.96	-0.253609	0.0773553	-3.27875	0.0010427	0.0161747
PRRG3	12.0425	-0.721275	0.218972	-3.26712	0.00108646	0.0168238
PLXNA2	148.612	0.420807	0.128676	3.26424	0.00109758	0.0169065
PIGX	110.262	0.47869	0.146175	3.26465	0.00109601	0.0169065
SSR4	709.377	0.238544	0.0730541	3.26473	0.00109568	0.0169065
KIF26B	61.3592	0.573613	0.17466	3.26271	0.00110351	0.0169682
EFNB2	89.1931	-0.495429	0.152063	-3.25991	0.00111447	0.0171067
ARL4A	62.2888	0.581782	0.177273	3.25924	0.00111713	0.0171176
ARFGEF3	82.3722	0.520888	0.15925	3.25654	0.00112778	0.0172508
MRPS6	342.913	-0.313037	0.0963397	-3.25006	0.00115381	0.0176181
ANKRD11	432.276	0.288242	0.0886843	3.24886	0.00115869	0.017662
DPCD	147.922	0.421885	0.129834	3.24343	0.001181	0.0179709
DUSP16	40.2742	-0.634002	0.19551	-3.24239	0.00118533	0.0180055
AHI1	291.27	0.349721	0.107809	3.24142	0.00118937	0.0180358
CCDC167	259.556	0.336651	0.103833	3.23968	0.00119664	0.0181146
LBH	191.143	-0.399316	0.123566	-3.23278	0.00122592	0.0184751
SLC7A14	15.5045	-0.716999	0.220385	-3.23305	0.00122476	0.0184751
CD24	920.589	-0.240777	0.074501	-3.23209	0.00122887	0.0184751
PHLDA1	203.489	0.611104	0.188833	3.23224	0.00122825	0.0184751
DCX	1862.55	-0.210436	0.065141	-3.23057	0.00123545	0.0185423
PTP4A3	22.2904	-0.698444	0.215648	-3.22693	0.00125126	0.0187475
H3F3B	2558.98	-0.18128	0.0562603	-3.2222	0.00127211	0.0190275
TNNI1	4.49561	-0.614782	0.184323	-3.2192	0.00128547	0.0191295
BCL11A	21.9902	-0.704688	0.21753	-3.21952	0.00128406	0.0191295
TBL1X	74.7632	0.544422	0.168318	3.21987	0.00128247	0.0191295
SLC25A4	608.101	0.274389	0.0852429	3.21806	0.00129062	0.0191737
PCSK2	19.1101	-0.700978	0.218378	-3.19969	0.00137578	0.0204043
CTNND2	231.879	0.372876	0.116481	3.19836	0.00138213	0.020464
NCS1	416.744	0.293924	0.0924112	3.17927	0.00147645	0.0218237
HEBP2	33.3813	0.658593	0.204448	3.17717	0.00148719	0.0219454
TMBIM6	511.227	0.265309	0.0835259	3.17546	0.00149599	0.0220383
PALMD	39.3625	-0.620747	0.195622	-3.17492	0.00149878	0.0220423
CNN3	162.864	0.432704	0.136118	3.17238	0.00151197	0.0221992
TOX2	62.7076	-0.542549	0.171346	-3.16876	0.00153091	0.0224397
SCRT2	47.5809	-0.589897	0.186485	-3.16448	0.00155363	0.0227348
FJX1	118.052	-0.441059	0.139591	-3.16113	0.00157156	0.0229589
SLC10A4	30.0981	-0.656183	0.207461	-3.1584	0.00158636	0.0231366
TUBB3	75.3842	-0.530203	0.168752	-3.1451	0.00166028	0.0241745
IGF2R	120.818	0.44908	0.142648	3.14066	0.00168569	0.0245038
GOLGA7B	52.7771	-0.569948	0.181785	-3.13758	0.00170347	0.0247215
SCN9A	186.795	0.379037	0.120757	3.13494	0.0017189	0.0249043
SHISA9	4.92101	-0.613275	0.190177	-3.13412	0.0017237	0.0249326
IKBIP	35.0992	0.64013	0.202037	3.13181	0.00173731	0.0250881
RHBDD2	181.561	0.373528	0.119206	3.12925	0.00175254	0.0252665
REEP3	33.3363	0.651609	0.205914	3.12714	0.00176514	0.0254065
ADNP	198.833	-0.363019	0.116161	-3.12598	0.00177216	0.0254657
IGFBP5	13.7089	-0.490959	0.176858	-3.12306	0.00178983	0.0256777
STOML2	286.211	0.318783	0.102143	3.11868	0.00181662	0.0260088
ITFG1	244.357	0.337303	0.108084	3.11832	0.00181884	0.0260088
FRMD4B	39.1682	0.620589	0.197188	3.11373	0.0018474	0.0263742
SDK2	21.6736	0.687586	0.21682	3.11299	0.00185201	0.0263972
CEP104	54.3144	0.569352	0.18167	3.11171	0.00186005	0.0264688
RPL35	1887.5	-0.200312	0.0645577	-3.10293	0.00191615	0.027223
JPT2	40.581	0.610529	0.194808	3.10244	0.00191932	0.0272239
SHOC2	206.385	-0.393921	0.127065	-3.1007	0.00193066	0.0273407
LIMA1	33.1705	0.638911	0.203672	3.09752	0.00195145	0.0275905
SLX4IP	29.4514	-0.640435	0.206595	-3.09514	0.00196721	0.0277621
PHF21B	20.7281	0.68958	0.218113	3.09473	0.0019699	0.0277621
NEBL	47.5508	0.58586	0.187814	3.09407	0.00197429	0.0277793
ICA1	72.2872	-0.515566	0.166702	-3.09272	0.00198328	0.0278612
RANBP17	33.9242	-0.630016	0.203932	-3.09095	0.00199515	0.0279831
SSX2IP	94.589	0.484522	0.156259	3.08985	0.00200257	0.0280423
SCAMP1	169.843	-0.379976	0.123135	-3.08731	0.00201976	0.028238
FAM107B	90.7201	-0.479989	0.155777	-3.0842	0.00204104	0.0284901
FBXO21	186.106	-0.358467	0.116361	-3.08168	0.00205836	0.0286863
PCDH7	470.992	0.280283	0.091006	3.07909	0.00207634	0.0288911
SKA2	203.76	-0.36008	0.117005	-3.07823	0.00208233	0.0289286
DYNC1I1	119.725	-0.432763	0.140789	-3.07532	0.00210279	0.0291409
PPP1R15A	199.81	0.35627	0.11573	3.07511	0.00210425	0.0291409
C6orf106	67.2729	0.525139	0.17012	3.07027	0.00213865	0.0295707
PCDH19	74.0438	-0.520121	0.169396	-3.06958	0.0021436	0.0295925
CAMK2A	36.8569	-0.603333	0.196766	-3.06563	0.00217209	0.0299387
CASP3	116.019	-0.429198	0.140141	-3.06438	0.00218118	0.0300169
KHDRBS2	60.2401	0.551877	0.179202	3.06223	0.00219695	0.0301866
CXXC4	295.378	-0.33629	0.109914	-3.06013	0.00221238	0.030345
CALR	376.467	0.29135	0.0951767	3.05973	0.00221539	0.030345
ATF7IP	226.235	-0.338867	0.110836	-3.05847	0.00222471	0.0304252
RPL15	4076.83	-0.151929	0.0497217	-3.05561	0.00224602	0.0305765
IP6K2	287.564	-0.308145	0.100874	-3.05558	0.00224622	0.0305765
IGLON5	75.4897	-0.493557	0.161587	-3.05583	0.00224436	0.0305765
SSFA2	25.8632	0.657309	0.212008	3.05084	0.00228204	0.031016
CDC42EP3	84.7498	-0.475036	0.155838	-3.04932	0.00229361	0.0311251
MAST4	10.8509	-0.666896	0.217499	-3.04823	0.00230196	0.0311595
PDLIM2	19.0787	0.680645	0.218582	3.04806	0.00230325	0.0311595
RGS2	74.2301	0.527641	0.172954	3.03783	0.0023829	0.0321812
RAB9A	45.7261	0.591482	0.193184	3.03698	0.00238962	0.0321812
KRAS	485.557	0.256759	0.0845218	3.03696	0.00238976	0.0321812
TMEM132E	9.38376	-0.657196	0.214962	-3.03627	0.00239529	0.0322061
KLHL4	13.8223	0.679151	0.219778	3.03208	0.00242875	0.0326062
ARHGAP32	51.9824	-0.551247	0.182225	-3.0259	0.00247896	0.0332294
OSBPL8	449.179	0.258341	0.0853824	3.02473	0.00248854	0.0333069
PTPDC1	35.4775	0.619845	0.202572	3.02162	0.00251428	0.0336003
DUSP23	36.5986	-0.598579	0.198089	-3.02092	0.00252011	0.0336271
CAPN2	55.8656	0.547418	0.180188	3.01846	0.00254059	0.0338488
SPARC	6.42545	0.636228	0.200705	3.01764	0.00254753	0.0338899
ZBTB38	121.036	-0.413004	0.13728	-3.00987	0.0026136	0.0346638
BRD3	160.678	-0.403177	0.134044	-3.0103	0.00260993	0.0346638
TMBIM4	84.7927	-0.466523	0.155443	-3.00357	0.00266834	0.0353364
GPATCH2	116.476	0.437001	0.145221	3.00228	0.00267968	0.0354331
DLG2	40.8376	-0.581168	0.19372	-2.99967	0.00270271	0.0356839
RAPGEF6	35.0451	-0.606061	0.202412	-2.99749	0.00272211	0.0358861
RPLP2	1282.16	-0.20792	0.0693854	-2.99676	0.00272867	0.0359187
RETREG1	101.343	0.456317	0.151909	2.99433	0.0027505	0.0361518
NCAM2	29.3096	0.630897	0.207959	2.99334	0.00275942	0.0362148
SMAP2	325.665	0.308204	0.102943	2.99207	0.00277091	0.036293
PLPPR4	35.3191	-0.605139	0.202653	-2.99177	0.00277364	0.036293
SELENOH	512.496	0.244071	0.0816142	2.98971	0.00279243	0.0364845
TMEM106C	99.3254	0.454549	0.151621	2.98896	0.00279928	0.0365196
PXYLP1	37.4209	0.59897	0.198948	2.98105	0.0028726	0.0374205
RAB4A	213.405	0.334204	0.112093	2.97864	0.00289528	0.0374934
LINC01551	160.824	-0.369247	0.124009	-2.97892	0.00289268	0.0374934
TUBB4A	134.631	-0.401801	0.134933	-2.97902	0.00289176	0.0374934
SERTAD1	21.2736	0.658699	0.216816	2.97882	0.00289357	0.0374934
COX7A2	1845.03	-0.179041	0.0601349	-2.97736	0.00290738	0.0375947
AKAP7	18.8727	0.666927	0.219907	2.96954	0.00298245	0.0385087
NPTXR	70.1997	-0.490532	0.165677	-2.96248	0.00305169	0.0393449
AC120042.3	70.553	0.517618	0.174041	2.96037	0.00307268	0.0394995
GCSH	293.597	0.31973	0.107914	2.96079	0.00306851	0.0394995
DUSP8	167.702	-0.366081	0.123763	-2.95878	0.00308858	0.0396458
GSTP1	1230.32	0.20568	0.069739	2.94899	0.00318812	0.0408638
IDI1	609.376	0.235211	0.0798087	2.94655	0.00321341	0.0411279
NR2F2	684.831	0.248243	0.0843288	2.94323	0.00324805	0.0415107
DYRK2	42.6891	-0.567795	0.193195	-2.94143	0.00326696	0.0416917
ATP6V0B	1816.62	0.174225	0.0592519	2.94029	0.00327906	0.0417854
SGCD	23.2476	0.641526	0.215261	2.93574	0.00332755	0.0423418
SARS	530.145	0.238754	0.0814379	2.93097	0.00337903	0.0429347
MRPS15	246.497	0.322602	0.110034	2.92933	0.00339695	0.0431
HYOU1	42.9458	0.573683	0.194267	2.92523	0.00344198	0.0436084
HCN1	36.4424	-0.578043	0.197916	-2.92269	0.0034702	0.0439025
TCEAL6	31.2427	-0.60081	0.205376	-2.91868	0.00351521	0.0443442
RPRML	3.81484	-0.533523	0.17679	-2.91907	0.00351079	0.0443442
HCFC1R1	167.286	-0.367823	0.126166	-2.91615	0.00354386	0.0446414
DAAM1	615.164	-0.22704	0.0778923	-2.91508	0.00355602	0.0447305
SEMA6D	42.364	-0.564266	0.19388	-2.91213	0.00358975	0.0450902
ILK	123.692	0.411267	0.140964	2.91068	0.00360645	0.0452352
STAT3	103.273	0.438421	0.150311	2.90984	0.0036161	0.0452915
ATP13A2	134.103	0.394663	0.135445	2.90844	0.00363236	0.0453657
CDK5R1	223.179	-0.321297	0.110505	-2.90865	0.00362995	0.0453657
ARPC5	639.522	0.220742	0.0759201	2.90701	0.00364898	0.0455085
ELMO1	50.163	-0.541769	0.186675	-2.90396	0.0036848	0.0458902
ZDHHC14	46.341	0.555413	0.190219	2.89833	0.00375157	0.0466554
NAV2	17.4075	-0.635277	0.219936	-2.89469	0.00379531	0.0471327
PGM1	17.7253	0.647527	0.220408	2.89272	0.00381918	0.0473621
SFRP2	2.16233	0.375157	0.150035	2.89142	0.00383507	0.0474621
FLOT2	36.6105	0.581014	0.198878	2.89117	0.00383805	0.0474621
FAM96B	525.729	0.243365	0.0842415	2.88806	0.00387631	0.0478678
HIGD2A	265.117	-0.30548	0.105916	-2.88475	0.00391724	0.0483053
2025-09-11	392.28	0.261347	0.0906402	2.88221	0.00394893	0.0486278
SQSTM1	196.508	0.341847	0.118495	2.88154	0.00395741	0.048664
PRKCZ	30.6742	-0.590763	0.205487	-2.87397	0.00405342	0.0497053
RPL28	2069.52	-0.171128	0.0595395	-2.87425	0.00404983	0.0497053
BEX2	1006.2	-0.209924	0.073088	-2.87227	0.00407535	0.0498513
ATXN7L3B	537.25	0.235367	0.0819257	2.87217	0.00407668	0.0498513

## Sheet: 3_ApoE2_vs_ApoE4_sig_genes
gene	baseMean	log2FoldChange	lfcSE	stat	pvalue	padj
LHX8	328.333	-2.11299	0.118049	-17.5998	2.47185e-69	2.17028e-65
RBP1	479.475	1.62379	0.0930873	17.4275	5.1007e-68	2.23921e-64
NEFM	438.563	1.55571	0.094442	16.4578	7.37133e-61	2.15734e-57
NEFL	624.399	1.40683	0.0861388	16.3263	6.41384e-60	1.40784e-56
ISL1	108.444	2.62848	0.172551	14.7355	3.81578e-49	6.70051e-46
NNAT	138.102	-3.68492	0.200025	-13.5922	4.45603e-42	6.52065e-39
MORF4L2	574.939	-1.09496	0.0915084	-11.9392	7.39578e-33	9.27642e-30
ONECUT1	53.6897	3.3732	0.220813	11.4219	3.25225e-30	3.56934e-27
PCP4	48.4418	2.94515	0.221083	11.2953	1.38455e-29	1.3507e-26
NEAT1	68.1094	2.00873	0.183726	10.7087	9.26734e-27	8.13672e-24
UTS2B	43.1154	2.9642	0.226846	10.446	1.5278e-25	1.21946e-22
ZFHX3	474.641	-0.965011	0.0935953	-10.2878	7.99493e-25	5.84963e-22
RUNX1T1	220.154	-1.38467	0.133954	-10.2419	1.28723e-24	8.24147e-22
SESN3	214.65	-1.29253	0.125117	-10.2399	1.31413e-24	8.24147e-22
CHCHD2	547.449	0.876979	0.0869695	10.0846	6.46048e-24	3.78153e-21
PBX1	277.464	1.15826	0.115929	9.9919	1.65375e-23	9.07496e-21
PAK3	473.873	-0.916928	0.0940747	-9.72734	2.30553e-22	1.19074e-19
RPRM	35.0594	2.35555	0.224076	9.58564	9.18871e-22	4.48205e-19
EIF1AX	291.821	-1.06155	0.110793	-9.53856	1.44823e-21	6.69234e-19
STK26	66.4681	-2.0591	0.199299	-9.51226	1.86562e-21	8.19007e-19
VCAN	215.667	-1.13733	0.124606	-9.06693	1.22422e-19	5.11843e-17
TAC1	109.145	-1.46605	0.163633	-8.76928	1.79808e-18	7.17596e-16
ZEB2	32.965	2.04981	0.224223	8.65186	5.06679e-18	1.8536e-15
RASSF8	42.0233	1.88896	0.211953	8.65539	4.91224e-18	1.8536e-15
GPM6B	134.635	1.20647	0.142549	8.45455	2.80157e-17	9.83913e-15
STC1	30.7756	2.01227	0.227203	8.36969	5.77702e-17	1.95086e-14
NDST3	28.1817	2.07104	0.232721	8.25266	1.54903e-16	5.03721e-14
TMSB4X	5624.55	0.484313	0.0587222	8.24768	1.61495e-16	5.06403e-14
CD63	877.072	0.667523	0.0819242	8.14953	3.65338e-16	1.10609e-13
ZFHX4	257.094	-0.933885	0.114297	-8.13745	4.03692e-16	1.18147e-13
BCL11B	40.5779	-2.01103	0.223346	-7.87369	3.44333e-15	9.75239e-13
PIK3R1	387.09	-0.77937	0.0988641	-7.86738	3.62155e-15	9.93664e-13
ETFB	293.316	-0.839727	0.108314	-7.72948	1.07988e-14	2.87314e-12
LMO3	38.6658	1.67816	0.21308	7.72403	1.12712e-14	2.91063e-12
POU3F1	52.885	-1.67982	0.204786	-7.71727	1.18849e-14	2.9814e-12
SOX4	1326.4	-0.70327	0.0916014	-7.67402	1.66682e-14	4.0652e-12
PCDH17	217.052	-1.00352	0.130894	-7.62911	2.36388e-14	5.60942e-12
CLIC1	83.9564	1.28741	0.169595	7.57534	3.58202e-14	8.27634e-12
STMN4	820.841	-0.625587	0.0828727	-7.54447	4.5414e-14	1.0224e-11
SMC1A	116.169	1.16179	0.153867	7.54084	4.66969e-14	1.025e-11
OCIAD2	128.738	-1.13099	0.148668	-7.52471	5.28355e-14	1.13145e-11
RAP2C	55.5997	-1.5908	0.201662	-7.50152	6.30804e-14	1.31868e-11
CDKN1C	71.8343	1.30066	0.173848	7.45903	8.71622e-14	1.77973e-11
RELN	45.203	-1.71687	0.214561	-7.42305	1.14457e-13	2.28394e-11
CXXC5	117.298	1.12524	0.151918	7.40558	1.30577e-13	2.5033e-11
DOC2B	40.9372	1.55852	0.207315	7.405	1.31152e-13	2.5033e-11
BTF3	482.836	0.678886	0.0918299	7.39472	1.41708e-13	2.64722e-11
GNAS	7366.66	-0.481589	0.0653513	-7.36896	1.71965e-13	3.14552e-11
VGF	685.687	0.650069	0.0884354	7.35242	1.94654e-13	3.48788e-11
TIMP1	37.8678	1.5786	0.212568	7.30604	2.75139e-13	4.83143e-11
SYT6	34.6934	-1.88314	0.228012	-7.24178	4.42828e-13	7.47698e-11
ZNF667-AS1	26.426	2.84157	0.240374	7.24393	4.35874e-13	7.47698e-11
IGFBP2	111.881	-1.21973	0.166219	-7.23275	4.73305e-13	7.84078e-11
VWC2	18.536	2.05898	0.241582	7.21282	5.4805e-13	8.91088e-11
VSNL1	65.391	-1.43354	0.192338	-7.20864	5.65128e-13	9.02149e-11
TH	30.978	1.65883	0.225454	7.17128	7.42981e-13	1.16489e-10
TUBA1A	7984.39	-0.426013	0.0596748	-7.13866	9.42435e-13	1.45168e-10
KCNMB2	18.5777	1.97788	0.241607	7.12503	1.0406e-12	1.57526e-10
TCEAL7	331.548	-0.731405	0.102804	-7.09985	1.24893e-12	1.85858e-10
TCEAL2	178.186	-0.947861	0.133489	-7.06213	1.63969e-12	2.39941e-10
CLSTN2	60.4199	1.32642	0.187705	7.0382	1.94744e-12	2.80304e-10
GAL	68.1284	-1.36293	0.189678	-6.97564	3.04474e-12	4.31175e-10
EZR	17.6703	1.87121	0.241592	6.93376	4.09813e-12	5.71136e-10
SCG2	529.6	0.668929	0.0968369	6.90998	4.84716e-12	6.54739e-10
PHLDA1	64.4554	1.24773	0.180048	6.91147	4.79674e-12	6.54739e-10
TUBB2B	3381.48	-0.403432	0.0590684	-6.82939	8.52764e-12	1.13443e-09
LSM5	105.344	-1.12036	0.162024	-6.82438	8.83042e-12	1.14826e-09
POU6F2	36.1541	1.48639	0.214703	6.82337	8.89315e-12	1.14826e-09
SLIT2	46.9204	1.36843	0.199491	6.81692	9.3012e-12	1.18354e-09
C12orf75	39.4926	1.43009	0.208166	6.79253	1.10184e-11	1.38203e-09
ARHGAP36	29.4602	-2.20792	0.237265	-6.70421	2.02495e-11	2.5041e-09
AC010478.1	17.1993	1.76167	0.242385	6.62839	3.39379e-11	4.13854e-09
SP8	34.4403	1.44325	0.21592	6.59598	4.22447e-11	5.08094e-09
NTRK3	51.0547	-1.38413	0.202482	-6.56914	5.06073e-11	6.00448e-09
GAS7	64.8894	-1.29053	0.192686	-6.5223	6.92386e-11	8.10554e-09
PCBD1	61.3276	1.19871	0.183388	6.51781	7.134e-11	8.24165e-09
SMS	293.987	0.72397	0.111478	6.49658	8.21642e-11	9.36885e-09
SPP1	24.5248	1.55966	0.234711	6.46474	1.01473e-10	1.14222e-08
SEMA5A	53.0888	-1.35202	0.202395	-6.44721	1.13927e-10	1.26618e-08
CNTNAP2	186.398	-0.849655	0.131542	-6.43129	1.26526e-10	1.38862e-08
COL1A2	17.742	2.20819	0.242641	6.41566	1.40219e-10	1.5199e-08
TRHDE	48.0672	1.26366	0.196251	6.4105	1.45045e-10	1.55304e-08
N4BP2	196.17	-0.812685	0.127329	-6.35682	2.05976e-10	2.17888e-08
VIM	438.979	0.607199	0.0956294	6.35184	2.12756e-10	2.22381e-08
PRDX4	134.728	0.871707	0.137576	6.33911	2.311e-10	2.38712e-08
SEMA3E	31.1943	1.42461	0.221606	6.32921	2.46425e-10	2.51583e-08
PRKACB	182.323	0.775144	0.122833	6.31326	2.73218e-10	2.75731e-08
SSTR2	66.0495	-1.21235	0.188891	-6.26732	3.6732e-10	3.66485e-08
ATP1B1	270.934	0.677423	0.108454	6.24955	4.11649e-10	4.06099e-08
SH3BGRL3	306.476	0.632538	0.103284	6.12612	9.00471e-10	8.7846e-08
CHST9	24.9593	-1.62938	0.236333	-6.07208	1.26266e-09	1.21826e-07
RIPOR2	49.5788	-1.2675	0.205452	-5.96664	2.42196e-09	2.28654e-07
NKX2-1	74.7128	-1.09159	0.179835	-5.96816	2.3994e-09	2.28654e-07
CASK	156.903	-0.80898	0.13499	-5.96204	2.49111e-09	2.3268e-07
NOVA1	235.455	-0.715361	0.120295	-5.93096	3.01172e-09	2.78347e-07
AC099786.1	30.9578	-1.44262	0.227141	-5.91759	3.267e-09	2.98794e-07
PCDH7	164.501	0.777879	0.132572	5.87159	4.3163e-09	3.90692e-07
AC016044.1	10.3875	1.69904	0.237848	5.86122	4.59467e-09	4.11645e-07
SYT1	701.407	0.484475	0.0829483	5.84164	5.16884e-09	4.58409e-07
NR2F2	176.662	0.758967	0.130699	5.81067	6.22218e-09	5.46307e-07
RXRG	12.7802	1.59217	0.241788	5.7948	6.84033e-09	5.94635e-07
UCHL1	1248.33	-0.437452	0.0758211	-5.76805	8.01948e-09	6.90304e-07
CRH	13.1799	1.50844	0.240894	5.7447	9.20845e-09	7.84953e-07
AC099786.2	28.9538	-1.41412	0.229083	-5.7405	9.43983e-09	7.96939e-07
SYT4	92.4624	0.946239	0.164844	5.73876	9.53737e-09	7.97506e-07
LAMP5	34.6073	-1.36199	0.225662	-5.7368	9.64802e-09	7.99147e-07
SERPINI1	44.5758	-1.24369	0.210762	-5.69382	1.2423e-08	1.0173e-06
DMD	25.8379	1.32233	0.229685	5.69258	1.25135e-08	1.0173e-06
LIFR	16.8547	1.41863	0.241626	5.67915	1.35369e-08	1.09041e-06
CEBPZOS	27.2668	-2.25541	0.239923	-5.6687	1.43889e-08	1.14849e-06
RPS24	2022.05	-0.402208	0.0711149	-5.65511	1.55749e-08	1.23196e-06
ELOVL5	41.4017	1.16161	0.205232	5.64605	1.64174e-08	1.287e-06
LINC02381	15.021	2.05823	0.242782	5.62621	1.84208e-08	1.43128e-06
KLF13	61.2521	1.03397	0.183703	5.62406	1.86521e-08	1.43654e-06
BCHE	15.1758	1.42032	0.242126	5.62172	1.89068e-08	1.44349e-06
TSC22D3	73.033	0.985487	0.177203	5.5569	2.74607e-08	2.07849e-06
GRIN3A	21.2423	1.33568	0.236948	5.54383	2.95919e-08	2.22066e-06
ONECUT2	64.0802	0.995595	0.179782	5.53472	3.11724e-08	2.31944e-06
SOX2	15.3659	1.38509	0.242406	5.51887	3.41181e-08	2.51728e-06
SULF2	49.7919	-1.14457	0.202067	-5.51522	3.48341e-08	2.5487e-06
RGS4	14.1818	1.40814	0.24255	5.51369	3.51379e-08	2.54967e-06
GPM6A	280.277	-0.615764	0.111921	-5.49146	3.98623e-08	2.86878e-06
UNC5C	11.4667	1.70332	0.241001	5.47501	4.37491e-08	3.1229e-06
ACSL4	114.042	0.828072	0.151736	5.46383	4.6598e-08	3.29944e-06
PTPRD	59.9872	1.01286	0.185227	5.45833	4.80624e-08	3.36343e-06
INPP5F	70.0145	0.982805	0.180075	5.456	4.86967e-08	3.36343e-06
CENPV	171.466	-0.718825	0.131216	-5.4572	4.83703e-08	3.36343e-06
ADAMTS5	33.2016	-1.29304	0.225439	-5.45478	4.90341e-08	3.36343e-06
RPS13	2126.31	-0.344496	0.0632403	-5.44683	5.1276e-08	3.48995e-06
GNG5	17.0906	1.35781	0.241774	5.4375	5.40336e-08	3.64935e-06
ILDR2	11.3654	1.42507	0.241617	5.43248	5.55747e-08	3.72478e-06
SEMA3D	11.8781	1.63919	0.240219	5.41817	6.02129e-08	4.00507e-06
DOK5	67.651	0.970961	0.180289	5.38994	7.04829e-08	4.65293e-06
PTPRN	129.194	0.753351	0.140013	5.38432	7.27182e-08	4.73636e-06
SSBP2	124.301	-0.803684	0.148317	-5.38406	7.28256e-08	4.73636e-06
PDGFD	7.25877	1.36569	0.228943	5.35757	8.43471e-08	5.44535e-06
DLK1	42.7325	1.08624	0.202732	5.3516	8.71809e-08	5.58721e-06
KC877982.1	18.9317	-1.81341	0.242375	-5.33338	9.64028e-08	6.13345e-06
RPL23	647.049	-0.572791	0.107822	-5.30977	1.09762e-07	6.93314e-06
IL13RA2	33.4032	-1.23888	0.224273	-5.29108	1.21595e-07	7.62577e-06
STMN1	2619.67	-0.373792	0.0707883	-5.27985	1.29289e-07	8.05075e-06
HS6ST2	33.4303	-1.24294	0.226039	-5.2757	1.32248e-07	8.17704e-06
RPL24	1659.99	-0.360442	0.0686298	-5.25129	1.51039e-07	9.27359e-06
ZNF385D	46.4338	1.03885	0.198406	5.23305	1.66732e-07	1.0166e-05
ARL4D	43.1589	-1.1283	0.210246	-5.20777	1.91121e-07	1.15727e-05
PKIB	30.755	-1.23187	0.225696	-5.20096	1.98261e-07	1.19228e-05
SLC7A1	30.4526	1.15676	0.221952	5.1951	2.04612e-07	1.22211e-05
LHFPL6	64.2847	0.917171	0.177606	5.16633	2.38733e-07	1.41627e-05
FAU	1636.64	-0.34904	0.0675943	-5.16303	2.42978e-07	1.43178e-05
AC106881.1	10.493	1.49238	0.238165	5.1519	2.57855e-07	1.50931e-05
NES	63.8068	0.917758	0.178605	5.13878	2.76523e-07	1.60786e-05
B2M	53.1628	0.975494	0.190759	5.1129	3.17258e-07	1.83258e-05
DACH1	13.7521	1.27874	0.242657	5.10859	3.24574e-07	1.86259e-05
FOXG1	171.062	-0.659976	0.129125	-5.09277	3.5287e-07	2.01182e-05
CCNI	2130.69	-0.353703	0.0696617	-5.07693	3.83575e-07	2.15884e-05
PPFIA2	119.407	0.765999	0.150991	5.07799	3.81445e-07	2.15884e-05
LINC00461	23.3973	-1.27801	0.236842	-5.05313	4.34629e-07	2.4306e-05
RPS27A	2471.51	-0.355005	0.0703183	-5.04824	4.45895e-07	2.47782e-05
DCBLD2	120.465	0.739402	0.147822	5.00511	5.58303e-07	3.07926e-05
EPB41L4A-AS1	194.763	-0.670733	0.133709	-5.00413	5.6114e-07	3.07926e-05
KDM5C	34.0416	1.08068	0.217657	4.94795	7.49976e-07	4.07741e-05
PPP1R14B	558.386	-0.443558	0.0896092	-4.94735	7.52324e-07	4.07741e-05
RAB31	21.7687	1.16883	0.235378	4.9138	8.93277e-07	4.81164e-05
KCNAB1	10.1802	1.25104	0.24094	4.90818	9.19278e-07	4.9215e-05
ENC1	106.417	-0.770374	0.156421	-4.88888	1.0141e-06	5.36375e-05
PCSK1N	1150.96	-0.346085	0.0707619	-4.88997	1.00854e-06	5.36375e-05
RBMS1	8.91907	1.28032	0.236821	4.88585	1.02983e-06	5.41431e-05
SRP14	1319.25	-0.418175	0.0858228	-4.87121	1.10916e-06	5.79667e-05
GUCY1A2	39.0723	1.03329	0.211544	4.86833	1.12543e-06	5.84691e-05
MEST	269.278	-0.54419	0.111636	-4.86692	1.13351e-06	5.85425e-05
TSPAN5	75.4692	0.831478	0.17132	4.8593	1.17804e-06	6.04863e-05
BASP1	1807.29	-0.35923	0.0742539	-4.83709	1.31752e-06	6.72547e-05
LRRN3	27.1116	1.09172	0.224813	4.83417	1.33705e-06	6.78575e-05
ARHGDIG	92.1988	-0.792757	0.162803	-4.82781	1.38041e-06	6.94753e-05
CDH8	44.5274	-1.05805	0.213636	-4.82719	1.38476e-06	6.94753e-05
AHI1	136.537	0.673192	0.139721	4.82222	1.41968e-06	7.08226e-05
RPL11	2261.71	-0.308589	0.0641418	-4.81067	1.50429e-06	7.46195e-05
MGST3	436.352	-0.476565	0.0991227	-4.80352	1.55903e-06	7.69005e-05
NREP	338.142	-0.494598	0.103375	-4.77874	1.76401e-06	8.65253e-05
ANKRD11	262.339	0.516022	0.108201	4.77098	1.8333e-06	8.94241e-05
RAB9B	57.5539	-0.919676	0.189914	-4.76247	1.9124e-06	9.27672e-05
SDC2	17.6983	1.15688	0.241113	4.75363	1.99793e-06	9.63836e-05
RPL35A	1621.54	-0.381566	0.0804917	-4.73974	2.13992e-06	0.00010267
ECI1	45.0126	0.955395	0.201827	4.73796	2.15879e-06	0.000103012
RPL10	2665.11	-0.309503	0.0657453	-4.70731	2.51011e-06	0.000118824
NRG1	34.5856	1.00756	0.213835	4.70673	2.51722e-06	0.000118824
TLE2	25.9577	-1.14598	0.232714	-4.69904	2.61383e-06	0.000122724
LINC01551	108.826	-0.71432	0.152011	-4.67129	2.99316e-06	0.000139787
DDX3X	180.004	-0.601222	0.128827	-4.6538	3.2588e-06	0.000150591
DUSP4	209.373	0.563847	0.121233	4.65398	3.25596e-06	0.000150591
GRIA1	82.5016	0.775008	0.166901	4.65047	3.31187e-06	0.000152092
RASEF	7.84784	1.33518	0.230279	4.64959	3.32594e-06	0.000152092
RPL34	1435.47	-0.379554	0.0822668	-4.61287	3.97139e-06	0.000180667
CHD5	33.3106	-1.05682	0.222541	-4.60712	4.08282e-06	0.000184779
EGR1	95.2719	0.706902	0.154964	4.56617	4.96717e-06	0.00022365
SEMA6A	32.2153	0.987304	0.216459	4.55654	5.20031e-06	0.000232953
TMSB15A	267.074	-0.517037	0.113315	-4.55523	5.23271e-06	0.000233214
ID4	154.492	-0.615366	0.13525	-4.53444	5.77578e-06	0.000256118
TCTA	20.1096	1.07526	0.235434	4.53138	5.86008e-06	0.00025855
JUN	245.831	-0.544041	0.120065	-4.5228	6.10256e-06	0.000267902
HOXB2	4.13849	0.888026	0.203792	4.49318	7.01677e-06	0.000306504
RASSF8-AS1	27.0262	1.0081	0.223682	4.49143	7.07467e-06	0.000307503
CDC73	58.8913	-0.872733	0.192166	-4.48375	7.33424e-06	0.000317215
CDC42	752.023	-0.359266	0.0802975	-4.47276	7.72168e-06	0.000332335
GSTA4	217.058	-0.533479	0.119149	-4.46786	7.90058e-06	0.000336734
CKB	775.416	-0.361912	0.0809733	-4.46801	7.89494e-06	0.000336734
LUZP2	61.9842	0.807534	0.18156	4.45332	8.45535e-06	0.000358638
TUBB	1843.43	-0.292351	0.0658747	-4.43756	9.09823e-06	0.00038405
OSBPL8	184.712	0.541285	0.122283	4.4297	9.43629e-06	0.000396414
CD24	652.955	-0.37407	0.0853099	-4.38319	1.16953e-05	0.000488977
SEMA3A	25.496	1.02461	0.235244	4.36731	1.25785e-05	0.000523407
MAFG	72.6501	0.788988	0.181166	4.35946	1.30383e-05	0.000539982
IRF2BP2	75.3895	-0.770214	0.175243	-4.35107	1.35476e-05	0.000558441
TXNIP	65.6131	-0.809394	0.184556	-4.33551	1.45426e-05	0.000596653
SEC24D	21.0426	1.01541	0.233441	4.33005	1.49078e-05	0.000605975
OLFM2	145.223	-0.593602	0.136583	-4.33075	1.48603e-05	0.000605975
PODXL2	191.741	-0.558474	0.129142	-4.31577	1.59044e-05	0.000643506
IFI27L2	92.4233	0.729621	0.170111	4.29721	1.72958e-05	0.000696594
SNCG	5.98928	1.10284	0.221209	4.28549	1.82336e-05	0.000731008
ANXA5	17.1181	1.0344	0.239149	4.27941	1.87385e-05	0.000747838
NSG1	434.991	-0.401854	0.093953	-4.27419	1.91832e-05	0.000762121
FABP5	343.767	-0.469706	0.109929	-4.26869	1.96624e-05	0.000777639
RAP1GDS1	74.4258	0.725043	0.170234	4.26377	2.01003e-05	0.000790045
RPS11	994.377	-0.422222	0.0990193	-4.26316	2.0156e-05	0.000790045
CBX3	246.476	-0.479726	0.112412	-4.26125	2.0329e-05	0.000793284
NFE2L1	44.766	0.856927	0.201603	4.25536	2.08711e-05	0.000810835
IL1RAPL1	11.3984	1.04907	0.242134	4.25431	2.09691e-05	0.000811052
GNG3	309.536	-0.464167	0.109596	-4.22996	2.33731e-05	0.00090007
SFRP1	13.0456	1.03657	0.24272	4.2139	2.51e-05	0.00096235
FBXW7	69.0639	0.723881	0.172118	4.21205	2.53066e-05	0.000966051
SLC1A2	82.5203	-0.727723	0.171536	-4.21079	2.54483e-05	0.000967255
RHOC	13.4499	1.03106	0.242756	4.2069	2.58899e-05	0.000979799
ZFHX4-AS1	23.9387	-1.01976	0.233444	-4.20264	2.63818e-05	0.000994131
ZNF503	51.3323	0.804129	0.192293	4.18708	2.82572e-05	0.00106025
FABP3	41.4405	0.859582	0.205932	4.17681	2.95627e-05	0.00110451
AL391807.1	33.8976	0.897979	0.215041	4.17142	3.02709e-05	0.00112618
PLA2G16	8.01978	1.02654	0.236125	4.16906	3.0586e-05	0.0011331
MAST4	15.3895	-1.07981	0.242762	-4.16647	3.09346e-05	0.0011412
RPL9	1777.54	-0.278163	0.0667957	-4.16406	3.12642e-05	0.00114668
PON2	12.67	1.02676	0.24287	4.16347	3.13443e-05	0.00114668
DAAM1	404.77	-0.399296	0.0962644	-4.14467	3.40308e-05	0.00123979
PTMS	1334.43	-0.293445	0.0713495	-4.11222	3.9187e-05	0.00142174
DNASE2B	8.826	1.0042	0.236481	4.10802	3.99066e-05	0.00144189
ARPP21	69.0868	0.758759	0.185687	4.09577	4.20776e-05	0.0015141
TMOD1	5.28031	1.01604	0.21643	4.08503	4.40712e-05	0.00157881
SHISA9	18.9739	-1.0267	0.238801	-4.08417	4.42356e-05	0.00157881
RPL29	1400.19	-0.307927	0.0754779	-4.07924	4.51828e-05	0.00160609
MCF2	24.8028	-0.977999	0.23128	-4.07796	4.54323e-05	0.00160845
TCEAL3	152.272	-0.565884	0.138435	-4.07628	4.5761e-05	0.00161358
S100A10	36.1162	-0.907504	0.217392	-4.07392	4.62292e-05	0.00162357
DUSP6	42.9005	0.813216	0.199974	4.07033	4.69474e-05	0.00163571
SEZ6L	76.5092	-0.718078	0.175114	-4.07048	4.6917e-05	0.00163571
RPAIN	350.629	-0.40203	0.0987152	-4.0691	4.71959e-05	0.00163787
FAR2	6.00007	0.999783	0.226003	4.0653	4.79715e-05	0.00165823
UTRN	27.793	-0.965092	0.23022	-4.05224	5.07296e-05	0.00174669
MEIS2	292.329	0.421159	0.104092	4.04804	5.1648e-05	0.00177137
ONECUT3	11.1321	0.684876	0.196015	4.04119	5.31815e-05	0.00181686
RPS4X	3276.34	-0.24805	0.0614788	-4.03458	5.46989e-05	0.00186146
PRKCZ	21.4083	-0.995525	0.236595	-4.03183	5.53451e-05	0.00187618
PAFAH1B3	857.001	-0.317726	0.0788504	-4.02839	5.61601e-05	0.00189648
MEIS3	171.246	0.511681	0.127233	4.02507	5.69593e-05	0.0019161
KCNQ3	14.4108	-1.03954	0.242806	-4.02245	5.7595e-05	0.00192275
ALKBH3	17.9895	-1.01767	0.239869	-4.02264	5.75498e-05	0.00192275
PLCB1	74.5428	-0.70561	0.174142	-4.0185	5.85688e-05	0.00194785
DLX2	76.8741	0.701914	0.174835	4.01568	5.92745e-05	0.00195901
LIN7A	33.9427	0.859484	0.214278	4.01538	5.93504e-05	0.00195901
ZFHX2	41.6034	-0.856507	0.209756	-4.01391	5.97205e-05	0.00196384
FERMT2	23.6642	0.922109	0.229079	4.00835	6.11436e-05	0.00200314
RPS21	599.652	-0.415049	0.103599	-4.00536	6.19235e-05	0.00202115
DKK3	52.0865	0.754635	0.188983	3.99933	6.35207e-05	0.0020656
ARAP2	5.423	0.93281	0.212028	3.99643	6.43051e-05	0.00208339
POU3F2	46.5154	-0.83996	0.207306	-3.98976	6.61414e-05	0.00213327
CHN2	17.4747	-1.0116	0.240547	-3.98908	6.63307e-05	0.00213327
SETBP1	64.6796	-0.731728	0.181851	-3.98452	6.76177e-05	0.00216673
LY6H	422.308	-0.38314	0.0961252	-3.98326	6.79773e-05	0.00217033
NIPAL1	6.09791	0.964759	0.226761	3.98212	6.83019e-05	0.00217279
NTM	107.188	0.589411	0.148283	3.97999	6.8919e-05	0.00218451
PFDN5	757.439	-0.327785	0.0825541	-3.96956	7.20066e-05	0.00227417
RAB13	4.9332	0.935834	0.212565	3.95152	7.76548e-05	0.00243503
HNRNPA1	809.631	-0.308336	0.077994	-3.95235	7.73883e-05	0.00243503
PKIA	352.041	-0.399411	0.101222	-3.9429	8.05011e-05	0.00250523
EVL	378.595	-0.378923	0.096031	-3.94292	8.04957e-05	0.00250523
RPL26	1474.43	-0.294901	0.0748008	-3.94216	8.07495e-05	0.00250523
ADGRL4	2.90175	0.681014	0.185726	3.93254	8.40517e-05	0.0025985
PGP	131.858	0.539918	0.137572	3.92757	8.58097e-05	0.00264354
IGSF3	17.8141	-0.980638	0.240552	-3.8867	0.000101618	0.0031196
SH3KBP1	34.1537	0.821451	0.211631	3.88446	0.00010256	0.00313754
MYT1L	117.925	-0.589419	0.151957	-3.86224	0.000112354	0.00342524
PLAGL1	34.7963	-0.85697	0.217293	-3.86138	0.00011275	0.0034254
ANP32E	37.9907	0.79285	0.206494	3.84474	0.000120681	0.00365372
NENF	55.6679	0.720613	0.188347	3.82843	0.000128964	0.00386452
CHD7	25.8235	0.865385	0.225704	3.82926	0.000128529	0.00386452
EEF2	907.044	0.295751	0.0772585	3.82858	0.000128883	0.00386452
CCDC88A	257.237	0.414385	0.108801	3.81073	0.000138556	0.00413782
DGKD	63.3529	0.687687	0.181229	3.7995	0.000144989	0.00431526
CALB1	7.39424	-1.06661	0.232919	-3.79176	0.000149585	0.00443701
THSD7A	50.0494	0.728449	0.192396	3.79001	0.00015064	0.00444178
ANK3	456.328	-0.344224	0.0907859	-3.78982	0.000150758	0.00444178
PCNX2	39.2949	0.785575	0.207957	3.77745	0.000158443	0.00465261
DYNLT3	37.8152	0.799013	0.21237	3.7741	0.000160584	0.00469975
SLC6A1	34.3431	-0.856457	0.223691	-3.77324	0.000161143	0.00470045
VAT1	194.847	0.46142	0.122899	3.75601	0.000172643	0.00501922
SERPINB9	15.5665	0.912517	0.240954	3.75322	0.000174577	0.0050587
CAST	27.5096	0.838723	0.223818	3.7491	0.000177472	0.00512566
SPOCK1	111.578	-0.569909	0.151599	-3.74255	0.000182159	0.00524378
LSAMP	138.097	-0.52259	0.139973	-3.72308	0.000196809	0.005647
CTBP2	78.3404	0.629918	0.16965	3.71943	0.000199675	0.00571057
ATP5PO	396.97	-0.358728	0.0964353	-3.7173	0.000201363	0.00574015
RTN1	902.667	-0.285878	0.077064	-3.70883	0.000208216	0.00591631
GRIA2	210.253	-0.476215	0.128315	-3.70666	0.000210011	0.00594805
GLRA2	10.6055	0.900985	0.241345	3.70183	0.000214046	0.00604284
CPVL	9.56445	-0.977004	0.239918	-3.70059	0.000215101	0.00605317
RPL39	1361.89	-0.374117	0.101202	-3.69611	0.000218931	0.00614125
CDH2	165.88	-0.518846	0.140486	-3.68513	0.000228583	0.0063916
KLHL42	84.4188	0.592208	0.160977	3.68373	0.000229844	0.00640645
HPF1	74.3379	-0.644177	0.174373	-3.66638	0.000246008	0.0068353
SORBS2	48.1969	-0.739423	0.199706	-3.65623	0.000255947	0.007089
MED12L	17.7819	-0.908036	0.240028	-3.637	0.000275836	0.00761584
JPT1	1193.96	-0.26953	0.0741617	-3.63394	0.000279121	0.00768238
NRGN	14.0035	-0.930724	0.242828	-3.62705	0.000286674	0.00786561
WIPI1	4.71759	0.846439	0.214731	3.62126	0.000293176	0.00801897
MAP2K6	33.8146	-0.800156	0.217071	-3.6168	0.000298271	0.00813297
SUMO2	927.596	-0.289756	0.0801943	-3.61236	0.000303424	0.00824788
FEZ1	352.432	-0.354856	0.0982113	-3.61062	0.000305461	0.00827761
STXBP6	25.935	-0.844634	0.228142	-3.60575	0.000311257	0.00840872
PNOC	18.5823	-0.895381	0.23993	-3.60414	0.000313182	0.00843479
GAS2L3	9.70271	0.869504	0.240049	3.59778	0.000320945	0.00861743
OAZ1	571.494	0.313191	0.0873846	3.58466	0.000337511	0.0090346
SCD	113.461	0.531555	0.149205	3.56631	0.000362047	0.00966193
LONRF2	104.427	0.541381	0.152165	3.56255	0.000367274	0.00975502
PDLIM1	12.7301	0.866136	0.242859	3.5622	0.000367758	0.00975502
RPS25	1078.51	-0.288975	0.0814884	-3.5458	0.000391422	0.0103204
WARS	34.7212	0.751798	0.21232	3.54641	0.000390525	0.0103204
SAMD5	50.9283	-0.697824	0.194622	-3.54477	0.00039296	0.0103299
NEGR1	77.4012	0.595887	0.168572	3.54219	0.000396823	0.0104003
PTMA	2240.36	-0.23625	0.0667114	-3.54112	0.000398427	0.0104113
ROBO2	24.5619	-0.843749	0.232467	-3.54004	0.000400066	0.0104231
ALCAM	35.9157	0.740065	0.209794	3.53198	0.000412467	0.0106514
SNHG8	102.908	-0.548811	0.154773	-3.53224	0.000412058	0.0106514
DCXR	144.836	0.469428	0.132981	3.5328	0.000411186	0.0106514
PCDH9	129.197	0.487572	0.138666	3.52	0.000431541	0.0111112
MSN	10.7512	0.85741	0.242444	3.51073	0.000446881	0.0114725
NR2F1	285.699	0.376568	0.10744	3.50629	0.000454393	0.0116314
DDIT3	150.495	0.463787	0.132456	3.50503	0.000456557	0.0116528
EBF1	8.18547	-0.921228	0.236987	-3.50274	0.000460502	0.0117195
ASCL1	8.16739	0.84451	0.237672	3.48487	0.000492377	0.0124944
BEX4	416.248	-0.325416	0.0937284	-3.47026	0.000519952	0.0131561
RAI14	6.84748	0.82145	0.231551	3.46437	0.000531474	0.0133842
TJP1	32.1395	0.7482	0.21585	3.4641	0.000532014	0.0133842
KIAA0930	69.7145	-0.629192	0.181152	-3.45281	0.000554789	0.0139173
GOLGB1	168.18	0.453828	0.131525	3.45181	0.000556834	0.0139288
TSPYL2	23.6477	0.792192	0.230005	3.451	0.000558517	0.0139312
RPSA	1283.65	-0.250199	0.0725125	-3.45001	0.000560573	0.0139429
PSMD10	65.8081	0.606813	0.17676	3.43943	0.000582942	0.0144583
RPS26	770.872	-0.299651	0.0872019	-3.43527	0.00059197	0.0146408
COX7C	1234.59	-0.292094	0.0850424	-3.4342	0.00059431	0.0146574
TSPAN7	142.599	-0.472782	0.137435	-3.43144	0.000600377	0.0147268
ZNF703	13.494	0.833216	0.242661	3.4314	0.000600477	0.0147268
LYPLA1	81.839	0.576137	0.168592	3.41942	0.000627555	0.0153054
RPL30	1944.7	-0.248003	0.0725211	-3.41957	0.000627206	0.0153054
CHGB	173.919	0.442738	0.129731	3.41633	0.000634713	0.0154371
SLITRK2	5.77988	-0.854014	0.224951	-3.40997	0.000649708	0.0157581
UBA52	814.247	-0.283984	0.0834158	-3.4039	0.00066432	0.0160681
XIAP	74.6658	0.589848	0.173837	3.40224	0.000668368	0.0161216
RPS3	1627.62	-0.237162	0.0697842	-3.39826	0.00067817	0.0163037
MBP	18.5856	0.804027	0.236868	3.39767	0.00067963	0.0163037
DCLK1	178.731	0.425665	0.125545	3.39307	0.000691149	0.0164899
HCFC1R1	106.282	-0.520771	0.152842	-3.39308	0.000691108	0.0164899
NT5DC2	75.0381	-0.614063	0.179895	-3.39205	0.000693719	0.0165064
TMEM246	41.6714	-0.712958	0.207426	-3.38865	0.000702387	0.0166674
H2AFJ	9.11987	0.812916	0.239436	3.37786	0.00073052	0.0172883
CALCB	7.58076	0.803639	0.235549	3.37541	0.000737067	0.0173964
HSP90B1	276.313	0.354526	0.105137	3.37348	0.000742244	0.0174716
ATP6AP2	223.665	-0.416208	0.123448	-3.36825	0.000756473	0.0177116
GRIN2B	154.022	-0.449587	0.13316	-3.36887	0.000754766	0.0177116
BCAT1	32.2668	0.733801	0.218956	3.36134	0.000775644	0.0181121
HLA-C	18.9467	0.803812	0.238205	3.35964	0.000780427	0.0181383
CPNE3	38.3697	0.688244	0.20539	3.35875	0.000782964	0.0181383
NGFR	5.20175	0.749814	0.217565	3.35922	0.000781633	0.0181383
PSMD13	117.818	-0.498955	0.14833	-3.35165	0.000803305	0.0185606
RBP4	5.79807	0.761865	0.223885	3.35089	0.000805516	0.0185628
TMEM98	24.2354	0.762999	0.227716	3.3494	0.00080986	0.0186141
PPFIBP1	104.671	-0.523474	0.155945	-3.34514	0.000822396	0.0188528
RPS15A	1584.81	-0.249365	0.0746246	-3.34115	0.00083431	0.0190762
MYO1B	30.6327	-0.757781	0.22261	-3.33915	0.000840357	0.0191645
SKP1	593.136	-0.28221	0.0845187	-3.33796	0.000843974	0.0191971
AL512380.1	6.47696	-0.890771	0.230136	-3.3278	0.000875352	0.0198594
GRID2	104.663	0.527908	0.159336	3.3189	0.000903723	0.0204502
PDLIM2	17.6393	0.787516	0.237501	3.31311	0.000922651	0.0208249
SEC11C	524.071	0.294612	0.0889873	3.31165	0.000927491	0.0208804
CACNG8	69.2861	-0.585428	0.175693	-3.30919	0.000935651	0.0210103
PHLDA2	17.556	0.787179	0.238415	3.29715	0.000976715	0.0218764
CTTNBP2	30.271	-0.747745	0.222243	-3.29568	0.000981842	0.0218868
PTHLH	1.95125	0.482564	0.162479	3.29559	0.000982163	0.0218868
POU3F3	15.5669	-0.825918	0.241617	-3.29045	0.00100026	0.0222336
SLC17A6	3.84003	0.736942	0.203459	3.28565	0.00101748	0.0225592
NACA	1980.1	-0.214971	0.0654496	-3.28434	0.0010222	0.0226069
RPS12	2148.07	-0.220282	0.06716	-3.27981	0.00103878	0.0228583
FAT3	69.74	-0.579954	0.175688	-3.27985	0.00103862	0.0228583
NAP1L3	175.645	0.423125	0.129217	3.2766	0.00105064	0.0230615
RDH11	70.0704	0.57052	0.17498	3.26716	0.00108632	0.0236722
ARL2BP	85.4622	0.530854	0.16262	3.2671	0.00108655	0.0236722
RALGAPA2	36.3813	-0.704882	0.212662	-3.26771	0.00108422	0.0236722
AC007405.3	26.5721	-0.755649	0.227012	-3.26111	0.00110976	0.024118
PPP1R15A	82.6991	0.528116	0.162225	3.26027	0.00111307	0.0241302
RCAN3	61.6695	-0.604294	0.184158	-3.25671	0.00112712	0.0243148
RPS14	2034.2	-0.222026	0.0681617	-3.25719	0.0011252	0.0243148
RPS2	2916.72	-0.253463	0.0779404	-3.252	0.00114597	0.0246608
RIMS3	35.8902	0.685037	0.211298	3.24841	0.0011605	0.0249124
SPTSSA	53.8748	0.608432	0.187862	3.2471	0.00116587	0.0249666
RPL27A	1043.39	-0.289283	0.0891469	-3.24474	0.00117557	0.0251131
PTCHD1	15.8783	0.781755	0.242861	3.24279	0.00118366	0.0252245
PLEKHB2	91.3856	0.512811	0.158499	3.23924	0.0011985	0.0254789
GABRB1	25.0652	-0.757248	0.228956	-3.22923	0.00124125	0.0262042
SLC18A3	8.91343	0.779944	0.240167	3.22915	0.00124157	0.0262042
TSC22D1	404.814	-0.347652	0.107622	-3.22921	0.00124133	0.0262042
OLA1	199.947	-0.389389	0.120461	-3.22769	0.00124793	0.0262753
DBP	24.0181	0.742388	0.230496	3.22606	0.00125505	0.0263621
SGSM2	40.7512	0.657103	0.203943	3.22415	0.00126346	0.0264754
CAMK2N2	155.523	-0.42997	0.133157	-3.22271	0.00126983	0.0265454
CHM	76.3368	-0.571936	0.177173	-3.21021	0.00132639	0.027662
RPL32	2291.28	-0.211292	0.0660527	-3.1987	0.0013805	0.0287223
RCN1	51.6569	0.609893	0.192137	3.1813	0.00146617	0.0304255
KLF6	98.0751	0.492407	0.154982	3.18068	0.0014693	0.0304255
NTS	159.79	-0.460758	0.144785	-3.17833	0.00148124	0.0306007
GHRH	2.91408	0.606463	0.185002	3.1772	0.00148706	0.0306488
QPRT	12.5211	0.771237	0.242873	3.17552	0.00149567	0.0307541
CAMK2N1	574.813	0.286088	0.0902152	3.17159	0.00151609	0.0310847
IGSF10	20.6156	-0.768556	0.235941	-3.17106	0.00151883	0.0310847
MEF2C	95.5936	0.51666	0.163285	3.17014	0.00152363	0.0311105
RPS10	486.031	-0.294913	0.0930217	-3.16918	0.00152868	0.031141
PPP2R2B	273.217	-0.344854	0.108866	-3.16498	0.00155094	0.0315214
NRIP1	75.4927	-0.553506	0.174046	-3.16102	0.00157216	0.031879
NCALD	38.2691	0.656414	0.207811	3.15866	0.00158499	0.032065
LSS	22.736	0.725366	0.230347	3.15783	0.00158947	0.0320816
ZNF562	34.3503	0.666354	0.211893	3.15404	0.00161028	0.0324272
CKS2	17.1661	0.753796	0.239062	3.1533	0.00161438	0.0324354
TBC1D16	23.4383	0.725623	0.230145	3.1518	0.00162265	0.032527
BOD1	145.211	-0.430234	0.136268	-3.15047	0.00163007	0.0326013
MRPL41	195.261	0.386099	0.122767	3.1476	0.00164616	0.0327739
PPP1CA	66.8592	0.550469	0.175075	3.14799	0.00164399	0.0327739
SH3BGRL	60.2924	0.574984	0.18298	3.14645	0.00165264	0.0328285
BRK1	489.11	-0.297808	0.0947124	-3.14297	0.00167243	0.0329033
PCDH15	6.34125	0.731469	0.228955	3.14436	0.0016645	0.0329033
RPAP3	47.3883	0.610767	0.194396	3.1445	0.00166373	0.0329033
APEX1	167.031	-0.411852	0.13085	-3.14184	0.00167889	0.0329033
GRIN2A	5.3632	0.70595	0.2212	3.14283	0.00167321	0.0329033
MYH9	13.8866	0.765963	0.242814	3.1421	0.00167742	0.0329033
MYO10	22.8316	0.723502	0.231026	3.13349	0.00172742	0.0337437
EEA1	80.028	0.51907	0.165952	3.13314	0.00172946	0.0337437
SLC3A2	254.079	0.345401	0.110446	3.12893	0.00175442	0.0341549
C2CD4C	12.9485	0.76188	0.242542	3.12629	0.00177029	0.0343875
KCNF1	11.5149	-0.790399	0.242704	-3.12156	0.00179897	0.0348674
ADCYAP1	1.78949	0.433581	0.155545	3.11872	0.00181641	0.035128
EEF1A1	4333.26	-0.175028	0.0561905	-3.11483	0.00184049	0.0355153
RPL14	1237.25	-0.22178	0.0712769	-3.11121	0.00186324	0.0357971
COMMD3	79.6285	-0.539891	0.172546	-3.11129	0.00186272	0.0357971
MEIS1	7.81911	0.746837	0.23773	3.10979	0.00187218	0.0358902
ENHO	154.479	-0.415865	0.133535	-3.10857	0.00187993	0.0359603
NUP93	48.5058	-0.629069	0.200845	-3.10677	0.00189142	0.0361015
NKAIN3	29.1858	0.692519	0.223563	3.10565	0.00189864	0.0361606
SCPEP1	5.40498	0.689362	0.21831	3.10487	0.0019036	0.0361765
ATP5F1E	1894.96	-0.279265	0.090167	-3.0969	0.00195558	0.0370842
NCAN	45.862	-0.629807	0.201653	-3.09322	0.00197996	0.0374657
FAM13C	61.8443	-0.583419	0.187236	-3.09008	0.00200103	0.037783
SRRM4	108.55	-0.475721	0.153698	-3.0869	0.00202258	0.0381078
HS6ST3	15.4825	0.749168	0.24118	3.0848	0.00203686	0.0382948
BCL11A	15.6803	-0.773547	0.2421	-3.07955	0.00207315	0.0388938
CSRNP3	176.156	-0.395365	0.12837	-3.07542	0.00210203	0.0393515
ZNF428	709.361	-0.249826	0.0812659	-3.07345	0.00211597	0.0395281
IQSEC2	9.19338	0.747479	0.240449	3.0723	0.00212418	0.0395972
CACNA1G	9.33032	-0.763745	0.239554	-3.06866	0.00215018	0.039997
AK5	38.984	0.62841	0.206301	3.05452	0.00225422	0.0418436
MLEC	107.942	0.451942	0.148404	3.04916	0.00229483	0.0425075
CDO1	50.3807	-0.596654	0.194032	-3.0468	0.00231288	0.0427518
MTHFD2	55.0891	0.580072	0.190929	3.04611	0.00231822	0.0427605
P4HB	90.7631	0.480458	0.158266	3.04047	0.00236213	0.0434789
HINT1	1307.18	-0.210959	0.0695194	-3.03424	0.00241141	0.0442933
FAM155A	64.9288	0.543676	0.179686	3.03089	0.00243832	0.044694
DLX6	99.6691	-0.481428	0.158272	-3.02899	0.00245372	0.0448826
METRN	27.4925	0.673746	0.222487	3.02739	0.00246677	0.0450275
USP9X	108.358	-0.458862	0.151293	-3.0225	0.00250694	0.0456658
PCDHA12	60.1386	-0.566286	0.18629	-3.02007	0.00252715	0.0459387
NLGN4X	56.2357	-0.588518	0.193827	-3.01799	0.00254456	0.0461596
RPS23	2033.44	-0.19734	0.0654955	-3.0129	0.00258761	0.0468438
DIAPH2	11.0056	-0.762212	0.242557	-3.01016	0.00261114	0.0471724
LINC00632	95.2277	-0.505418	0.167957	-3.00105	0.0026905	0.0485064
H3F3A	1996.47	-0.192212	0.0640997	-2.99844	0.00271363	0.0487233
GRM5	23.2145	-0.709696	0.231465	-2.99849	0.0027132	0.0487233
TBL1X	45.6911	0.588867	0.197057	2.99781	0.00271924	0.0487244
FTH1	4083.9	-0.183515	0.0612673	-2.99523	0.00274239	0.0490391
SPOCK3	39.8206	-0.636731	0.210145	-2.99435	0.00275034	0.0490813
EPB41L3	77.0171	-0.52597	0.174843	-2.9919	0.00277249	0.0493762
PEG10	2957.65	-0.456263	0.152679	-2.98809	0.0028073	0.0498949

## Sheet: 4_ApoE2_vs_ApoE4_sig_genes
gene	baseMean	log2FoldChange	lfcSE	stat	pvalue	padj
STC1	237.726	1.98131	0.124796	15.7611	5.75946e-56	5.05623e-52
CRH	178.62	1.99799	0.131771	15.0027	7.04544e-51	3.09259e-47
GAL	2253.89	-1.04362	0.0761264	-13.6986	1.03471e-42	3.0279e-39
MORF4L2	791.948	-1.08832	0.0833365	-13.0238	8.96044e-39	1.96659e-35
SST	20692.7	-0.926655	0.0721974	-12.8342	1.05489e-37	1.85218e-34
SMS	548.019	1.09872	0.0857336	12.8152	1.34848e-37	1.97305e-34
TMSB4X	10047.2	0.932454	0.0746235	12.4956	7.89157e-36	9.89716e-33
CHCHD2	751.761	0.947946	0.0853181	11.1118	1.09968e-28	1.20677e-25
EIF1AX	386.699	-1.02732	0.0990136	-10.3219	5.61114e-25	5.47336e-22
SYT1	1118.66	0.833355	0.0820714	10.1571	3.08059e-24	2.70445e-21
PALMD	159.897	-1.38054	0.134485	-10.0419	9.97013e-24	7.95707e-21
SCG2	924.475	0.781547	0.0808101	9.67433	3.87613e-22	2.83571e-19
ISL1	194.975	1.08545	0.115807	9.37188	7.125e-21	4.81157e-18
NR2F2	299.04	1.07574	0.11587	9.27906	1.70987e-20	1.07221e-17
CAMK2N1	1191.43	-0.676813	0.0730774	-9.25392	2.16407e-20	1.26656e-17
KC877982.1	59.3207	-1.84397	0.178292	-9.15322	5.52601e-20	3.03205e-17
GPM6B	247.11	0.970473	0.107784	9.00811	2.0963e-19	1.08255e-16
BTF3	585.144	0.736898	0.0821733	8.97064	2.94791e-19	1.43776e-16
RBFOX1	78.012	-1.53538	0.163432	-8.88349	6.47946e-19	2.99385e-16
DCBLD2	459.451	0.764841	0.089111	8.5873	8.90398e-18	3.9084e-15
MEIS2	1471.82	-0.618441	0.0734518	-8.41482	3.93513e-17	1.64507e-14
S100A10	146.629	-1.15464	0.136728	-8.29962	1.04442e-16	4.16772e-14
NEAT1	191.97	1.03075	0.124795	8.26087	1.44618e-16	5.52001e-14
PRDX4	172.926	1.00342	0.124314	8.07461	6.76919e-16	2.47611e-13
RGS4	54.8655	1.43465	0.176249	8.0428	8.78094e-16	3.08351e-13
ZNF667-AS1	43.8199	2.83836	0.186268	7.92597	2.26372e-15	7.64352e-13
ARX	58.592	1.33907	0.168469	7.87917	3.29573e-15	1.0716e-12
RELN	113.647	-1.14834	0.148729	-7.56586	3.85308e-14	1.20808e-11
SSTR2	121.515	-1.08418	0.142344	-7.48606	7.0974e-14	2.14855e-11
GPM6A	534.438	-0.716203	0.09838	-7.26459	3.74185e-13	1.09499e-10
LMO3	22.9633	1.39228	0.18789	7.08606	1.37986e-12	3.90766e-10
PSMD10	121.427	0.961499	0.135948	7.07578	1.48606e-12	4.07692e-10
CENPV	231.623	-0.806533	0.115478	-6.94233	3.85683e-12	1.02603e-09
ACSL4	195.394	0.800316	0.118367	6.76442	1.33845e-11	3.45596e-09
LUZP2	241.605	-0.756242	0.111369	-6.75651	1.4136e-11	3.48452e-09
NNAT	53.4428	-2.4713	0.184631	-6.75494	1.42889e-11	3.48452e-09
LSM5	132.812	-0.925045	0.135985	-6.71904	1.82924e-11	4.34023e-09
CD63	2212.22	0.481523	0.0717593	6.71087	1.93465e-11	4.46956e-09
GADD45A	205.297	0.889809	0.134051	6.64155	3.1041e-11	6.98742e-09
GNAS	6887.4	0.42134	0.0636667	6.61801	3.64062e-11	7.99024e-09
VCAN	373.016	-0.673513	0.102041	-6.58529	4.54008e-11	9.72131e-09
TUBB2B	4048.71	-0.392469	0.0597167	-6.57147	4.98222e-11	1.0414e-08
PKIB	30.2412	-1.35163	0.186987	-6.47174	9.68787e-11	1.9779e-08
SPATS2L	106.542	0.910743	0.14096	6.46319	1.02517e-10	2.04545e-08
NTS	1074.89	-0.508992	0.0791422	-6.42725	1.29934e-10	2.53487e-08
STMN4	1632.78	-0.44816	0.0697805	-6.42007	1.36214e-10	2.59961e-08
ZFHX3	457.797	-0.639666	0.100021	-6.38348	1.73109e-10	3.23345e-08
TUBA1A	11745	-0.343303	0.0546545	-6.28111	3.36167e-10	6.14836e-08
SMC1A	164.866	0.761833	0.121675	6.26908	3.6318e-10	6.50684e-08
NRGN	80.7179	-1.00715	0.157941	-6.23588	4.49241e-10	7.88777e-08
TENT5A	26.2777	1.18602	0.187418	6.22352	4.8613e-10	8.3681e-08
MT3	40.9692	-1.20575	0.183263	-6.21493	5.1348e-10	8.66893e-08
CEBPZOS	37.6394	-2.09429	0.187307	-6.21188	5.23557e-10	8.67228e-08
TCEAL3	217.164	-0.719296	0.11722	-6.1049	1.02866e-09	1.67233e-07
RPL10	2713.8	-0.376292	0.0626561	-6.00475	1.91633e-09	3.05881e-07
RAB9B	100.016	-0.901376	0.148357	-5.98114	2.21588e-09	3.47379e-07
ZEB2	12.2577	1.20104	0.179737	5.90304	3.56864e-09	5.49633e-07
SIX3	585.755	-0.549429	0.0932936	-5.88168	4.06133e-09	6.14732e-07
SPP1	144.698	1.08099	0.186155	5.85322	4.82138e-09	7.17405e-07
PCP4	12.2244	1.19831	0.178102	5.84966	4.92568e-09	7.2071e-07
PNOC	130.26	-0.851583	0.144418	-5.84106	5.18686e-09	7.46483e-07
NTM	227.818	0.636667	0.110147	5.78617	7.20078e-09	1.01961e-06
DSEL	478.432	-0.519678	0.0902833	-5.74853	9.00225e-09	1.25446e-06
H2AFJ	26.662	1.08256	0.186662	5.74556	9.16162e-09	1.25672e-06
RPS24	1956.67	-0.366343	0.0646525	-5.66522	1.46838e-08	1.98322e-06
BTG1	220.571	0.647924	0.115161	5.63176	1.78383e-08	2.37277e-06
RPS4X	3532.35	-0.343397	0.0614056	-5.59178	2.24749e-08	2.94488e-06
PHLDA1	213.379	0.706661	0.127315	5.55211	2.82246e-08	3.64388e-06
PENK	12.6212	1.05888	0.181561	5.53695	3.07791e-08	3.91608e-06
TSC22D1	610.521	-0.47254	0.0854625	-5.52328	3.32723e-08	4.17282e-06
C12orf75	89.8306	0.826884	0.150153	5.51725	3.44355e-08	4.25787e-06
EZR	13.0711	1.04868	0.182215	5.50782	3.63298e-08	4.42971e-06
CBX3	335.775	-0.563351	0.102305	-5.49219	3.96977e-08	4.77405e-06
DUSP6	111.795	0.843003	0.153865	5.477	4.32597e-08	5.13211e-06
INPP5F	93.6538	0.7998	0.146414	5.46988	4.50351e-08	5.27151e-06
MGST3	705.668	-0.482076	0.0887455	-5.4281	5.69555e-08	6.57911e-06
SLITRK2	17.338	-1.23587	0.186133	-5.24478	1.56466e-07	1.78391e-05
NDST3	106.455	0.760292	0.146329	5.20405	1.94987e-07	2.16682e-05
RPL30	1879.02	-0.349962	0.0672069	-5.20615	1.92802e-07	2.16682e-05
CHM	146.42	-0.683024	0.13044	-5.19763	2.01847e-07	2.21502e-05
B2M	182.552	0.60962	0.117791	5.18211	2.19387e-07	2.37777e-05
ALCAM	25.2072	0.974725	0.188089	5.17158	2.32117e-07	2.48507e-05
TCEAL1	70.4488	-0.848419	0.161987	-5.14302	2.70358e-07	2.85961e-05
PDLIM1	62.3309	-0.883519	0.169228	-5.12144	3.03208e-07	3.16889e-05
TMEM47	176.251	-0.648704	0.126113	-5.11675	3.10851e-07	3.21054e-05
KHDRBS3	165.248	-0.653702	0.127384	-5.10438	3.31886e-07	3.38793e-05
LAMP5	27.7238	-0.997891	0.187193	-5.05167	4.37973e-07	4.4195e-05
EEF1A1	4156.14	-0.288049	0.0571677	-5.03831	4.69656e-07	4.68535e-05
PPP1R17	41.7629	-0.933536	0.17942	-5.02271	5.09487e-07	5.0256e-05
RASSF8	85.5231	0.934031	0.188064	5.00954	5.45617e-07	5.32219e-05
ENC1	233.38	-0.598098	0.119092	-5.00343	5.63197e-07	5.4333e-05
VGF	1808.99	0.397298	0.079838	4.97712	6.45386e-07	6.15852e-05
FHL2	15.3547	0.925761	0.184183	4.95726	7.14954e-07	6.74902e-05
KIT	28.5759	-0.97	0.187201	-4.94826	7.48796e-07	6.99327e-05
UNC5C	9.18834	0.981327	0.168227	4.93807	7.88991e-07	7.29111e-05
UCHL1	1812.45	-0.320933	0.0650047	-4.93602	7.97333e-07	7.29145e-05
CRABP1	12.2005	0.914542	0.180707	4.92672	8.36216e-07	7.56819e-05
ANXA2	8.76081	0.912863	0.169228	4.91443	8.90394e-07	7.97629e-05
TSC22D3	77.1441	0.754609	0.154352	4.89622	9.76994e-07	8.66367e-05
NLRP1	335.405	-0.497205	0.10194	-4.86797	1.12748e-06	9.89814e-05
RPL29	1577.78	-0.320825	0.0661377	-4.84969	1.23652e-06	0.000107479
STMN1	3422.11	-0.326195	0.0674016	-4.83892	1.30547e-06	0.00011236
EPB41L4A-AS1	163.443	-0.640957	0.1326	-4.81102	1.5016e-06	0.000127986
GEM	12.6776	0.884255	0.180196	4.80217	1.56953e-06	0.00013249
NCS1	292.172	0.484094	0.101643	4.76654	1.87417e-06	0.000156698
R3HDM1	213.686	-0.568932	0.119565	-4.74312	2.10455e-06	0.0001743
COL4A6	9.9612	0.85733	0.174499	4.73472	2.19354e-06	0.000179973
CNTNAP2	200.172	-0.567215	0.119959	-4.71321	2.43848e-06	0.000198217
KCNIP4	75.4458	-0.779072	0.163543	-4.70227	2.57288e-06	0.000207223
RPS12	2134.14	-0.295602	0.0630705	-4.68614	2.784e-06	0.000222188
TDRD9	16.8729	-0.951147	0.186939	-4.67381	2.95667e-06	0.00023227
RPL28	1609.98	-0.312272	0.0668042	-4.67335	2.96324e-06	0.00023227
SNHG8	123.297	-0.646507	0.137443	-4.66569	3.07589e-06	0.000238966
RPL24	1825.88	-0.295924	0.0634903	-4.6601	3.16051e-06	0.000243387
KLF5	20.6253	0.87514	0.18818	4.61172	3.99351e-06	0.000304861
BARX1	17.1597	0.87346	0.187575	4.59938	4.23741e-06	0.000320692
SSFA2	36.9448	0.833537	0.181089	4.59575	4.31193e-06	0.000323542
PLCXD3	71.8534	-0.747593	0.160562	-4.58245	4.59554e-06	0.0003419
TBL1X	74.3549	0.727867	0.159141	4.57758	4.70391e-06	0.000347022
DLG2	35.0749	-0.860497	0.183951	-4.53983	5.62987e-06	0.000411872
LY6H	668.373	-0.397133	0.0874621	-4.53775	5.68574e-06	0.000412522
PAX6	9.53134	0.801768	0.172742	4.51505	6.33006e-06	0.000455505
PPP2R2B	280.425	-0.472909	0.105185	-4.4854	7.27764e-06	0.000515601
RPS21	552.557	-0.466482	0.103942	-4.48526	7.28266e-06	0.000515601
GPR88	46.5541	-0.816116	0.178604	-4.48144	7.41423e-06	0.000520716
RPLP1	3162.15	-0.317682	0.0709492	-4.47715	7.56444e-06	0.000527049
UTS2B	43.5256	0.592184	0.155066	4.46948	7.84093e-06	0.000542012
RASSF8-AS1	61.272	0.722662	0.162098	4.46761	7.90973e-06	0.000542496
RPL26	1624.87	-0.334759	0.074952	-4.46571	7.98023e-06	0.000543088
INAFM1	374.685	-0.449714	0.100641	-4.46092	8.16079e-06	0.000551104
CHODL	15.7115	-0.892222	0.185782	-4.45596	8.35185e-06	0.000559702
CORO2B	42.4006	0.780636	0.176424	4.4309	9.38412e-06	0.000624115
CASK	195.766	-0.532111	0.119794	-4.4274	9.53777e-06	0.000629564
DNASE2B	97.8527	0.668529	0.151641	4.41894	9.91849e-06	0.000649809
KLF13	90.7323	0.642225	0.146447	4.39629	1.10119e-05	0.000716099
POU3F1	39.7067	0.779385	0.177702	4.38817	1.14308e-05	0.000732488
LINC02381	3.7314	0.546024	0.13163	4.3895	1.13612e-05	0.000732488
KIFAP3	383.708	0.415246	0.0952873	4.36064	1.29682e-05	0.000824981
RPL32	2348.24	-0.270284	0.0621128	-4.35102	1.35504e-05	0.000855821
RPS2	3300.17	-0.296363	0.0682557	-4.34167	1.41403e-05	0.0008867
NR2F1	408.005	0.449307	0.104241	4.31341	1.60758e-05	0.00100092
USP9X	165.292	-0.552122	0.127746	-4.30519	1.66842e-05	0.00103148
SLC8A1	56.4424	0.717715	0.167656	4.2983	1.72115e-05	0.00105664
RPS9	1608.12	-0.280018	0.0652197	-4.29268	1.76533e-05	0.00107624
TCTA	31.6322	0.784742	0.183528	4.282	1.85219e-05	0.0011214
COL1A2	6.70302	0.728231	0.158345	4.27824	1.8838e-05	0.00113187
RPL39	1446.86	-0.413364	0.0966148	-4.27689	1.89526e-05	0.00113187
ZNF669	36.5651	0.772167	0.181383	4.26888	1.96453e-05	0.00115749
FBXW7	103.097	0.61643	0.144684	4.2703	1.9521e-05	0.00115749
RPS6	732.714	-0.380608	0.0893018	-4.26001	2.04414e-05	0.00119636
ONECUT1	16.0834	0.787395	0.185192	4.25809	2.06185e-05	0.00119874
DBP	50.4526	0.730002	0.172586	4.24245	2.2109e-05	0.00127694
MYL12A	150.675	0.545615	0.129092	4.23167	2.31963e-05	0.00132234
SEC11C	567.738	0.397615	0.0940092	4.23211	2.31514e-05	0.00132234
UNC13C	18.2433	-0.829724	0.187226	-4.21609	2.48578e-05	0.00140791
RBMS1	13.0307	0.779208	0.183652	4.19267	2.75694e-05	0.00155148
JUN	385.061	-0.481007	0.11466	-4.18946	2.79613e-05	0.00156204
RPRM	21.2284	0.79406	0.187958	4.18824	2.81128e-05	0.00156204
KDM5C	55.269	0.704298	0.168853	4.18047	2.90908e-05	0.00160621
KCNMB2	5.54186	0.697571	0.147784	4.16584	3.10211e-05	0.00170209
OCIAD2	190.502	-0.495092	0.118699	-4.15649	3.23171e-05	0.00176219
ISLR2	259.91	-0.455356	0.109597	-4.14642	3.37708e-05	0.00183009
ATP2B1	385.152	0.400362	0.0973597	4.11473	3.87639e-05	0.00208778
MYH9	35.5677	0.747067	0.182458	4.10073	4.11852e-05	0.00220466
ASCL1	76.9969	0.666126	0.162858	4.09621	4.19975e-05	0.00223452
ADGRL4	3.20967	0.469318	0.123157	4.08351	4.43596e-05	0.00230434
GNG5	68.3542	0.681317	0.166629	4.08491	4.40938e-05	0.00230434
PDZRN4	56.9718	-0.702154	0.169115	-4.08458	4.41574e-05	0.00230434
DLK1	107.656	0.579536	0.141899	4.08673	4.3749e-05	0.00230434
DDIT3	256.96	0.438685	0.108009	4.06571	4.78865e-05	0.00247292
ARHGAP36	9.97786	-0.876625	0.175567	-4.05344	5.04707e-05	0.00259113
PKIA	432.578	-0.376081	0.092813	-4.04746	5.17767e-05	0.00261234
VAT1L	234.504	-0.477201	0.117683	-4.04775	5.17118e-05	0.00261234
CBLN2	21.9817	0.766808	0.188183	4.04911	5.14129e-05	0.00261234
ZNF562	45.3811	0.699273	0.173711	4.03499	5.46048e-05	0.00273929
LIMS1	42.1622	0.713969	0.177373	4.03095	5.55517e-05	0.00277096
ASIC2	29.145	-0.772212	0.186459	-4.02488	5.70032e-05	0.00282729
CD47	93.881	0.587887	0.14697	4.00378	6.23382e-05	0.00307453
PHLDA2	41.9989	0.736918	0.183551	4.00124	6.3012e-05	0.00309041
NGFR	30.647	0.733829	0.183651	3.998	6.38809e-05	0.00311561
ZNF521	23.4001	-0.777016	0.187828	-3.98624	6.71272e-05	0.00325586
RPS27A	2511.01	-0.255543	0.0642838	-3.97483	7.0431e-05	0.0033604
TLE4	610.584	-0.418285	0.105125	-3.97535	7.02746e-05	0.0033604
RPL23	622.479	-0.422331	0.10619	-3.97505	7.03634e-05	0.0033604
RPL18A	1675.76	-0.257866	0.0649529	-3.96933	7.20753e-05	0.00342027
RPL34	1430.96	-0.312854	0.0789735	-3.96057	7.47724e-05	0.00351031
POU6F2	36.471	0.733513	0.185918	3.96165	7.4435e-05	0.00351031
EPCAM	106.579	-0.565048	0.141886	-3.95451	7.66908e-05	0.0035669
CAST	40.1334	0.696281	0.176491	3.9542	7.67905e-05	0.0035669
GPNMB	9.67909	0.699478	0.174812	3.94999	7.81549e-05	0.00361117
RPS13	1953.12	-0.263684	0.0668256	-3.94539	7.96716e-05	0.00366197
RPL19	2061.21	-0.254278	0.0645417	-3.93914	8.17732e-05	0.00373899
KCNAB1	27.7894	0.734726	0.186633	3.93276	8.39771e-05	0.00381987
HOXB2	3.22783	0.416955	0.117251	3.92389	8.71323e-05	0.00394296
GOLGA4	212.906	0.440179	0.11283	3.90524	9.41312e-05	0.00423783
BAZ2B	169.552	0.47544	0.122354	3.89262	9.9168e-05	0.00440797
RPL35A	1760.51	-0.282813	0.0726582	-3.89171	9.9539e-05	0.00440797
COX7C	1787.52	-0.289111	0.0742807	-3.89136	9.96825e-05	0.00440797
GNAO1	225.557	-0.442352	0.113449	-3.89079	9.99187e-05	0.00440797
ITGB1	132.462	0.517708	0.133393	3.8878	0.000101159	0.00444037
WNT4	51.6958	-0.680107	0.172166	-3.87845	0.000105126	0.00459156
LRCH2	109.716	-0.556092	0.142828	-3.86848	0.000109517	0.00475966
PTPRO	63.8369	-0.654414	0.16786	-3.85841	0.000114127	0.00493556
SVIP	185.034	0.456781	0.118593	3.85632	0.000115107	0.00495353
RPS25	1052.73	-0.291917	0.0757878	-3.8509	0.000117687	0.00503986
ELAVL2	146.823	0.485292	0.126277	3.84893	0.000118635	0.0050558
ZSCAN1	37.0729	-0.71215	0.18129	-3.83839	0.000123845	0.00525235
RPL5	2241.68	-0.239754	0.0626881	-3.82419	0.000131205	0.00553774
ZNF385D	73.3952	0.596453	0.156848	3.81256	0.000137534	0.00577707
DDX3X	234.377	-0.426421	0.111833	-3.80442	0.000142136	0.00594197
LDLR	48.3508	0.650997	0.171678	3.79802	0.000145859	0.00606868
CKB	1147.44	-0.280625	0.0738987	-3.79671	0.000146631	0.00607205
PCDHA12	102.751	-0.56372	0.148098	-3.78653	0.000152767	0.00629645
RPS15A	1673.82	-0.2602	0.0687601	-3.78369	0.000154521	0.00633897
PTMS	1801.34	-0.243877	0.0645999	-3.77469	0.000160208	0.00654172
GABRG2	61.6546	-0.629941	0.166075	-3.75182	0.000175554	0.00713512
DDC	21.9594	-0.725947	0.188147	-3.74586	0.00017978	0.0072732
BCHE	25.9447	0.69819	0.186923	3.74347	0.000181497	0.007309
SEMA3D	6.17069	0.580519	0.151404	3.73895	0.000184791	0.00740768
COX7A2	1574.1	-0.259914	0.0695561	-3.736	0.000186974	0.00746112
UBA52	922.039	-0.286747	0.076811	-3.73201	0.000189954	0.00754574
RPS14	2157.73	-0.233451	0.0625668	-3.73083	0.000190846	0.00754702
MEIS1	11.7228	0.68572	0.181886	3.72864	0.000192513	0.00757882
EBF1	8.95939	-0.714829	0.173331	-3.71707	0.000201547	0.00786392
TIMP1	63.543	0.615189	0.165549	3.71739	0.000201292	0.00786392
INPP1	156.476	0.477574	0.128842	3.71288	0.000204918	0.00796005
OSBPL8	259.682	0.395108	0.106625	3.70945	0.000207712	0.00803304
CD24	632.493	-0.306402	0.0831463	-3.68302	0.000230489	0.0088361
ATP6AP2	366.78	-0.366559	0.0994107	-3.6833	0.000230237	0.0088361
FABP5	446.4	-0.335914	0.0914575	-3.66951	0.000243018	0.00927591
PIK3R1	329.598	-0.371722	0.101341	-3.66217	0.000250088	0.00950443
GRIA4	123.75	0.501773	0.137332	3.66059	0.000251639	0.00952215
CAMKV	88.2779	-0.568945	0.154703	-3.64913	0.000263125	0.00986753
AC106881.1	6.52913	0.588203	0.158151	3.64882	0.000263449	0.00986753
CALCB	19.6296	0.68524	0.188166	3.64815	0.000264138	0.00986753
AKAP7	16.1953	0.6747	0.18574	3.63533	0.000277622	0.0103273
RPS3	1620.81	-0.246875	0.067983	-3.63078	0.000282571	0.010467
RPL27A	942.295	-0.302893	0.0835202	-3.62553	0.000288368	0.0106369
IAH1	140.91	-0.476271	0.130911	-3.62176	0.000292608	0.0107034
FAU	1925.61	-0.242894	0.0670539	-3.62193	0.000292412	0.0107034
TLE1	57.5596	-0.621253	0.169594	-3.62066	0.000293857	0.0107044
SPOCK1	150.198	-0.470231	0.129616	-3.61574	0.000299492	0.0108646
PTPRN	229.896	0.395708	0.109856	3.60562	0.000311403	0.0112288
CDH8	22.047	0.677952	0.187964	3.60505	0.00031209	0.0112288
CACNG8	147.648	-0.481501	0.133336	-3.59836	0.000320228	0.0114746
MIR222HG	31.8915	0.664211	0.185257	3.5946	0.000324895	0.0115945
CCDC50	127.036	0.473399	0.13219	3.5871	0.000334375	0.0118845
TOP1	322.055	0.352946	0.0985502	3.58384	0.000338582	0.0119855
KIF21A	464.817	0.31455	0.0878801	3.58081	0.000342532	0.0120767
NREP	252.307	-0.398724	0.111274	-3.57712	0.000347397	0.0121992
GRIA1	211.75	0.399595	0.111866	3.57581	0.000349149	0.0122119
SEZ6L	97.5388	-0.535516	0.149351	-3.5651	0.000363722	0.0126711
MAFG	146.231	0.467443	0.131379	3.56261	0.00036719	0.0127413
HIST2H2BE	18.3081	-0.69031	0.187754	-3.55915	0.000372052	0.0128434
RPS11	948.568	-0.316412	0.0888847	-3.55845	0.000373056	0.0128434
RPL12	1139.61	-0.265762	0.0747811	-3.55281	0.000381146	0.0130706
BASP1	2443.53	-0.248489	0.069971	-3.55082	0.000384034	0.0131184
EFNA5	6.90316	0.591037	0.163684	3.54465	0.000393136	0.0133773
ATP2B1-AS1	46.9181	0.617729	0.175099	3.5339	0.000409469	0.0138792
SFRP2	4.49779	0.533396	0.138068	3.52188	0.000428494	0.0144238
FAT1	33.2383	0.639069	0.182204	3.52067	0.000430463	0.0144238
EGR1	219.098	0.430589	0.12248	3.52071	0.000430391	0.0144238
TCEAL7	530.752	-0.301337	0.085764	-3.51141	0.000445734	0.0148787
GLIPR2	51.0119	0.593799	0.169821	3.5077	0.000452005	0.0150309
KLF6	95.2121	0.529686	0.151982	3.48905	0.000484732	0.0160583
AOAH	26.2346	-0.672039	0.187448	-3.48436	0.000493312	0.0162169
FOXG1	306.196	-0.359474	0.10303	-3.48357	0.000494771	0.0162169
CST3	119.016	0.468135	0.134643	3.48342	0.00049506	0.0162169
VSTM2A	30.4716	-0.66066	0.185467	-3.48238	0.000496975	0.0162191
MAP1B	5253.67	-0.21481	0.0617666	-3.47762	0.000505892	0.016449
NHS	20.9729	-0.67023	0.188184	-3.47305	0.000514581	0.0166698
TCEAL5	98.3209	0.510978	0.147703	3.46676	0.000526768	0.0170018
HCRT	26.1618	-0.665267	0.186989	-3.45937	0.000541431	0.0174111
NRSN1	40.4083	0.61398	0.178358	3.4561	0.000548049	0.0175596
ZNF280D	14.0452	-0.664614	0.185185	-3.43662	0.000589019	0.0188036
SLC12A5	139.25	-0.46572	0.135061	-3.43488	0.000592821	0.0188564
SV2C	25.9909	0.646625	0.187809	3.43112	0.000601099	0.0189141
NECAB2	139.648	0.442396	0.129028	3.4317	0.0005998	0.0189141
NOL4	67.4189	-0.559632	0.161353	-3.43118	0.000600959	0.0189141
SNCA	115.289	0.466215	0.136251	3.42956	0.000604556	0.018955
PAK3	555.348	-0.301103	0.0879903	-3.42035	0.000625396	0.0195386
CRIM1	5.80557	0.537443	0.154506	3.41424	0.000639605	0.0199117
PJA1	152.761	-0.441154	0.128909	-3.41159	0.000645843	0.0200348
LINC00632	150.737	-0.441777	0.129164	-3.41006	0.000649482	0.0200768
NSG2	707.995	-0.280864	0.0823739	-3.40777	0.000654955	0.0201749
TXNIP	54.9813	-0.582298	0.169569	-3.38968	0.000699741	0.0214791
DAB1	181.279	-0.405549	0.119566	-3.38258	0.000718081	0.0219653
RAB30	52.9897	-0.585666	0.170998	-3.38002	0.000724808	0.022094
DCX	1361.69	-0.282955	0.0838656	-3.37294	0.000743701	0.0225915
SNCB	21.777	-0.653743	0.188105	-3.37146	0.000747701	0.0226347
CDK5R1	206.627	-0.39501	0.117294	-3.35992	0.000779664	0.0235212
SH3BGRL3	931.676	0.297379	0.0887272	3.3518	0.000802894	0.024139
RPS3A	2075.76	-0.209289	0.0625951	-3.34322	0.000828113	0.0248123
PPP1R14C	98.6799	-0.503175	0.149736	-3.33709	0.000846619	0.0252805
RPS23	1850.93	-0.22009	0.0661984	-3.32437	0.000886201	0.0262197
MARCKS	982.267	-0.249634	0.0750776	-3.3241	0.000887033	0.0262197
FERMT2	39.5134	0.595944	0.180373	3.32454	0.000885642	0.0262197
RCAN2	324.245	-0.330075	0.0992654	-3.32109	0.000896672	0.0264157
H3F3A	2787.64	-0.200223	0.0604363	-3.3127	0.000923998	0.0271297
HPCA	171.562	-0.424512	0.127769	-3.31095	0.000929799	0.027209
NME3	110.478	-0.475651	0.144134	-3.28333	0.00102587	0.0299206
GPC3	19.8094	-0.635245	0.18804	-3.27919	0.00104106	0.030263
RPL36A	193.822	-0.439375	0.134025	-3.27593	0.00105313	0.030513
RASGRF1	54.841	-0.577515	0.17431	-3.26678	0.00108777	0.0314131
RHOBTB3	102.942	0.460037	0.141127	3.26517	0.00109399	0.0314889
RPL10A	827.452	-0.251165	0.0769365	-3.2636	0.00110008	0.0315607
ALKBH3	24.3467	-0.624616	0.187653	-3.2608	0.00111097	0.0317694
LRRTM4	39.8776	-0.596075	0.180973	-3.25813	0.0011215	0.0319664
MAP1LC3B	525.08	0.282646	0.0869344	3.25244	0.00114418	0.0325073
CYSTM1	197.646	0.392238	0.121034	3.24294	0.00118303	0.0335027
DLX6	155.886	-0.412341	0.126818	-3.23967	0.00119667	0.0335641
RPS26	977.945	-0.284153	0.08765	-3.24062	0.00119271	0.0335641
CNN2	23.0298	0.6035	0.188124	3.24043	0.00119348	0.0335641
RAB9A	40.766	0.577979	0.17943	3.23724	0.00120693	0.0337442
OXCT1	146.279	-0.418255	0.128778	-3.23608	0.00121183	0.0337736
RPLP2	1083.51	-0.268022	0.0832483	-3.21889	0.00128687	0.0357513
MZT2B	665.703	-0.268494	0.0834551	-3.21547	0.0013023	0.0360659
HIGD2A	283.098	-0.353063	0.109682	-3.21302	0.00131348	0.0362611
MGLL	23.5833	-0.616568	0.187726	-3.20901	0.00133192	0.0364606
MSANTD1	27.0854	-0.612045	0.186328	-3.20895	0.00133221	0.0364606
BCL11B	15.5006	-0.618543	0.18667	-3.20874	0.00133317	0.0364606
IER5L	92.0446	0.466219	0.145958	3.2034	0.00135815	0.0370285
LINC01833	48.9329	-0.568289	0.175055	-3.19839	0.00138196	0.0375612
FLOT1	149.02	0.405585	0.127002	3.19746	0.00138642	0.037566
TNFRSF12A	70.5268	0.534692	0.167689	3.19601	0.00139342	0.0376394
FLNA	31.155	0.583984	0.183342	3.19205	0.00141269	0.038043
TCEAL2	292.042	-0.328532	0.102904	-3.18824	0.00143142	0.0384294
IL1RAPL1	13.9069	0.400702	0.1399	3.18619	0.0014416	0.0385846
CDC42	1058.7	-0.25676	0.0806938	-3.18101	0.00146765	0.039044
ETFB	395.453	-0.295452	0.0927868	-3.18128	0.00146627	0.039044
CCDC28B	274.014	-0.334781	0.105152	-3.17978	0.00147386	0.0390906
MARK1	75.7551	-0.513014	0.160159	-3.17635	0.00149143	0.0394375
MTUS1	35.7511	-0.584379	0.181784	-3.16815	0.00153415	0.0404453
CRNDE	58.6682	-0.545966	0.170719	-3.16679	0.00154129	0.0405121
TLK1	128.931	-0.44874	0.141681	-3.15346	0.00161345	0.042266
SCAMP1	133.098	-0.420844	0.133026	-3.1527	0.00161765	0.042266
SLC22A17	206.54	-0.367989	0.116709	-3.14696	0.00164976	0.0429769
IGSF21	94.8433	0.472726	0.151031	3.13324	0.00172887	0.0449045
HNRNPR	445.661	-0.283355	0.0904668	-3.13027	0.00174644	0.045094
TENM3	14.9029	0.582064	0.18593	3.13044	0.00174543	0.045094
VAV3	17.695	0.585899	0.187832	3.12376	0.00178554	0.0459686
PRR7	117.529	-0.430869	0.13736	-3.12188	0.00179702	0.0461288
IGBP1	135.045	-0.425143	0.135807	-3.11774	0.00182243	0.0465091
PDGFD	2.97175	0.362215	0.116431	3.11779	0.00182213	0.0465091
ATP1A1	98.2528	-0.470812	0.150808	-3.11074	0.00186621	0.0474883
MPV17	74.2047	0.487332	0.15711	3.10409	0.00190863	0.0483544
HES6	227.942	0.340577	0.109846	3.10369	0.00191126	0.0483544
EIF1B	702.744	-0.247588	0.0797953	-3.10174	0.00192387	0.0485335
RGS2	156.354	0.564368	0.182565	3.0951	0.00196746	0.049491
COMT	47.5853	-0.551434	0.175731	-3.09365	0.0019771	0.0495912

## Sheet: 5_ApoE2_vs_ApoE4_sig_genes
gene	baseMean	log2FoldChange	lfcSE	stat	pvalue	padj
MORF4L2	729.621	-1.10741	0.0767238	-14.4159	4.11175e-47	3.61012e-43
CHCHD2	828.476	1.01904	0.0784436	12.9769	1.65463e-38	7.26383e-35
VCAN	139.213	-1.45229	0.134977	-10.6219	2.35827e-26	6.90188e-23
LHX8	66.2855	-1.88883	0.171256	-10.414	2.13963e-25	4.56108e-22
INPP5F	93.2085	1.70162	0.158282	10.3956	2.59743e-25	4.56108e-22
PRDX4	516.631	0.971795	0.0940808	10.3128	6.16783e-25	9.0256e-22
RBP1	180.618	1.19457	0.122441	9.68434	3.51473e-22	4.40848e-19
SMS	355.53	0.942108	0.104975	8.95563	3.37809e-19	3.70745e-16
SOX4	309.52	-0.99844	0.111615	-8.92485	4.46298e-19	4.35388e-16
ISL1	72.9896	1.4773	0.165561	8.66581	4.48294e-18	3.93603e-15
EIF1AX	280.692	-0.911423	0.105767	-8.60132	7.8805e-18	6.29007e-15
BTF3	489.81	0.740939	0.0874032	8.46898	2.47548e-17	1.81123e-14
HSPA5	469.538	0.710475	0.0893559	7.94343	1.9666e-15	1.32821e-12
TUBA1A	4362.93	-0.443563	0.056188	-7.89399	2.92681e-15	1.83553e-12
TMSB4X	3529.74	0.567244	0.0736695	7.69937	1.36738e-14	8.00373e-12
ZFHX3	188.55	-0.955088	0.123887	-7.6827	1.55771e-14	8.54791e-12
SNHG8	239.526	-0.78159	0.110207	-7.08018	1.43963e-12	7.29573e-10
ZNF667-AS1	33.829	2.2932	0.190686	7.07489	1.49571e-12	7.29573e-10
CALCB	61.2645	1.21156	0.171019	6.94588	3.76121e-12	1.73807e-09
STC1	32.6166	1.38473	0.189552	6.89807	5.27156e-12	2.31421e-09
ANXA2	53.6599	1.20625	0.176173	6.68303	2.34053e-11	9.78563e-09
SMC1A	133.598	0.891771	0.13431	6.60572	3.95582e-11	1.57873e-08
NES	84.379	1.01949	0.153417	6.57192	4.96701e-11	1.8961e-08
CEBPZOS	31.0301	-2.15326	0.190874	-6.47959	9.19696e-11	3.36455e-08
NNAT	20.5221	-1.778	0.190095	-6.46732	9.97561e-11	3.50343e-08
PNOC	20.3368	-1.33813	0.190921	-6.39322	1.6243e-10	5.48514e-08
TIMP1	257.833	0.671974	0.105394	6.36627	1.93676e-10	6.29804e-08
CD63	2254.9	0.405065	0.0639653	6.33205	2.41932e-10	7.58629e-08
LY6H	222.7	-0.69356	0.111865	-6.19107	5.97574e-10	1.80921e-07
ANK3	206.47	-0.720186	0.117416	-6.12285	9.19154e-10	2.69006e-07
KC877982.1	18.1265	-1.26693	0.189968	-6.07246	1.25967e-09	3.56772e-07
DCBLD2	146.545	0.778123	0.130681	5.93407	2.95509e-09	8.10803e-07
ACTA1	55.5327	-1.04739	0.174294	-5.92893	3.04924e-09	8.11281e-07
PHLDA1	61.8015	0.984755	0.165994	5.85555	4.7543e-09	1.22773e-06
NEFM	564.235	0.48596	0.0838167	5.79625	6.78129e-09	1.70113e-06
SPP1	65.7032	1.0006	0.170956	5.77106	7.87732e-09	1.86927e-06
LSM5	114.58	-0.815264	0.140647	-5.77276	7.79847e-09	1.86927e-06
ZFHX4	131.375	-0.773434	0.134334	-5.73909	9.51892e-09	2.19937e-06
PCBD1	115.238	0.800277	0.13987	5.69609	1.22586e-08	2.75975e-06
PCDH17	68.2924	-0.923451	0.163177	-5.60986	2.02489e-08	4.44464e-06
RUNX1T1	76.9391	-0.883459	0.157289	-5.57817	2.43056e-08	5.20496e-06
ARHGAP36	13.6967	-1.21903	0.185281	-5.4393	5.34914e-08	1.11823e-05
UTS2B	14.0638	1.22596	0.186232	5.38722	7.15568e-08	1.46109e-05
CLIC1	209.541	0.666277	0.124569	5.34037	9.27556e-08	1.8509e-05
PTPRN	315.926	0.539302	0.101551	5.30751	1.11132e-07	2.10582e-05
ISLR2	70.607	-0.870276	0.162858	-5.30824	1.10687e-07	2.10582e-05
ACP5	23.2447	1.05208	0.191117	5.30491	1.12726e-07	2.10582e-05
BASP1	893.236	-0.412145	0.0781859	-5.27046	1.36081e-07	2.48914e-05
HSP90B1	462.011	0.52461	0.0995556	5.26609	1.39361e-07	2.49713e-05
PAK3	218.688	-0.584663	0.110991	-5.26222	1.42328e-07	2.49929e-05
VSNL1	49.1545	-0.923313	0.173624	-5.25743	1.46084e-07	2.51494e-05
ITGB1	68.7361	0.864839	0.163594	5.23352	1.66316e-07	2.80819e-05
ID4	121.232	-0.72133	0.13857	-5.19419	2.05609e-07	3.40613e-05
SCG2	564.537	0.43637	0.0841876	5.18152	2.20085e-07	3.57842e-05
WFDC1	19.63	1.01172	0.19054	5.09302	3.52412e-07	5.62578e-05
CASK	131.639	-0.684686	0.134789	-5.06818	4.01647e-07	6.29725e-05
CENPV	91.5996	-0.758961	0.150132	-5.03221	4.84847e-07	7.46835e-05
ONECUT1	12.5142	1.03451	0.183969	5.01964	5.17672e-07	7.83648e-05
KDELR3	51.0666	0.876996	0.173337	4.99542	5.87067e-07	8.73635e-05
TSC22D3	57.8952	0.845234	0.167826	4.98538	6.18407e-07	9.04936e-05
SLITRK2	12.0961	-0.980882	0.182637	-4.97125	6.65229e-07	9.57493e-05
PAX6	15.4518	0.975607	0.188641	4.91337	8.9522e-07	0.000126775
STK26	14.0032	-0.963242	0.187619	-4.8749	1.08864e-06	0.000149348
SYT1	448.975	0.436778	0.0895062	4.87787	1.07235e-06	0.000149348
VEGFA	56.3502	0.847283	0.17289	4.86253	1.15892e-06	0.000156543
STMN1	927.512	-0.381824	0.0786489	-4.85393	1.21037e-06	0.000161016
TCEAL3	194.783	-0.568054	0.117284	-4.83827	1.30977e-06	0.000171638
TSC22D1	252.66	-0.532677	0.11079	-4.80322	1.56134e-06	0.000201596
CXXC5	48.7779	0.838994	0.174004	4.76607	1.87857e-06	0.000239041
RHOC	45.7152	0.861896	0.179117	4.74982	2.03595e-06	0.000255088
SFRP2	6.48136	0.775018	0.162384	4.74434	2.09184e-06	0.000255088
GPM6B	109.844	0.713998	0.150069	4.74445	2.0907e-06	0.000255088
RAB9B	45.9366	-0.859574	0.179288	-4.73977	2.13964e-06	0.000257343
PIK3R1	136.144	-0.639259	0.13496	-4.72573	2.29287e-06	0.000272046
PDIA3	138.133	0.614888	0.130106	4.71341	2.43611e-06	0.000285187
LAMP5	39.8049	-0.874398	0.184565	-4.69042	2.7265e-06	0.000314982
B2M	107.098	0.669659	0.142783	4.67303	2.96781e-06	0.000338408
ACSL4	68.0122	0.761118	0.166372	4.54329	5.53841e-06	0.000623427
NTS	74.8328	-0.745355	0.163847	-4.52522	6.03319e-06	0.000670524
LINC00632	79.6707	-0.702389	0.156139	-4.47629	7.59501e-06	0.000833553
PSMA2	153.559	-0.566277	0.126882	-4.45601	8.35004e-06	0.000899019
NKX2-1	17.8325	-0.871011	0.190789	-4.45222	8.4987e-06	0.000899019
BCL11B	15.1414	-0.860318	0.1885	-4.45416	8.4223e-06	0.000899019
CHM	89.8081	-0.661959	0.148647	-4.44043	8.9779e-06	0.000938405
NRGN	17.2986	-0.86563	0.190447	-4.42789	9.51593e-06	0.00098294
TAC1	18.1134	-0.855266	0.190472	-4.41682	1.00161e-05	0.00102258
ATG4A	23.0982	0.85703	0.190868	4.38654	1.15169e-05	0.00116228
PDLIM1	54.6514	0.768688	0.174689	4.37637	1.20674e-05	0.001204
MGST3	831.465	-0.360506	0.0825591	-4.36623	1.26407e-05	0.00124703
DDX3X	154.376	-0.556903	0.127616	-4.35921	1.3053e-05	0.00127339
KDM5C	34.9255	0.824165	0.186936	4.35405	1.33646e-05	0.00128947
PSMD10	78.6666	0.696079	0.159492	4.34086	1.41928e-05	0.00133992
WIPI1	18.825	0.85153	0.190992	4.34293	1.40594e-05	0.00133992
DLG2	23.5941	-0.828619	0.190962	-4.29131	1.77623e-05	0.00165908
PEG10	1265.68	-0.572457	0.134214	-4.26482	2.00062e-05	0.00184899
MAFG	102.874	0.618671	0.144804	4.26063	2.03852e-05	0.00186439
PLA2G16	31.0985	0.798925	0.186528	4.21586	2.48834e-05	0.00225233
PCP4	9.5819	0.796442	0.17709	4.21283	2.52191e-05	0.00225942
SNCG	4.55405	0.551499	0.144886	4.17026	3.0425e-05	0.0026983
TCEAL1	38.765	-0.750337	0.181438	-4.10182	4.0991e-05	0.00359901
TUBB2B	1677.43	-0.282802	0.069628	-4.06174	4.87085e-05	0.00419275
STMN4	635.206	-0.329757	0.0811676	-4.06238	4.85742e-05	0.00419275
CLU	154.728	0.501722	0.124486	4.02436	5.71296e-05	0.00482306
RAB31	14.6105	0.776456	0.187965	4.0259	5.67583e-05	0.00482306
SST	442.625	-0.760382	0.190831	-4.01302	5.99465e-05	0.00501267
MANF	155.534	0.511579	0.127435	4.00673	6.15665e-05	0.00509956
COX7C	1137.68	-0.309429	0.0775235	-3.99138	6.56912e-05	0.00539037
FAM114A1	28.1806	0.760979	0.188398	3.98652	6.70495e-05	0.00540087
MAP1LC3B	747.159	0.322466	0.080865	3.98711	6.68839e-05	0.00540087
PDLIM2	82.3045	0.615294	0.154961	3.95726	7.58132e-05	0.00605127
EIF4EBP1	189.572	0.463403	0.117223	3.94941	7.83444e-05	0.00619697
GSTP1	835.835	0.298424	0.075684	3.94242	8.06642e-05	0.00631026
ANKRD11	386.382	0.361279	0.0916496	3.94079	8.12141e-05	0.00631026
RPRM	13.0262	0.758655	0.186922	3.93623	8.27718e-05	0.00637488
IL1RAPL1	9.13779	0.706939	0.173618	3.91986	8.85991e-05	0.00676435
MEIS2	313.555	-0.448724	0.115239	-3.89377	9.86964e-05	0.0074703
FABP5	247.145	-0.423495	0.108778	-3.89109	9.97937e-05	0.00748879
SEMA5A	10.2375	-0.715015	0.180945	-3.8498	0.000118216	0.00879611
TMOD1	14.5419	0.736832	0.188651	3.82895	0.000128689	0.00949489
TTN	14.2186	-0.731089	0.188078	-3.79722	0.000146328	0.0107063
SP8	13.6855	0.727078	0.187336	3.79155	0.000149709	0.0108632
NOVA1	64.7334	-0.624715	0.164444	-3.78641	0.000152841	0.0109995
SPARC	12.8962	0.716942	0.185061	3.78169	0.000155768	0.011119
PCDHA12	53.8277	-0.642912	0.170178	-3.76495	0.000166584	0.0117952
LINC02381	5.75011	0.637949	0.156577	3.7597	0.000170116	0.0118541
OAZ1	540.357	0.32146	0.085459	3.76065	0.000169475	0.0118541
RAB3B	46.0643	-0.671249	0.17766	-3.75662	0.000172223	0.0119064
SESN3	79.1562	-0.577348	0.154057	-3.73705	0.00018619	0.0127715
CPNE3	65.9522	0.604983	0.161216	3.73482	0.000187852	0.0127856
NEAT1	349.585	0.630247	0.169361	3.71995	0.000199264	0.013458
INHBA-AS1	16.4827	-0.711121	0.190142	-3.70392	0.000212292	0.0142284
RIPOR2	48.806	-0.657325	0.177024	-3.69743	0.000217791	0.0142702
GNG3	560.755	-0.329253	0.0890041	-3.69895	0.000216497	0.0142702
EEF2	927.65	0.284944	0.077048	3.69819	0.000217144	0.0142702
USP9X	106.216	-0.527858	0.142787	-3.69161	0.000222843	0.014493
SH3BGRL3	317.355	0.36103	0.0986591	3.65836	0.000253833	0.0163871
ZSCAN1	26.8725	-0.694927	0.189538	-3.64437	0.000268049	0.0171786
ATP6AP2	365.231	-0.363027	0.0999028	-3.63404	0.000279013	0.0177057
CCPG1	121.365	0.498968	0.137157	3.63285	0.000280307	0.0177057
PPP2R2B	146.662	-0.458121	0.126347	-3.6229	0.000291319	0.0181403
KRT8	11.5914	0.677686	0.183439	3.62306	0.000291134	0.0181403
SLC3A2	396.371	0.346251	0.0956638	3.61791	0.000296986	0.0183629
INPP1	47.8148	0.641647	0.176906	3.60557	0.000311473	0.0190155
QPRT	90.2931	0.543538	0.150368	3.60523	0.000311871	0.0190155
EBF1	9.49305	-0.661422	0.179641	-3.59922	0.000319176	0.0193266
EPB41L4A-AS1	160.415	-0.456039	0.126847	-3.5929	0.000327013	0.0196656
DLX5	87.0306	-0.538083	0.150018	-3.57854	0.000345523	0.0206373
RPS24	2110.21	-0.23131	0.0647584	-3.57195	0.000354331	0.0210205
TMSB15A	76.3522	-0.559075	0.156156	-3.56892	0.000358461	0.0211228
SLC35D2	8.07762	0.63937	0.17261	3.56698	0.000361117	0.0211374
FAT3	37.7272	-0.652772	0.183202	-3.55305	0.000380788	0.0221412
GPM6A	162.316	-0.451569	0.127896	-3.52932	0.000416627	0.0240008
PKIA	134.428	-0.476106	0.134849	-3.5283	0.000418237	0.0240008
RPS21	965.699	-0.305196	0.0866459	-3.52254	0.000427428	0.0243689
MARCKSL1	745.367	-0.267209	0.0759694	-3.51707	0.000436338	0.0247165
UCHL1	714.758	-0.271489	0.0773775	-3.50864	0.000450397	0.0253493
CRABP2	97.8629	0.519671	0.148577	3.48835	0.000486002	0.027007
RMDN1	26.9031	0.668137	0.189215	3.4899	0.0004832	0.027007
TCEAL2	197.203	-0.413363	0.118568	-3.48491	0.0004923	0.0270149
NTRK3	18.8842	-0.676805	0.1911	-3.4863	0.00048975	0.0270149
EPCAM	68.4386	-0.567375	0.16266	-3.47403	0.000512696	0.0279594
LRRTM3	15.0048	-0.660989	0.189506	-3.45141	0.000557656	0.0300381
APEX1	164.518	-0.444239	0.128661	-3.45147	0.000557549	0.0300381
DPF1	76.0647	-0.537867	0.156568	-3.42936	0.000604997	0.0323895
TBL1X	34.6991	0.635053	0.183946	3.42197	0.000621685	0.0328819
GSTO1	33.7914	0.639711	0.18559	3.42319	0.000618906	0.0328819
FOXG1	93.2102	-0.503798	0.147271	-3.41737	0.000632292	0.0331839
CHD3	36.4581	-0.631373	0.183713	-3.41623	0.000634955	0.0331839
ALKBH3	20.3473	-0.661022	0.191119	-3.41377	0.000640698	0.033286
SDF2L1	64.4684	0.562427	0.164771	3.39801	0.000678768	0.0350564
RBFOX1	21.1456	-0.652446	0.191145	-3.37204	0.000746146	0.0383109
SLC25A6	825.936	0.252793	0.0750781	3.36703	0.000759816	0.0385618
DLK1	70.577	0.552434	0.163528	3.36826	0.000756448	0.0385618
TMEM246	33.429	-0.624311	0.184922	-3.35736	0.000786916	0.0396519
TMEM208	819.077	0.259369	0.0772802	3.35616	0.000790327	0.0396519
CALU	164.528	0.420241	0.125369	3.35007	0.000807922	0.0403043
GNG5	98.8509	0.489427	0.146478	3.3336	0.000857313	0.0425266
OLFM2	50.9205	-0.594721	0.177985	-3.32902	0.000871535	0.0429892
BCAT1	45.8139	0.602163	0.181141	3.31676	0.000910665	0.0446684
LRCH2	52.4154	-0.584981	0.175683	-3.31288	0.000923403	0.0449581
SLC18A3	19.4189	0.639807	0.190745	3.31185	0.000926812	0.0449581
MDK	94.1102	0.490064	0.148272	3.29952	0.00096852	0.0467231
OCIAD2	92.9748	-0.491354	0.148816	-3.29397	0.00098783	0.0473942
ERLEC1	160.906	0.412854	0.125364	3.28898	0.00100553	0.0477218
IL13RA2	19.8837	-0.631743	0.191135	-3.28962	0.00100324	0.0477218
MIR4435-2HG	132.304	0.44643	0.136094	3.27676	0.00105004	0.0490486
UNC5C	4.13751	0.481983	0.14416	3.27759	0.00104697	0.0490486
VGF	616.32	0.268464	0.081918	3.27671	0.00105024	0.0490486
RASSF8	54.8295	0.56097	0.170737	3.27479	0.00105741	0.0491221
TPT1	5767.23	0.183386	0.0560271	3.27317	0.00106347	0.0491434

## Sheet: 6_ApoE2_vs_ApoE4_sig_genes
gene	baseMean	log2FoldChange	lfcSE	stat	pvalue	padj
SST	267.232	-1.28827	0.130758	-9.80478	1.07376e-22	9.40939e-19
PAX6	100.299	1.51348	0.163547	9.19511	3.74599e-20	1.64131e-16
CSRP2	114.261	1.35177	0.155897	8.63967	5.63733e-18	1.64666e-14
TMSB4X	2237.98	0.646162	0.0755195	8.55619	1.1666e-17	2.55573e-14
VCAN	67.5614	-1.77376	0.199995	-8.49027	2.06164e-17	3.61324e-14
SCG2	162.109	1.13644	0.135868	8.35237	6.69054e-17	9.77154e-14
CHCHD2	229.376	0.969944	0.121487	7.97919	1.47301e-15	1.844e-12
RBP1	123.962	1.14434	0.146317	7.80756	5.83073e-15	6.38683e-12
IGFBP5	36.2653	-2.08931	0.234765	-7.68073	1.58188e-14	1.54022e-11
DIRAS3	240.58	0.972723	0.127945	7.59917	2.98026e-14	2.6116e-11
BTF3	213.098	0.873031	0.122137	7.14619	8.92197e-13	7.10756e-10
NNAT	41.6747	-2.90402	0.240154	-7.03627	1.97452e-12	1.44189e-09
MORF4L2	212.359	-0.857515	0.123092	-6.94409	3.80915e-12	2.56766e-09
EIF1AX	146.235	-0.981928	0.141975	-6.87383	6.25027e-12	3.91222e-09
WLS	23.1566	1.71916	0.239707	6.81637	9.33722e-12	5.4548e-09
VSNL1	130.919	-1.03604	0.152694	-6.73355	1.65576e-11	9.06841e-09
MEIS2	532.564	-0.62337	0.0949486	-6.56065	5.35722e-11	2.76149e-08
NTS	590.532	-0.698301	0.107274	-6.50611	7.71222e-11	3.75456e-08
NTM	113.64	0.932478	0.148043	6.29333	3.10728e-10	1.43311e-07
NEAT1	31.5046	1.49182	0.234608	6.25787	3.9026e-10	1.70992e-07
ENC1	76.4205	-1.13429	0.179921	-6.21141	5.25125e-10	2.19127e-07
STMN1	1038.79	-0.478044	0.077584	-6.15996	7.27625e-10	2.89826e-07
ZNF667-AS1	11.8675	1.85585	0.245225	5.97168	2.34817e-09	8.94651e-07
TUBA1A	2852.84	-0.427739	0.0722724	-5.91792	3.2604e-09	1.19045e-06
GABRA4	18.7561	1.44234	0.244136	5.68495	1.30851e-08	4.58657e-06
TMEM47	29.2682	-1.35899	0.232999	-5.53145	3.17594e-08	1.07041e-05
S100A10	29.5041	-1.33945	0.230704	-5.52108	3.36922e-08	1.0935e-05
BCL11B	24.2522	-1.38697	0.238339	-5.44397	5.21062e-08	1.63074e-05
UCHL1	584.789	-0.465437	0.0892228	-5.21416	1.84652e-07	5.57968e-05
CEBPZOS	9.99961	-1.43681	0.242854	-5.12483	2.978e-07	8.69874e-05
GPM6B	69.8264	0.906993	0.176997	5.11661	3.11074e-07	8.79336e-05
ZNF385D	33.0338	1.12156	0.221399	5.03768	4.71202e-07	0.000129036
SLC8A1	48.0038	0.988575	0.198015	4.97824	6.41665e-07	0.000170391
ST6GAL2	43.1436	1.03784	0.208824	4.95207	7.34293e-07	0.000189253
RBFOX1	48.3857	-1.00122	0.203462	-4.83794	1.31189e-06	0.000328459
SMC1A	58.885	0.89172	0.186989	4.76593	1.87981e-06	0.000457578
PIK3R1	111.843	-0.732825	0.153528	-4.75096	2.02456e-06	0.000479493
LAMP5	30.6218	-1.08999	0.22707	-4.65598	3.22449e-06	0.000743585
MGST3	176.526	-0.598668	0.129876	-4.60005	4.22389e-06	0.000949077
OSBPL8	101.127	0.702456	0.153317	4.5821	4.60319e-06	0.00100844
SPOCK3	20.8811	1.09812	0.237897	4.56206	5.06544e-06	0.00105687
ETFB	138.291	-0.651709	0.142393	-4.56313	5.03964e-06	0.00105687
NRGN	23.664	-1.114	0.23819	-4.48362	7.3388e-06	0.00149558
ZCCHC12	123.762	-0.71206	0.159164	-4.45309	8.46447e-06	0.00168578
AL078639.1	28.8821	-1.05407	0.230556	-4.44097	8.95526e-06	0.00174389
NAP1L3	145.153	0.634665	0.143858	4.41191	1.02463e-05	0.00195193
ISL1	11.881	1.11611	0.247076	4.39533	1.10606e-05	0.00206221
EEF2	418.115	0.418974	0.0959838	4.36571	1.26709e-05	0.00231323
CD63	319.036	0.447957	0.103838	4.31473	1.59801e-05	0.00285783
NOVA1	54.4482	-0.850732	0.195299	-4.30868	1.64229e-05	0.00287828
ZFHX3	101.686	-0.685752	0.158727	-4.29847	1.71983e-05	0.00295508
PBX3	147.749	-0.590207	0.139096	-4.23163	2.31999e-05	0.00390962
SMS	77.951	0.71316	0.169131	4.21526	2.49494e-05	0.00412513
FABP7	5.88715	1.07386	0.226858	4.15906	3.19563e-05	0.00518579
CLU	45.8282	0.833965	0.200614	4.15002	3.32448e-05	0.00529681
DCBLD2	71.3396	0.758398	0.183856	4.12336	3.73383e-05	0.00584277
PEG10	630.014	-0.653621	0.158787	-4.11361	3.89523e-05	0.0059884
ACSL4	68.5418	0.727289	0.178654	4.06877	4.72615e-05	0.00714056
UTRN	29.784	-0.959453	0.231982	-4.04355	5.26481e-05	0.00781958
LSM5	34.9391	-0.910435	0.221331	-4.03446	5.47275e-05	0.00786192
ISLR2	81.1172	-0.7125	0.175496	-4.03759	5.40021e-05	0.00786192
PCP4	3.25771	0.730293	0.197691	3.9829	6.80793e-05	0.00962224
ARL4C	106.508	0.606147	0.15566	3.8962	9.77138e-05	0.0133792
MIR7-3HG	94.5046	0.626331	0.160664	3.89925	9.64921e-05	0.0133792
CENPV	65.6107	-0.695437	0.181283	-3.80877	0.000139658	0.018828
ATP1B1	153.131	0.516887	0.136383	3.79191	0.000149491	0.0198484
GABRB2	12.9114	0.94329	0.247134	3.78074	0.000156365	0.020412
GABBR2	72.5518	0.661626	0.175335	3.77389	0.000160724	0.020412
GNAS	1101.88	0.288402	0.0763641	3.77674	0.000158898	0.020412
MAP1B	1157.58	-0.285491	0.0757154	-3.77026	0.000163079	0.0204152
PRDX4	44.7571	0.751096	0.202638	3.69965	0.000215899	0.0266468
ARF4	115.648	0.547463	0.148859	3.67848	0.000234632	0.0285566
TUBB2B	1225.16	-0.270775	0.0736896	-3.67424	0.000238561	0.0286003
FOS	17.7729	0.905658	0.244409	3.66766	0.000244782	0.0286003
B2M	27.9781	0.835844	0.226692	3.66932	0.000243196	0.0286003
TSC22D3	32.5173	0.801006	0.218407	3.66152	0.00025072	0.0289087
GNG7	10.3319	0.901784	0.246158	3.6302	0.000283205	0.0322302
SOX4	321.205	-0.458698	0.126506	-3.62346	0.000290684	0.0326572
FAM84A	19.8847	-0.888411	0.242454	-3.5686	0.000358896	0.0396237
STAMBPL1	13.8199	-0.919168	0.247133	-3.56653	0.000361737	0.0396237
PHLDA1	52.5941	0.68799	0.193494	3.55633	0.000376065	0.0406847
USP9X	41.9387	-0.746164	0.208209	-3.54281	0.000395884	0.0423065
PCDH11X	32.3776	0.781503	0.220415	3.53788	0.000403353	0.0425853
DOC2B	36.3895	0.762091	0.215597	3.53174	0.00041284	0.043068
PSMD10	30.1856	0.782063	0.221566	3.52629	0.000421419	0.0434459
TBL1X	27.5499	0.804884	0.228602	3.51661	0.000437102	0.0445386
NXPH1	2.48155	0.558287	0.179334	3.48557	0.000491084	0.048902
CDH7	11.0377	0.871851	0.246683	3.4883	0.000486101	0.048902
