# Supplementary material for: Exceptional Longevity Modifying Allele APOE2 Promotes DNA Signaling Pathways Resisting Cellular Senescence in Human Neurons
Source: Aging Cell. 2026 May 8;25(5):e70494. doi: 10.1111/acel.70494 (PMC13156074; doi:10.1111/acel.70494)
Supplement: Supplementary file 4 — Table S3: Differentially expressed repetitive elements identified using Bulk RNA sequencing from APOE2 versus APOE4 GABAergic neurons. [file ACEL-25-e70494-s004.xls]

## Sheet: Table_3_RE
	logFC	logCPM	F	PValue	FDR
MamTip3	-0.735575	8.37394	234.692	1.24e-07	0.000138916
LTR47B2	-1.69342	4.64887	167.674	5.14e-07	0.000235813
_CATTC_n	-4.30167	3.97384	159.455	6.34e-07	0.000235813
MER61F	1.02378	6.29642	145.987	9.16e-07	0.000255493
LTR53-int	0.671632	7.64195	114.637	2.49e-06	0.000554949
L1MEd	-0.196859	11.5201	86.1404	7.94e-06	0.00147619
MER68-int	0.360593	9.18392	63.148	2.71e-05	0.00382951
L1M4c	-0.340843	11.224	61.1056	3.08e-05	0.00382951
MER51D	0.779061	5.2584	61.0884	3.09e-05	0.00382951
MLT1E1A	0.381745	8.88655	58.0916	3.75e-05	0.00418795
L1MD1	-0.269513	10.4664	54.7482	4.71e-05	0.00478279
L1MD	-0.241546	10.0399	48.5602	7.44e-05	0.00692
PABL_A-int	-0.541861	5.99591	45.3751	9.6e-05	0.00824211
L1MB8	-0.181533	11.6154	43.1119	0.000116169	0.00899658
Plat_L3	0.235748	10.5394	42.2249	0.00012547	0.00899658
MLT1J	0.166085	11.2509	41.9106	0.000128983	0.00899658
LTR7Y	0.437822	6.59128	40.7765	0.000142711	0.00936854
L1ME3D	-0.217125	9.35402	40.0242	0.000152815	0.00947451
MIR3	0.217967	14.7078	39.0222	0.000167676	0.00981148
L1MB3	-0.179948	11.4838	38.311	0.00017931	0.00981148
MER135	0.366463	8.26833	37.8757	0.000186922	0.00981148
L1PA10	-0.252308	10.7131	37.3418	0.000196808	0.00981148
Ricksha_b	0.552733	7.96986	37.0639	0.000202208	0.00981148
L1MA8	-0.191573	10.2417	36.3301	0.000217369	0.0101077
Tigger20a	0.296852	8.71	35.5317	0.000235483	0.0102642
LTR12C	0.21301	9.92882	35.38	0.000239131	0.0102642
MLT1E2	0.210191	9.85359	34.9407	0.000250094	0.0103372
LTR25	-0.34299	6.64226	33.9557	0.000277015	0.0104894
BC200	0.831952	5.75786	33.8653	0.00027966	0.0104894
X5A_LINE	0.543662	6.77322	33.7871	0.000281972	0.0104894
L1MEg	-0.148479	10.9543	32.6228	0.000319363	0.0112212
L1MEc	-0.18534	11.3794	32.3719	0.000328203	0.0112212
MLT1D-int	0.368007	8.41367	32.272	0.000331809	0.0112212
REP522	0.451966	5.76962	31.9021	0.000345581	0.0113432
LTR85a	0.388531	7.58944	31.5017	0.000361292	0.0115201
MER5C	-0.340849	7.14727	31.1908	0.000374097	0.011597
L1MEg2	-0.294494	6.87605	30.4479	0.000407033	0.011987
LTR24C	-0.556119	5.32115	30.4239	0.000408158	0.011987
MLT2B2	0.213726	8.35201	29.8469	0.00043632	0.012418
L1MCa	-0.289885	10.1036	29.4533	0.000456907	0.012418
L1MEf	-0.127221	10.9735	29.4469	0.000457252	0.012418
L1M4a1	-0.23609	8.33481	29.2621	0.000467343	0.012418
MER41D	-0.418929	5.4609	28.3386	0.000522059	0.0135493
L1M8	-0.314	7.44958	27.1857	0.000601885	0.015266
L1MA7	-0.17113	10.1025	26.9334	0.000621319	0.0154087
MamSINE1	0.189645	9.39299	26.5222	0.00065466	0.0155275
MLT1A1	0.148152	9.90742	26.4401	0.000661581	0.0155275
LOR1a	-0.302801	6.27036	26.2371	0.000679075	0.0155275
ERVL-B4-int	0.182401	9.69243	26.1186	0.000689551	0.0155275
Tigger11a	-0.276742	7.08906	25.9969	0.000700521	0.0155275
HAL1b	0.23899	9.98718	25.8598	0.00071314	0.0155275
MER21B	-0.242212	9.05369	25.5103	0.000746576	0.0155275
MER4-int	-0.22334	8.6471	25.4897	0.000748608	0.0155275
L1MB2	-0.201378	10.7502	25.4622	0.000751332	0.0155275
L1MA4	-0.26978	10.403	25.048	0.000793834	0.0155755
HERV9-int	0.249349	7.57638	25.038	0.000794897	0.0155755
HAL1	-0.147394	11.8725	24.9191	0.000807663	0.0155755
L1MEg1	-0.315319	7.34651	24.9023	0.000809481	0.0155755
MARNA	0.208235	10.5322	24.466	0.000858671	0.0161575
X3_LINE	0.305568	7.20474	24.381	0.000868682	0.0161575
MER87B	0.509845	5.2123	23.7607	0.00094622	0.0173112
HERVK22-int	-0.34357	6.7147	23.4103	0.000993785	0.0176969
L1PA12	-0.378634	9.39521	23.373	0.000999019	0.0176969
MamRep137	0.164242	9.34099	23.2038	0.0010232	0.017842
L1ME5	-0.282811	8.49733	22.89	0.00106997	0.0183705
L1M4a2	-0.280869	7.86314	22.5695	0.00112049	0.0189465
LTR27B	0.382173	6.68939	22.4583	0.00113871	0.0189672
L1M4	-0.114608	11.8276	22.18	0.00118592	0.019463
HERVK13-int	-0.701442	5.99331	21.87	0.00124136	0.0200776
L1MA5	-0.241336	9.83079	21.4445	0.00132275	0.0206539
MLT1L	0.196321	11.2617	21.4041	0.0013308	0.0206539
HSAT5	-0.826586	3.18495	21.388	0.00133405	0.0206539
L1M4b	-0.139507	10.1243	21.2128	0.00136983	0.0206539
LTR30	0.600251	5.37252	21.13	0.00138715	0.0206539
L1M7	-0.322482	8.22209	21.1259	0.00138803	0.0206539
U13	-0.548525	4.6193	21.0236	0.00140981	0.020702
L3b	0.131208	10.9132	20.5413	0.00151844	0.0220076
Charlie17a	0.205143	8.43516	20.2513	0.00158871	0.0227308
MER113B	-0.300706	6.77632	19.6876	0.00173716	0.0245401
MamGyp-int	0.326604	11.8136	19.4312	0.00181031	0.0252538
MER57E3	-0.316304	6.16642	19.2692	0.0018585	0.025606
L1MC	-0.230104	9.58269	18.917	0.00196881	0.0266942
L1PBa1	-0.482716	6.72796	18.8663	0.00198532	0.0266942
HERVL74-int	0.171853	10.4852	18.6341	0.00206328	0.0273086
LTR58	0.452928	5.67656	18.5858	0.00207996	0.0273086
L1MDa	-0.152404	10.4499	18.2361	0.00220587	0.0283323
LTR82A	-0.232448	8.17028	18.2285	0.0022087	0.0283323
LFSINE_Vert	0.254461	9.80199	17.995	0.00229814	0.0291446
LOR1-int	0.198292	9.62595	17.8299	0.00236411	0.0291555
MER5A	0.142728	12.8322	17.8144	0.00237038	0.0291555
MER49	0.183065	9.99853	17.7398	0.00240106	0.0291555
MER102b	0.145122	10.0512	17.7339	0.0024035	0.0291555
LTR71A	-0.539293	5.14064	17.6451	0.0024407	0.0292544
MIRc	0.131258	14.5033	17.5901	0.00246408	0.0292544
L1ME3E	-0.177563	9.41298	17.4917	0.00250661	0.0294461
MER106B	0.234784	6.93319	17.3739	0.00255871	0.029745
LTR48	0.424814	6.52818	17.1542	0.00265955	0.0302409
LTR42	0.24798	8.04272	17.1306	0.00267065	0.0302409
MER9a3	-0.316637	6.8805	17.1052	0.00268266	0.0302409
Tigger19a	0.158622	10.6447	16.7348	0.00286594	0.0319839
L1MC1	-0.12443	11.1514	16.4965	0.00299201	0.0326119
Kanga1	0.225909	8.40118	16.4923	0.00299428	0.0326119
L1MEa	-0.414165	5.16763	16.4161	0.00303605	0.0326119
L1ME3	-0.125567	10.5935	16.4106	0.00303911	0.0326119
L1ME1	-0.107395	12.3902	16.164	0.00317952	0.0337938
MER34	0.233392	6.84351	15.7986	0.0034026	0.0353352
LTR86A1	0.24861	6.68034	15.7923	0.00340664	0.0353352
L1ME2	-0.114617	11.0909	15.7408	0.00343967	0.0353352
L1ME3Cz	-0.182372	10.831	15.723	0.0034512	0.0353352
L1MA4A	-0.229714	10.5022	15.4872	0.00360816	0.0366064
L1MC5a	-0.120535	11.7014	15.3842	0.00367948	0.0369936
MER68B	-0.347638	6.47496	15.1801	0.00382604	0.0379584
L1MEi	-0.218984	8.68039	15.1565	0.00384346	0.0379584
MER65B	0.430933	4.45874	14.9864	0.00397181	0.0388819
L1M2	-0.234644	10.5703	14.879	0.00405559	0.0391277
Tigger4	-0.192663	8.37682	14.8645	0.00406704	0.0391277
L1PB	-0.302607	7.84154	14.7871	0.00412904	0.0393847
L4_C_Mam	0.145508	10.4301	14.6716	0.00422369	0.0395702
Charlie17b	0.249314	6.90228	14.6645	0.00422956	0.0395702
AluSc	0.127184	13.2021	14.6342	0.00425486	0.0395702
HERVK-int	-0.496118	7.1811	14.2516	0.00459106	0.0422142
HERVH48-int	-0.525197	6.28164	14.1936	0.00464489	0.0422142
L1MEh	-0.231843	7.83713	14.1853	0.00465264	0.0422142
Charlie25	-0.347643	5.82899	13.962	0.0048676	0.0436708
HERVK3-int	-0.169939	8.58403	13.9379	0.00489144	0.0436708
LTR57	-0.713065	4.80984	13.7716	0.0050606	0.0440579
LTR109A2	-1.00828	2.54924	13.7325	0.00510131	0.0440579
MER132	2.29295	0.0526452	13.7273	0.00510687	0.0440579
MER5B	0.0972055	11.9654	13.6938	0.00514213	0.0440579
MER47A	-0.161795	9.3228	13.6883	0.00514795	0.0440579
L3	0.090338	13.2267	13.666	0.00517167	0.0440579
MER52D	0.28812	5.75204	13.6212	0.00521971	0.0441303
L1PA2	-0.140899	9.31629	13.4172	0.00544563	0.0456942
LTR70	-0.342798	6.30111	13.2435	0.0056475	0.0470344
LTR10C	-0.328964	6.71418	13.1787	0.00572516	0.0470629
LTR16E2	0.204849	7.6856	13.1449	0.00576623	0.0470629
LTR16A	0.157269	8.26217	13.1357	0.00577743	0.0470629
Tigger12	-0.193483	8.29172	13.0301	0.00590835	0.0474519
LTR23	-0.285245	6.21722	12.9898	0.00595932	0.0474519
MLT1E2-int	-0.395949	5.05719	12.9705	0.00598389	0.0474519
HERVK14C-int	-0.51255	4.73297	12.9616	0.00599526	0.0474519
MER117	0.148317	9.57534	12.9019	0.00607226	0.0477228
L1ME3C	-0.174851	8.91704	12.6318	0.00643626	0.0502299
L1MD2	-0.0848127	11.4877	12.5241	0.00658892	0.0510641
MER41E	0.233293	6.37428	12.4535	0.00669137	0.0515004
MER91B	0.156832	8.59179	12.3295	0.00687611	0.0522542
HERV-Fc1-int	0.211419	7.17466	12.325	0.00688294	0.0522542
LSAU	0.956026	1.89427	12.2915	0.00693397	0.0522859
MER74B	0.148294	9.21638	12.229	0.00703048	0.0526258
LTR54B	-0.270359	5.93507	12.1916	0.00708907	0.0526258
L1M3f	-0.402258	6.80798	12.1717	0.00712052	0.0526258
LTR5A	-0.206037	7.68027	12.0607	0.00729891	0.0535894
L1P3	-0.15468	9.0069	11.9836	0.00742606	0.0536698
MER103C	0.0923537	10.423	11.9797	0.00743245	0.0536698
BLACKJACK	-0.312874	6.47785	11.9667	0.00745413	0.0536698
L1MB7	-0.134825	12.2051	11.9141	0.00754289	0.0537028
Tigger10	0.196814	9.44652	11.8624	0.00763134	0.0537028
MER11C	-0.129437	8.6542	11.8593	0.0076368	0.0537028
MLT2C2	-0.213942	6.26688	11.8509	0.0076512	0.0537028
MLT1A	0.12022	10.0364	11.6901	0.00793561	0.0548977
L1MA1	-0.235695	10.1932	11.6579	0.00799415	0.0548977
Charlie3	-0.26256	6.43427	11.6397	0.00802748	0.0548977
THE1C	0.109883	9.64439	11.6376	0.00803126	0.0548977
MLT2B3	0.155885	9.09777	11.5967	0.00810681	0.0548977
MamTip1	0.176371	7.35315	11.5915	0.0081166	0.0548977
Arthur1B	0.224352	7.36546	11.4838	0.00831985	0.0559335
L1MC4	-0.158936	12.2068	11.4424	0.00839983	0.056133
HUERS-P3b-int	-0.313693	6.93539	11.283	0.0087162	0.0579005
LTR28	-0.565852	3.13129	11.1864	0.00891527	0.0588724
MER57F	-0.285895	6.49058	11.1365	0.00902023	0.0592151
MLT1H2-int	-0.398069	4.53299	11.0647	0.00917394	0.059872
L1M3b	-0.560419	5.97101	11.0151	0.00928201	0.0598896
LTR13	0.133738	9.2764	11.0142	0.00928396	0.0598896
LTR84a	0.215278	6.65583	10.9688	0.0093843	0.060189
MER34B	0.251288	5.83857	10.7444	0.00990072	0.0631383
Charlie15b	0.19205	11.4065	10.6887	0.0100343	0.0636263
L1PA17	-0.234875	9.36844	10.6048	0.0102396	0.0645613
MLT1C-int	-0.308888	5.91282	10.5351	0.010414	0.0652922
MER68	0.11141	9.42578	10.3485	0.0109	0.0679573
THE1D	0.0865867	10.0878	10.2291	0.0112255	0.0695983
L1MB1	-0.172265	9.69307	10.0073	0.0118629	0.0726861
LTR60	-0.716074	2.96052	9.9979	0.0118909	0.0726861
L1MD3	-0.176357	9.63896	9.98286	0.0119359	0.0726861
MamGypLTR3a	0.263862	6.25006	9.96681	0.0119841	0.0726861
LTR77	0.222842	5.63341	9.92549	0.0121093	0.0730485
L1PA6	0.218618	12.1015	9.77685	0.0125734	0.0754402
LTR6A	0.162197	7.68689	9.70143	0.0128172	0.0764921
L1PA8	-0.102861	10.056	9.67579	0.0129015	0.0765852
Kanga2_a	0.200154	8.17214	9.64054	0.0130184	0.0768706
Tigger9b	-0.230005	6.37192	9.49744	0.0135068	0.0790629
L1M2c	-0.477691	5.77235	9.49041	0.0135314	0.0790629
U5	-0.540216	3.30074	9.43054	0.0137429	0.0798806
MLT1F1	0.0980208	9.52162	9.35046	0.0140323	0.0811401
ORSL-2a	0.221117	6.17741	9.16348	0.0147379	0.084564
L1MA5A	-0.2081	9.1703	9.15356	0.0147765	0.084564
HERVK11D-int	0.600182	3.8911	9.12873	0.0148738	0.084564
Tigger5b	-0.103083	9.57005	9.09623	0.0150024	0.084564
MLT1F1-int	-0.476716	4.8201	9.096	0.0150033	0.084564
L1MB4	-0.12894	10.9517	9.06717	0.0151185	0.084785
MLT2F	0.174952	8.49031	9.02278	0.015298	0.0853628
MER44A	0.133995	9.26505	8.9571	0.0155685	0.0864399
MER89-int	-0.282868	5.63813	8.9207	0.015721	0.086598
tRNA-Thr-ACG_	0.497504	3.65933	8.91331	0.0157522	0.086598
Looper	-0.360419	5.86075	8.86821	0.0159441	0.0872235
MLT1J1	0.12291	8.84862	8.79119	0.0162786	0.0886193
MER67B	0.16852	7.07839	8.76522	0.0163934	0.0888109
HERVE-int	-0.310426	6.96339	8.73804	0.0165146	0.0889403
ERVL47-int	-0.567974	4.06353	8.72421	0.0165767	0.0889403
LTR29	0.224072	6.8086	8.60431	0.0171273	0.0914548
LTR45C	-0.24379	5.5338	8.58043	0.0172396	0.0916163
MER31B	-0.23429	6.82049	8.49929	0.0176283	0.0932379
MSTB	0.0823992	10.1031	8.451	0.0178647	0.0940427
MER65C	-0.384622	5.41211	8.4232	0.0180027	0.094324
MER47C	-0.228668	6.48477	8.36604	0.0182904	0.0953838
L1M6B	0.143176	8.87319	8.3142	0.0185563	0.0963204
MamTip2	0.122685	10.1347	8.29153	0.0186742	0.0964832
LTR84b	0.252382	6.78043	8.25929	0.0188433	0.0967679
MLT1B-int	-0.181781	7.54781	8.24805	0.0189027	0.0967679
DNA1_Mam	-0.748056	3.63604	8.22098	0.0190467	0.09706
MER54B	-0.27833	5.46713	8.18844	0.0192217	0.0975063
L1M3de	-0.417265	5.02305	7.96012	0.020507	0.103556
MER107	-0.269251	5.50075	7.90085	0.020858	0.104854
PABL_B	0.194879	6.8504	7.88006	0.0209829	0.105008
MER92A	-0.81403	1.72741	7.82315	0.0213295	0.105778
HERVFH21-int	-0.4847	4.68732	7.82094	0.0213431	0.105778
Tigger13a	-0.156162	8.56656	7.80832	0.021421	0.105778
AluSc8	0.0613276	12.2208	7.77464	0.0216306	0.105818
HSMAR1	0.167602	9.88878	7.7626	0.0217061	0.105818
L1ME3G	-0.142225	11.5783	7.76142	0.0217135	0.105818
L1M5	-0.0902829	12.9402	7.68117	0.0222257	0.107843
L1ME2z	-0.140534	10.2256	7.65421	0.0224011	0.108224
MLT1G3	-0.159233	7.81806	7.63061	0.0225561	0.108258
AluJb	-0.0626397	14.8931	7.62363	0.0226022	0.108258
MER77	0.120057	8.45619	7.57758	0.0229093	0.108736
HERVIP10FH-int	-0.157825	7.03216	7.57113	0.0229527	0.108736
L1ME4b	-0.0842758	11.9891	7.56495	0.0229944	0.108736
MLT1A-int	0.249353	6.41437	7.49175	0.0234956	0.110607
L1PA7	0.0853474	11.7318	7.47842	0.0235882	0.110607
LTR48B	0.194527	6.81333	7.43109	0.0239212	0.111671
ACRO1	0.554177	3.17543	7.41785	0.0240153	0.111671
LTR35A	-0.442852	3.29487	7.39485	0.02418	0.111971
MER34C_	0.202855	6.1153	7.34973	0.0245072	0.113017
Kanga1c	-0.201383	6.86853	7.32787	0.0246676	0.113288
tRNA-Arg-CGY_	0.960468	1.05246	7.2749	0.025062	0.114363
LTR38C	0.464177	3.57416	7.26897	0.0251067	0.114363
MER67D	0.243701	5.68243	7.19886	0.025642	0.116067
LTR14A	-0.451577	3.70027	7.18945	0.0257149	0.116067
MLT1I-int	-0.343611	5.46427	7.16441	0.0259101	0.116067
L1P4	-0.21838	8.57358	7.16173	0.0259312	0.116067
MER5A1	0.0665266	10.7321	7.13756	0.0261216	0.116067
LTR33A_	0.143105	8.21725	7.12901	0.0261894	0.116067
MER45B	0.151464	6.76002	7.12659	0.0262086	0.116067
MER72	0.197644	6.6231	7.04023	0.0269064	0.118686
AluSq	0.0607075	12.4904	7.02706	0.0270149	0.118695
MER68C	-0.598196	2.5912	6.9987	0.0272502	0.119043
MSTA1	0.125641	7.78665	6.99185	0.0273074	0.119043
L1PA11	-0.108681	9.99519	6.93047	0.027827	0.120564
L1MA3	-0.216401	10.6502	6.92519	0.0278722	0.120564
Tigger16b	0.118519	9.21791	6.88835	0.0281907	0.121052
Tigger3b	-0.0918978	9.91252	6.88703	0.0282021	0.121052
MER34C	-0.431681	3.4535	6.84275	0.0285911	0.122218
HY3	-0.215573	6.4359	6.83129	0.0286928	0.122218
L4_B_Mam	-0.149659	8.04152	6.79906	0.0289813	0.122978
LTR53	0.167845	6.51628	6.77809	0.029171	0.123281
HY4	-0.328818	4.74031	6.76681	0.0292737	0.123281
LTR4	-0.261043	5.49622	6.72968	0.0296149	0.124249
MamRep1894	0.143404	6.97968	6.68657	0.0300173	0.125454
LTR39	0.156231	9.17144	6.67493	0.030127	0.125454
L1MC5	-0.101204	11.4253	6.60468	0.0308006	0.127587
MER58B	0.0830278	11.0109	6.57538	0.031087	0.127587
L1P2	-0.0980405	8.84921	6.57062	0.0311338	0.127587
MER50-int	0.18681	6.01108	6.56126	0.0312262	0.127587
MER83A-int	0.465783	3.71842	6.55276	0.0313103	0.127587
MER48	-0.308139	4.37969	6.54777	0.0313599	0.127587
MamRep488	0.198764	6.2948	6.53978	0.0314394	0.127587
tRNA-Arg-AGG	1.08161	1.50659	6.52442	0.0315931	0.127746
MER101B	-0.579925	2.57357	6.50705	0.0317679	0.127989
MLT2A2	0.105171	8.31152	6.47872	0.0320557	0.128684
LTR25-int	0.324493	10.3689	6.44394	0.0324135	0.129654
LTR32	0.180524	7.9386	6.37573	0.0331297	0.132046
ALR_Alpha	0.135425	9.38759	6.3547	0.0333546	0.132469
MER1A	-0.131956	8.68456	6.30282	0.0339173	0.134213
LTR12E	0.161975	6.29506	6.29102	0.034047	0.134213
MLT2B5	0.302886	4.64914	6.28127	0.0341545	0.134213
Zaphod2	-0.278225	5.66811	6.26466	0.0343389	0.134231
L1MA6	-0.185367	9.19832	6.24888	0.0345151	0.134231
L1P5	-0.24315	5.21811	6.24843	0.0345201	0.134231
MER45C	0.200116	6.1054	6.18048	0.035292	0.136757
HERV4_I-int	-0.169397	6.99858	6.10721	0.0361488	0.139592
Ricksha_c	0.141761	6.62461	6.07659	0.0365146	0.140518
MER77B	-0.155277	7.25303	6.04886	0.0368498	0.141321
L1M1	-0.209253	10.8082	5.94593	0.0381281	0.145722
LTR1B	0.347288	4.99707	5.89375	0.0387974	0.147535
Zaphod	0.135916	7.37141	5.87938	0.0389843	0.147535
LTR65	-0.236333	5.31276	5.87826	0.0389989	0.147535
MER91A	0.0917993	8.7981	5.85682	0.03928	0.147909
L1ME3F	-0.144801	9.78905	5.85052	0.0393629	0.147909
LTR81B	0.227366	6.99746	5.79903	0.0400503	0.149987
LTR102_Mam	-0.22031	5.66028	5.77346	0.0403971	0.15078
MER41B	0.0939601	8.6689	5.75101	0.0407046	0.151096
LTR26	-0.326231	4.53031	5.74753	0.0407526	0.151096
Kanga1b	-0.334822	5.11976	5.71903	0.041148	0.151694
MER101-int	0.157112	9.26995	5.71634	0.0411856	0.151694
Tigger4b	-0.108357	9.38228	5.65278	0.0420858	0.154499
MLT1F2-int	-0.185978	6.19451	5.62262	0.0425216	0.155587
LTR1A2	0.153695	6.53439	5.58141	0.0431261	0.156962
tRNA-SeC_e_-TGA	1.61916	-0.364319	5.57786	0.0431787	0.156962
LTR1C1	-0.76735	1.77854	5.5422	0.0437114	0.158258
LTR81A	0.225978	6.07741	5.53415	0.0438328	0.158258
L1PBb	-0.492121	4.76872	5.52333	0.0439967	0.158258
tRNA-Lys-AAA	1.02046	1.16579	5.51637	0.0441024	0.158258
HERVIP10F-int	-0.146543	7.43834	5.48565	0.0445733	0.159435
LTR22E	-0.185069	5.60287	5.4742	0.0447503	0.159557
L1MCb	-0.265514	7.1507	5.4555	0.0450415	0.159689
MER113A	-0.149847	8.00192	5.45345	0.0450734	0.159689
LTR50	0.121338	8.30654	5.43516	0.0453608	0.160198
HERV3-int	-0.130403	7.74281	5.39711	0.0459657	0.160519
Charlie1a	-0.142596	9.90952	5.39353	0.0460232	0.160519
L1M3	-0.0790992	10.0387	5.39349	0.0460238	0.160519
LTR103b_Mam	-0.371637	4.72858	5.38459	0.0461671	0.160519
MLT-int	0.138681	7.31936	5.38435	0.0461708	0.160519
MamRep4096	0.181169	6.49632	5.35597	0.0466313	0.161617
Charlie16a	0.156331	9.25416	5.33819	0.0469228	0.162123
HERVK11-int	0.172732	6.4358	5.31107	0.0473716	0.162944
LTR24	-0.214326	5.9427	5.30374	0.0474938	0.162944
MER113	0.08565	9.55825	5.29749	0.0475984	0.162944
X7B_LINE	-0.204849	6.66144	5.28143	0.0478683	0.163367
MLT1A0	0.0527246	11.1894	5.25863	0.048255	0.16388
HERVH-int	0.129046	10.1647	5.25527	0.0483122	0.16388
Eulor9A	-0.568461	3.17288	5.20158	0.0492397	0.16652
MamGypLTR3	0.171135	5.86558	5.17761	0.0496608	0.167233
L1MA9	-0.0802335	11.0234	5.17255	0.0497503	0.167233
AluYb8	0.0984018	8.28847	5.15982	0.0499764	0.167455
Harlequin-int	-0.114978	7.9442	5.15197	0.0501165	0.167455
MER91C	0.112495	8.46985	5.11881	0.0507135	0.168944
LTR5B	-0.148189	8.11631	5.11	0.0508736	0.168973
LTR72	-0.285472	4.45519	5.09977	0.0510602	0.16909
LTR108a_Mam	-0.257993	5.45521	5.07667	0.051485	0.169427
MSTD-int	0.126348	7.59529	5.07145	0.0515817	0.169427
LTR7B	-0.194437	6.78569	5.06952	0.0516174	0.169427
ORSL	-0.148001	6.69865	5.05582	0.0518724	0.169764
AmnSINE2	0.114885	7.06063	5.03991	0.0521704	0.17024
LTR43B	-0.448896	3.33038	5.02326	0.0524845	0.170766
HERVK9-int	-0.213643	7.96473	4.97154	0.0534755	0.173485
MLT2D	0.0983012	8.6654	4.94436	0.0540058	0.174146
L1M3e	-0.192844	6.38876	4.94213	0.0540496	0.174146
LTR82B	-0.151905	6.13952	4.93716	0.0541474	0.174146
Charlie2b	0.0908032	8.90868	4.92771	0.0543339	0.174243
L1PA5	-0.0822851	11.1012	4.89215	0.0550431	0.176012
ERV24_Prim-int	-0.354546	5.15804	4.88081	0.0552717	0.176238
Eulor1	0.766174	2.10969	4.86259	0.0556415	0.176912
HAL1M8	-0.103335	8.55934	4.84663	0.055968	0.177444
MER30	-0.0836138	8.94569	4.83549	0.0561973	0.177666
U14	-0.570615	2.46042	4.79852	0.056967	0.179591
LTR67B	0.0872158	8.77233	4.74468	0.0581117	0.1825
LTR33	0.0758765	9.7469	4.73664	0.0582851	0.1825
Tigger2	-0.105459	9.74483	4.72545	0.0585276	0.1825
AluSg4	0.0538655	10.7179	4.72258	0.0585899	0.1825
MLT1L-int	-0.677922	2.31319	4.71448	0.0587664	0.1825
FAM	0.084287	10.7551	4.70936	0.0588785	0.1825
HERVK14-int	-0.14193	7.24207	4.70224	0.0590345	0.1825
MER54A	-0.173477	6.72003	4.68753	0.0593586	0.182995
MLT1E3-int	0.403104	3.1639	4.67141	0.0597164	0.183591
MER58C	0.0738883	9.23027	4.64243	0.0603665	0.184682
HERVP71A-int	0.213834	5.66007	4.64086	0.0604021	0.184682
Tigger3a	0.0695365	10.1586	4.62991	0.0606503	0.184934
AluSp	0.0516195	13.7172	4.60161	0.0612975	0.185977
Charlie29a	-0.153729	7.23131	4.60038	0.0613258	0.185977
LTR1C	-0.548727	2.98112	4.58305	0.0617269	0.186686
Charlie4a	-0.10442	8.90515	4.53842	0.0627748	0.188368
MER74A	0.102739	8.23982	4.53133	0.0629433	0.188368
U2	0.159815	6.72757	4.5277	0.0630296	0.188368
tRNA-Leu-TTG	-0.912556	1.23095	4.52487	0.0630972	0.188368
MER34D	-0.30516	4.56544	4.52363	0.0631269	0.188368
LTR37-int	-0.178086	6.80971	4.51488	0.0633366	0.18849
LTR78	0.135765	9.7655	4.44456	0.0650529	0.192697
AluJr4	-0.0476907	11.9222	4.44283	0.0650957	0.192697
LSU-rRNA_Hsa	0.798769	16.4575	4.43002	0.0654152	0.19313
LTR80B	-0.273973	4.14011	4.40379	0.066075	0.194564
L1PA16	-0.166085	10.9264	4.39025	0.0664187	0.195061
MER34-int	0.176943	5.94492	4.37998	0.0666812	0.195318
Merlin1_HS	-0.595349	3.49418	4.29752	0.068836	0.201005
LTR76	0.160106	7.87455	4.29202	0.0689829	0.201005
MER4E	-0.137761	6.30478	4.27435	0.0694574	0.201602
MamGypLTR2c	-0.198393	5.21912	4.27094	0.0695492	0.201602
Charlie14a	-0.148516	7.09657	4.259	0.0698728	0.202016
U4	-0.335182	3.68483	4.19894	0.0715291	0.20627
Ricksha_0	0.220754	6.69592	4.186	0.0718927	0.206784
AluSg7	0.068593	11.3668	4.17291	0.0722624	0.207313
L1MCc	-0.158868	8.43757	4.13403	0.0733756	0.209967
MER39B	0.107494	7.7275	4.11829	0.0738325	0.210734
LTR10B2	0.280195	4.34295	4.087	0.0747514	0.212813
AluSg	0.0528555	13.242	4.04825	0.0759095	0.21556
MER9B	-0.455818	3.15507	3.9959	0.0775107	0.219548
HERVE_a-int	0.130789	6.76414	3.98597	0.0778191	0.219864
LTR101_Mam	-0.132937	6.78019	3.96069	0.0786117	0.221542
LTR89	0.102897	7.79047	3.95403	0.078822	0.221575
MER6	-0.112195	7.1077	3.94277	0.0791796	0.222021
LTR39-int	-0.466896	3.06094	3.90405	0.0804249	0.224948
MER95	-0.235623	4.86385	3.87656	0.0813239	0.226277
LTR54	0.13244	7.01147	3.87436	0.0813966	0.226277
LTR41	-0.100865	7.54448	3.86502	0.0817054	0.226277
ERVL-int	0.116095	7.47978	3.86042	0.0818578	0.226277
HERVI-int	-0.172231	6.46596	3.85874	0.0819138	0.226277
Tigger4a	-0.0995543	9.52685	3.83269	0.0827858	0.228121
LTR88c	0.178642	5.92286	3.80826	0.0836142	0.229836
SSU-rRNA_Hsa	1.17949	16.196	3.8	0.0838967	0.230046
L1PB2	-0.193233	8.75669	3.78786	0.0843139	0.230623
MER57-int	0.134645	7.33545	3.72755	0.0864274	0.235826
tRNA-Arg-CGG	2.86237	-1.647	3.66444	0.0887116	0.241469
LTR57-int	0.164862	8.46971	3.65152	0.0891886	0.242176
THE1A	0.0929921	9.36517	3.64124	0.0895705	0.24257
LTR9D	0.131036	6.5639	3.62982	0.0899975	0.24257
MSTB-int	0.115916	7.99201	3.62866	0.0900409	0.24257
tRNA-Ser-AGY	0.738106	0.928649	3.62434	0.090203	0.24257
MLT1M	-0.0891134	8.58266	3.59009	0.0915026	0.245473
MSTD	0.0612251	9.65803	3.57822	0.0919581	0.246104
Kanga11a	0.121902	6.74126	3.56359	0.0925243	0.246996
MER44D	-0.16906	6.10276	3.55819	0.0927343	0.246996
Arthur1C	0.177842	5.59283	3.53129	0.0937895	0.248523
LTR9C	-0.404129	3.6194	3.52914	0.0938744	0.248523
SVA_F	0.100398	8.06994	3.52659	0.0939754	0.248523
L1MA10	-0.105502	8.45515	3.48241	0.0957467	0.252063
L1PA15-16	-0.338072	7.376	3.48093	0.0958065	0.252063
Tigger18a	-0.171563	7.16746	3.47633	0.0959934	0.252063
AluSz	0.0427458	14.6438	3.47084	0.0962175	0.252063
U6	-0.0888712	7.65075	3.46222	0.0965701	0.252394
BSR_Beta	0.0695981	9.86862	3.44621	0.0972298	0.253444
Charlie10b	-0.290159	4.27617	3.44084	0.0974522	0.253444
MLT1J2-int	0.192548	5.89472	3.436	0.0976531	0.253444
MER1B	-0.0919646	9.55867	3.42894	0.0979475	0.253618
LTR46-int	0.135281	8.12577	3.40572	0.0989237	0.255553
LTR33C	0.180254	7.56668	3.39594	0.0993386	0.255798
MLT1H1-int	-0.283259	4.34985	3.39269	0.0994769	0.255798
MLT1J1-int	0.142653	6.51691	3.36089	0.100843	0.258361
Charlie4	0.393616	4.25727	3.35874	0.100937	0.258361
LTR28B	0.300484	3.49018	3.34111	0.101706	0.259734
LTR16D1	-0.329414	4.3923	3.32666	0.102342	0.260762
MLT1J2	0.0629662	9.21348	3.30105	0.103482	0.263065
L4_A_Mam	0.0669992	9.93746	3.29528	0.103741	0.263124
tRNA-His-CAY_	0.646216	1.73556	3.28811	0.104064	0.263345
LTR90B	0.111206	6.76612	3.27183	0.104802	0.264066
MER6C	-0.435776	4.0965	3.27139	0.104822	0.264066
MER44B	-0.0910445	8.33405	3.25094	0.105759	0.265826
LTR12D	-0.112703	6.03564	3.21474	0.107444	0.269456
MER96B	-0.0922135	7.72412	3.20473	0.107917	0.270034
MER70B	-0.233561	5.1219	3.19576	0.108342	0.270492
MER4A	-0.0911972	7.29947	3.18227	0.108986	0.271492
L1PA15	-0.165416	10.1646	3.13886	0.111091	0.27612
Zaphod3	-0.124845	6.74425	3.12224	0.111911	0.27754
MER66B	-0.0920541	7.3187	3.10296	0.112872	0.278879
L1MC4a	-0.0601404	10.7522	3.08963	0.113543	0.278879
MER46C	-0.10049	8.81268	3.08672	0.11369	0.278879
L1MEb	-0.114101	7.56777	3.08582	0.113735	0.278879
Tigger6b	-0.259504	4.25381	3.07944	0.114059	0.278879
HERV1_I-int	-0.401189	4.79285	3.0757	0.114249	0.278879
Charlie6	0.145043	7.57591	3.07439	0.114316	0.278879
LTR21B	0.261682	4.72575	3.07176	0.11445	0.278879
L2	-0.0481253	13.1533	3.0604	0.115032	0.279637
HERV1_LTRd	0.717582	1.83202	3.05591	0.115263	0.279637
Tigger7	0.0719905	9.67951	3.03832	0.116173	0.281234
LTR47B	-0.713925	0.802081	3.00697	0.117819	0.284601
_GAATG_n	-0.35182	3.22532	2.9866	0.118904	0.285825
LTR43-int	-0.305534	3.18578	2.98404	0.119041	0.285825
Charlie9	0.103882	8.50334	2.98146	0.11918	0.285825
LTR23-int	-0.277683	3.46648	2.9783	0.11935	0.285825
LTR35	-0.155888	6.31214	2.95891	0.1204	0.287723
GSATX	0.971909	0.372441	2.9252	0.122255	0.29141
MER123	-0.289213	5.24681	2.92142	0.122465	0.29141
LTR1F	-0.423146	2.29413	2.85638	0.126158	0.299558
MLT2B1	0.0887795	7.89132	2.85123	0.126457	0.29963
LTR21C	-1.08852	-0.234899	2.80989	0.128887	0.304199
MER4C	-0.110875	6.58573	2.80915	0.12893	0.304199
L1M6	-0.0635739	9.30815	2.79063	0.130039	0.306168
5S	0.176171	7.82672	2.78417	0.130429	0.306439
Tigger2a	-0.070672	9.02736	2.76748	0.131443	0.308134
Tigger12c	0.087848	7.4488	2.76323	0.131703	0.308134
Charlie26a	0.122495	6.01955	2.74319	0.132937	0.309865
LTR108e_Mam	-0.437765	2.00936	2.74106	0.133068	0.309865
MER66-int	-0.117788	6.49868	2.73772	0.133275	0.309865
LTR53B	-0.315978	3.88315	2.71686	0.134581	0.311799
MER4D1	0.0867714	7.97266	2.71225	0.134871	0.311799
HUERS-P3-int	0.0768566	9.43783	2.70552	0.135297	0.311799
LTR16B2	0.111513	7.2088	2.705	0.13533	0.311799
LTR16A2	0.119782	6.87193	2.70226	0.135504	0.311799
L1M2b	-0.58841	4.25398	2.69566	0.135924	0.311927
MER57C2	0.15882	6.00405	2.6926	0.136119	0.311927
MER52C	0.147197	6.83142	2.68005	0.136924	0.312802
Kanga1d	-0.288041	4.97334	2.67792	0.137061	0.312802
Charlie1b	-0.0792871	8.65831	2.65641	0.138457	0.315343
GSAT	-1.61486	-1.04194	2.64676	0.139089	0.316138
LTR3A	-0.11531	6.42323	2.62878	0.140277	0.31819
LTR1A1	-0.214433	5.00909	2.61882	0.140941	0.319048
tRNA-Leu-CTA_	-1.18654	-0.615848	2.60289	0.142011	0.320199
MER75	-0.149195	6.18758	2.59917	0.142263	0.320199
tRNA-Thr-ACY_	-1.2393	-0.719837	2.59847	0.142311	0.320199
L5	-0.155426	6.36538	2.51538	0.148085	0.332521
hAT-N1_Mam	-0.204859	4.72913	2.50957	0.1485	0.332783
tRNA-Lys-AAG	0.197986	4.75551	2.49932	0.149236	0.333763
MSTA	0.0370496	10.864	2.49226	0.149746	0.334234
MamRep1527	-0.124358	5.85388	2.47301	0.151148	0.335901
Charlie20a	-0.18555	6.40562	2.47159	0.151252	0.335901
Charlie21a	-0.158598	6.27197	2.46963	0.151396	0.335901
MER57B2	0.0982421	7.52825	2.46254	0.151918	0.33639
tRNA-Tyr-TAT	-2.65843	-1.51779	2.45502	0.152474	0.336953
LTR16C	0.0640901	8.9768	2.43898	0.153669	0.338922
LTR19B	0.234435	4.39395	2.43261	0.154147	0.339306
X7A_LINE	-0.133575	6.16703	2.41987	0.155109	0.340751
MLT1-int	-0.199627	4.72017	2.41361	0.155584	0.340954
MER4E1	0.10033	7.07555	2.41062	0.155812	0.340954
LTR22C	-0.575077	1.95218	2.37821	0.158309	0.34574
MER90	-0.0988514	6.52698	2.37337	0.158687	0.345888
MLT1G-int	-0.203675	5.13651	2.36602	0.159262	0.346465
HERV-Fc1_LTR3	1.00569	-0.423341	2.35665	0.160001	0.347394
MLT1E1A-int	0.210607	4.11149	2.32594	0.16245	0.352027
MER97d	-0.301242	3.10945	2.31189	0.163587	0.352177
MSTB2-int	-0.414609	2.22453	2.30861	0.163855	0.352177
LTR80A	0.263047	3.31294	2.30611	0.164058	0.352177
MLT1E1	-0.109544	6.65021	2.30533	0.164122	0.352177
LTR9	0.0952407	6.25454	2.30313	0.164302	0.352177
AluYc	0.0679523	9.91772	2.30011	0.164549	0.352177
MLT2C1	0.0644564	8.11817	2.29429	0.165027	0.352177
tRNA-Gln-CAA_	-0.424879	2.57581	2.28743	0.165592	0.352177
L1ME3B	-0.0399701	10.8745	2.28606	0.165706	0.352177
L1PB3	-0.243639	8.86265	2.28597	0.165713	0.352177
THE1A-int	0.0869358	9.57245	2.28262	0.16599	0.352177
Charlie10a	-0.155543	5.58052	2.27063	0.166989	0.353623
tRNA-Gly-GGA	0.271446	4.05318	2.26553	0.167415	0.353854
7SK	0.4182	7.79106	2.25927	0.167942	0.354297
MER11B	0.445107	7.86164	2.23406	0.170081	0.358134
L1PBa	-0.157954	8.84212	2.21903	0.171376	0.360065
THE1C-int	0.072019	7.73072	2.21592	0.171644	0.360065
Ricksha_a	-0.485819	2.87223	2.20699	0.172421	0.361016
MLT1G1-int	-0.364279	4.22536	2.20156	0.172895	0.361101
HERVL-int	-0.0664357	8.99233	2.19809	0.173199	0.361101
L1MEj	-0.090396	8.24915	2.19543	0.173432	0.361101
MER94B	0.127842	7.07712	2.19172	0.173759	0.361108
L1PA14	-0.101406	8.79415	2.12923	0.179381	0.372099
L1ME4a	-0.0779325	12.4522	2.11093	0.181074	0.374913
X9_LINE	0.224354	3.66501	2.09827	0.182257	0.376664
tRNA-Asp-GAY	0.43713	2.14048	2.08114	0.183874	0.378563
Charlie13a	-0.114354	6.44574	2.08032	0.183952	0.378563
AluYc3	0.0791525	7.72323	2.07779	0.184193	0.378563
AluJo	-0.0327735	13.9931	2.07367	0.184586	0.378673
MLT1H1	0.0665956	8.60575	2.066	0.18532	0.379481
MER21C	0.0471484	9.79662	2.01526	0.190277	0.388918
MER70C	0.18418	4.83906	1.99231	0.192578	0.391714
LOR1b	-0.0934016	6.43555	1.99194	0.192616	0.391714
MER58A	0.0332801	11.3409	1.99055	0.192756	0.391714
MLT1A1-int	0.0936339	6.73265	1.98766	0.193049	0.391714
MER52-int	0.219081	4.43609	1.97356	0.194486	0.393914
tRNA-Glu-GAG	-2.108	-1.34074	1.96591	0.195271	0.394184
LTR91	0.276447	3.31519	1.96538	0.195326	0.394184
MADE1	-0.10147	8.36679	1.94982	0.196937	0.396718
Tigger17a	0.0507468	9.22616	1.9383	0.198142	0.398426
MER104	-0.0994727	8.54307	1.92551	0.199492	0.400419
L1P3b	-0.167458	4.31993	1.89562	0.202693	0.405933
MER4D0	0.0901289	7.83597	1.89309	0.202967	0.405933
MER112	-0.0451843	9.57048	1.87968	0.204429	0.408127
Tigger6a	0.0789729	7.38706	1.86097	0.206492	0.410931
LTR1D	-0.174114	4.38641	1.85744	0.206884	0.410931
L1P4b	-0.224058	3.92172	1.85195	0.207497	0.410931
MER65D	0.116083	6.87007	1.85135	0.207564	0.410931
HSAT6	3.68903	-2.03989	1.94019	0.207675	0.410931
L2a	-0.0353192	14.6886	1.81932	0.211187	0.417141
MER11D	0.105091	6.15752	1.80812	0.212475	0.418943
LTR87	0.057993	8.38947	1.77873	0.215904	0.424492
ERV3-16A3_I-int	0.0571857	8.96736	1.7775	0.21605	0.424492
L1M3c	-0.184478	6.58408	1.75638	0.218562	0.428674
LTR7	-0.0723525	7.23702	1.75052	0.219267	0.429302
HERVFH19-int	0.262919	3.94888	1.74718	0.21967	0.429337
MER51-int	-0.0991604	6.38759	1.73891	0.220671	0.430541
LTR86B1	0.142895	4.96917	1.73275	0.221422	0.430614
LTR8	-0.0722191	8.69097	1.73227	0.221481	0.430614
UCON23	0.119703	6.7443	1.72383	0.222514	0.430705
LTR40a	-0.0700971	7.41414	1.72296	0.222622	0.430705
L1PA8A	0.060225	9.33681	1.72244	0.222685	0.430705
AluYk4	-0.0629374	8.22485	1.69862	0.225643	0.43567
MLT2E	-0.187629	4.74955	1.69258	0.226402	0.43638
tRNA-Met-i	1.21263	-0.394048	1.67978	0.22802	0.438555
tRNA-Leu-TTA_m_	-0.155715	9.2762	1.67746	0.228316	0.438555
LTR75B	-0.194758	4.79029	1.67087	0.229157	0.439414
MER21-int	-0.10275	6.2487	1.66273	0.230202	0.439973
L1P4c	-0.597688	0.737485	1.66246	0.230237	0.439973
PRIMA4_LTR	-0.154444	4.93859	1.63418	0.233919	0.445683
MLT1H	0.0465088	10.1347	1.63339	0.234023	0.445683
X7C_LINE	-0.0955107	6.3059	1.62888	0.234619	0.446055
MER9a2	-0.0893499	6.02837	1.6207	0.235703	0.447355
L1MC3	0.0548721	11.1996	1.60893	0.237276	0.449334
MER50C	-0.234351	4.07028	1.60688	0.237551	0.449334
Charlie5	-0.0792415	8.94846	1.57914	0.241322	0.455213
HERVKC4-int	0.254393	3.26028	1.57457	0.241951	0.455213
Eulor9C	-0.400243	2.17797	1.57277	0.2422	0.455213
MLT1E3	-0.0816997	7.76776	1.57211	0.242291	0.455213
tRNA-Thr-ACA	-1.20855	-0.370187	1.55941	0.244055	0.457293
LTR06	-0.282288	3.76516	1.55567	0.244578	0.457293
LTR59	0.370378	2.51467	1.55331	0.244908	0.457293
LTR3B_	-0.195418	3.90261	1.5524	0.245037	0.457293
Tigger8	0.0773087	8.65748	1.54847	0.245589	0.457558
MER92C	-0.24085	3.03678	1.53274	0.247819	0.460423
LTR22B1	0.171392	4.77742	1.53092	0.248078	0.460423
LTR1B1	0.294925	3.40717	1.52659	0.248697	0.460423
LTR43	0.141818	5.78329	1.52319	0.249185	0.460423
Charlie4z	0.0311887	10.4612	1.52316	0.249189	0.460423
LTR19A	0.104499	6.99347	1.51898	0.249791	0.460605
AluSq4	0.0483462	9.48629	1.51674	0.250114	0.460605
MER136	0.335899	3.15152	1.48738	0.254405	0.467604
MIRb	0.0262475	15.0107	1.48181	0.255231	0.467604
tRNA-Leu-TTA	0.958311	-0.791058	1.48085	0.255374	0.467604
tRNA-Ile-ATT	0.0853947	6.07979	1.47661	0.256005	0.467604
MamGypLTR2b	-0.139014	4.84153	1.47483	0.256271	0.467604
MLT1F	0.0443955	9.40871	1.47378	0.256428	0.467604
L1P4a	-0.213382	6.25028	1.45923	0.258616	0.470534
LTR16	0.0640454	7.23487	1.45494	0.259268	0.470534
HY5	-0.617613	0.920887	1.45419	0.259382	0.470534
MER57C1	0.0675413	6.82574	1.44692	0.260489	0.470534
HERVL40-int	0.0721865	8.69095	1.44562	0.260689	0.470534
LTR60B	0.209415	4.27116	1.44421	0.260904	0.470534
MER63C	-0.0956948	6.69837	1.44093	0.261408	0.470534
LTR33A	0.0871531	6.61415	1.43819	0.261829	0.470534
PRIMA41-int	-0.0869234	6.2876	1.43819	0.26183	0.470534
HERVS71-int	-0.0596668	7.7603	1.43326	0.26259	0.470922
PABL_B-int	0.123645	5.3419	1.43048	0.26302	0.470922
MER2B	-0.0702502	8.05538	1.4286	0.263311	0.470922
LTR41B	0.0870764	7.76483	1.42188	0.264357	0.472036
D20S16	-0.169354	6.34368	1.39952	0.267881	0.477564
MSTB1-int	0.125684	5.17139	1.39258	0.268988	0.478195
MER61E	0.0959831	6.61507	1.39193	0.269092	0.478195
LTR47A	0.0946857	6.39326	1.38794	0.269732	0.47857
LTR72B	0.237039	3.83264	1.37381	0.272014	0.481853
MLT1J-int	0.0693729	7.75617	1.36173	0.273987	0.48431
LTR47B3	0.256993	3.2949	1.36001	0.274269	0.48431
AluJr	-0.0285795	14.0437	1.34867	0.276142	0.485582
tRNA-Met_	-0.462653	1.0762	1.34855	0.276162	0.485582
MER57A1	-0.098036	6.35327	1.34776	0.276294	0.485582
X5B_LINE	0.27387	3.8045	1.33564	0.278318	0.488369
Charlie15a	0.040105	9.48223	1.33047	0.279187	0.489125
MER66D	-0.260226	3.85694	1.30522	0.283491	0.495887
AluSx	-0.0253811	14.8452	1.29937	0.284502	0.496877
LTR38B	0.147721	4.27585	1.29298	0.285612	0.498036
tRNA-Ala-GCG	0.439067	1.07055	1.27031	0.289601	0.503511
LTR17	0.0763785	7.05243	1.27001	0.289654	0.503511
MERX	-0.15151	5.1693	1.26443	0.290648	0.503872
MLT1H2	0.0436244	9.15292	1.26377	0.290765	0.503872
tRNA-Pro-CCA	0.571021	-0.0164324	1.24891	0.293439	0.507586
tRNA-Cys-TGY	-0.242163	4.13462	1.24579	0.294004	0.507586
X7D_LINE	0.566958	0.247366	1.24326	0.294464	0.507586
MLT2A1	-0.0572042	7.67334	1.24181	0.294728	0.507586
Charlie13b	-0.172118	5.91608	1.21744	0.299218	0.513937
Tigger2b	-0.262982	2.30017	1.2168	0.299336	0.513937
LTR41C	-0.0819287	6.53926	1.19681	0.303096	0.518233
LTR1F2	-0.355592	2.51468	1.19654	0.303147	0.518233
GSATII	0.258249	3.16149	1.19609	0.303231	0.518233
Charlie8	-0.0405569	9.36731	1.19359	0.303708	0.518254
AluYf4	-0.0662123	7.52656	1.18188	0.305947	0.520627
LTR46	0.0683367	6.59487	1.17994	0.30632	0.520627
CR1_Mam	0.0544374	8.59105	1.173	0.307662	0.520627
LTR108d_Mam	-0.492375	1.20424	1.16882	0.308475	0.520627
LTR38-int	-0.306549	2.37304	1.16877	0.308485	0.520627
LTR81	-0.314641	3.44034	1.16716	0.308798	0.520627
MER57E2	-0.367833	2.0097	1.16716	0.308798	0.520627
L1MB5	-0.0316727	11.0862	1.16699	0.30883	0.520627
X6A_LINE	0.140491	4.86629	1.16397	0.30942	0.520834
tRNA-Glu-GAG_	-0.343759	1.24211	1.12833	0.316506	0.531959
MLT1E1-int	1.07053	-0.951362	1.11888	0.318423	0.534376
LTR71B	-0.106851	5.10124	1.105	0.321272	0.538164
tRNA-Ser-TCA	2.80104	-2.23257	1.14302	0.321645	0.538164
LTR2C	0.0652836	6.43801	1.0963	0.323078	0.539646
Cheshire_Mars_	0.108505	4.85976	1.09428	0.323498	0.539646
tRNA-Pro-CCG	0.449589	1.02846	1.0864	0.32515	0.541594
MamRep1161	1.91316	-1.64686	1.07729	0.327074	0.543632
MER121	0.131184	5.23992	1.07472	0.32762	0.543632
X6B_LINE	-0.126437	4.40378	1.06543	0.329603	0.543632
LTR19C	-0.127286	5.68623	1.065	0.329695	0.543632
7SLRNA	0.201231	9.21372	1.06135	0.330481	0.543632
LTR16E1	0.0625162	7.71486	1.05714	0.33139	0.543632
LTR34	-0.123878	4.79808	1.05682	0.331458	0.543632
MER83	0.100047	6.14986	1.05359	0.332159	0.543632
MER96	-0.061913	6.76376	1.05327	0.332228	0.543632
MER4CL34	0.082943	6.21072	1.05325	0.332232	0.543632
tRNA-Gln-CAG	0.0717336	7.77184	1.05324	0.332234	0.543632
PRIMA4-int	-0.0813681	6.47076	1.05157	0.332597	0.543632
MLT1I	0.0343275	9.64504	1.05041	0.33285	0.543632
MSTC	0.0460121	8.22325	1.04883	0.333194	0.543632
ORSL-2b	-0.0757812	5.60748	1.04494	0.334045	0.544225
HERVL18-int	0.142991	5.24773	1.03787	0.335597	0.545956
LTR14B	0.0626225	7.12638	1.0296	0.337428	0.548136
MER61C	0.124323	4.51108	1.02005	0.339558	0.550795
AluYk11	-0.0540865	7.38008	1.01424	0.340865	0.551747
Chap1_Mam	0.04503	8.14674	1.01305	0.341134	0.551747
LTR49	-0.0597559	7.10761	1.00087	0.343903	0.55542
tRNA-Gly-GGG	1.26583	-0.867935	0.996177	0.344977	0.55635
Tigger17	0.064272	6.75979	0.964098	0.352466	0.567607
LTR28C	0.0662643	6.26542	0.961841	0.353002	0.567651
MER97a	-0.134788	4.25835	0.956604	0.354251	0.56884
MER30B	-0.114262	5.46303	0.94476	0.3571	0.572591
LTR106_Mam	-0.101937	5.33366	0.941178	0.357968	0.57316
LTR79	0.0438244	8.62506	0.933944	0.359732	0.575159
MER34C2	0.0753918	6.05705	0.928155	0.361153	0.576605
Tigger12A	0.0485951	7.18689	0.920341	0.363085	0.578861
LTR12_	0.0871442	6.04155	0.913128	0.364882	0.580868
LTR27E	0.11088	4.83493	0.911122	0.365384	0.580868
Cheshire	-0.0629922	8.68102	0.905279	0.366854	0.582127
LTR22B	-0.202746	3.77485	0.903826	0.36722	0.582127
LTR7A	0.178086	2.74063	0.901709	0.367756	0.582149
Mam_R4	-0.0905333	8.10657	0.898873	0.368474	0.582461
MER65A	-0.0606392	7.70454	0.893345	0.369882	0.58386
HSATII	-0.908816	-1.18333	0.888637	0.371088	0.584935
LTR3	0.0619283	6.77689	0.882802	0.37259	0.586475
Tigger9a	-0.0676626	6.3799	0.872084	0.375375	0.590026
LTR81C	-0.122849	4.13422	0.864501	0.377365	0.592319
MamGypLTR1b	0.0681385	8.23733	0.860632	0.378386	0.593005
MER21A	-0.0497038	8.63054	0.858826	0.378864	0.593005
LTR107_Mam	-0.108414	5.27077	0.85249	0.38055	0.594809
HERV-Fc2-int	0.121532	4.18319	0.84061	0.383742	0.598335
MamRep38	-0.0398108	8.26633	0.838806	0.38423	0.598335
MER115	-0.0545757	7.3399	0.83719	0.384669	0.598335
MER2	0.0306845	11.1775	0.836152	0.384951	0.598335
LTR22	-0.199912	2.38342	0.829225	0.38684	0.600331
MER4D	-0.0816985	7.05252	0.827511	0.38731	0.600331
tRNA-Ile-ATC	-2.54162	-2.23329	0.847563	0.38887	0.601912
LTR47B4	0.148771	4.40787	0.819253	0.389587	0.602187
LTR37A	0.0567668	7.23334	0.816291	0.390408	0.602622
LTR22A	-0.148209	4.03243	0.81233	0.391512	0.60349
LTR35B	-0.173151	3.28992	0.809111	0.392411	0.604043
MER70A	0.080073	5.58923	0.797273	0.39575	0.608343
Charlie7a	0.0485342	7.94499	0.786272	0.398892	0.611703
AluYc5	0.0728868	5.22577	0.785423	0.399137	0.611703
MamRep434	0.0368459	9.35669	0.783883	0.39958	0.611703
HERV35I-int	-0.0817733	5.7532	0.777566	0.401408	0.613659
MER110A	-0.0941381	4.9417	0.768982	0.403913	0.616394
MER97c	0.154999	4.08914	0.767659	0.404301	0.616394
THE1D-int	0.0472017	7.96553	0.763243	0.405602	0.617249
MADE2	0.0517112	8.81472	0.762003	0.405968	0.617249
LTR9B	-0.0771343	5.93257	0.755897	0.40778	0.61916
LTR88a	0.114329	5.28856	0.750086	0.409517	0.620952
L2c	0.0211746	14.5119	0.735848	0.413822	0.626628
LTR73	0.103687	5.3609	0.731953	0.415012	0.62758
MER61A	0.110966	5.5536	0.725392	0.417031	0.629051
LTR16D2	-0.173373	3.86704	0.725126	0.417112	0.629051
L1M2a1	-0.0760162	5.51451	0.711676	0.421301	0.63451
Tigger1a_Mars	-0.321117	1.54952	0.706414	0.422958	0.635451
Charlie22a	0.0647848	7.82193	0.704918	0.423432	0.635451
MamGypLTR1a	-0.101813	5.31463	0.702614	0.424162	0.635451
MER94	-0.0336484	9.10108	0.702483	0.424204	0.635451
HSMAR2	0.0293887	9.41281	0.694791	0.426658	0.638271
LTR86A2	-0.12997	4.08667	0.686374	0.42937	0.641468
MER51B	-0.079535	6.20828	0.683262	0.43038	0.642117
LTR104_Mam	-0.0471701	7.35353	0.677006	0.432422	0.644303
MER4B	0.0534481	7.33445	0.663325	0.436944	0.650173
LTR90A	-0.114266	5.06387	0.644743	0.443214	0.657376
tRNA-Tyr-TAC	-0.547003	0.224373	0.644217	0.443394	0.657376
MLT1F2	-0.0271099	9.50267	0.643139	0.443763	0.657376
L1PA3	-0.025498	10.6813	0.642034	0.444141	0.657376
MER73	0.0808689	5.09857	0.639524	0.445003	0.657779
LTR26B	-0.115148	3.66563	0.637713	0.445626	0.657829
L1PREC2	-0.0259496	10.7367	0.624382	0.45026	0.663093
tRNA-Thr-ACG	1.99262	-2.33979	0.641433	0.45038	0.663093
tRNA-Ser-TCA_	1.99407	-2.3397	0.636656	0.451998	0.664598
L1M2a	-0.0889569	6.51601	0.614907	0.453604	0.665834
LTR40A1	0.100272	4.74769	0.611081	0.454966	0.665834
MLT1G	-0.0340764	8.31143	0.611045	0.454979	0.665834
Tigger17c	-0.0625806	6.64227	0.610356	0.455225	0.665834
HY1	-0.0817637	5.81331	0.605312	0.457033	0.667604
U7	-0.0560017	5.61581	0.600343	0.458827	0.668935
MER57A-int	-0.0309688	9.54473	0.59947	0.459143	0.668935
MER20	0.0183012	11.6787	0.589687	0.462714	0.673258
L1P1	0.0299292	9.05778	0.58313	0.465134	0.675898
HSATI	-0.384381	0.417498	0.577798	0.467118	0.677899
Charlie24	-0.0383181	7.31683	0.572707	0.469027	0.679608
HSAT4	0.0413162	6.8999	0.570991	0.469673	0.679608
Tigger5	-0.0660903	7.59376	0.569799	0.470123	0.679608
LTR22C0	-0.162888	3.09024	0.566039	0.471547	0.680784
MER5C1	-0.0843219	5.74097	0.555938	0.47541	0.685474
MLT1G3-int	0.0979703	4.25935	0.552054	0.47691	0.68675
MER4A1	0.0386676	8.47705	0.543111	0.480396	0.690336
FRAM	0.0188007	10.5264	0.542495	0.480637	0.690336
HERV1_LTRe	-0.451076	0.899171	0.535561	0.483374	0.693374
Tigger1	-0.0166196	11.7273	0.533609	0.484149	0.693595
LTR5_Hs	-0.0310177	8.31104	0.531791	0.484873	0.693742
SVA_B	-0.0347425	7.82276	0.526478	0.487001	0.694929
MSTA1-int	-0.371406	0.644511	0.523855	0.488057	0.694929
AluYa8	-0.0452081	6.40123	0.523728	0.488108	0.694929
LTR22B2	0.189602	3.17388	0.523516	0.488194	0.694929
LTR108c_Mam	0.678678	-0.64752	0.518126	0.490379	0.69715
MLT1B	0.0170301	10.8805	0.516122	0.491196	0.697423
MER90a	-0.0314552	8.35637	0.504205	0.496103	0.703496
MER89	0.0369991	7.2803	0.500264	0.497746	0.70493
Tigger17b	0.0919011	4.57177	0.498529	0.498473	0.705064
MER66A	0.0765123	5.10161	0.496129	0.499481	0.705066
MLT1N2	0.0344821	8.64283	0.494048	0.500358	0.705066
MER92B	-0.0398702	7.37861	0.49402	0.500369	0.705066
LTR37B	-0.0458804	7.22947	0.488896	0.502541	0.706087
LTR16B1	0.0372031	7.35675	0.487006	0.503346	0.706087
LTR81AB	0.180877	2.60308	0.484767	0.504303	0.706087
LTR24B	-0.0623073	6.20944	0.484455	0.504437	0.706087
tRNA-Glu-GAA	-0.183742	2.1435	0.483519	0.504838	0.706087
U13_	-0.0599348	6.20959	0.483397	0.50489	0.706087
LTR7C	0.0440041	6.39671	0.467921	0.511613	0.714593
MER33	-0.0287324	10.6669	0.465529	0.512667	0.71517
MLT1K-int	-0.114904	3.34472	0.458265	0.515892	0.717776
HERV-Fc1_LTR2	0.334194	0.561081	0.457801	0.516099	0.717776
LTR5	-0.0477891	5.77942	0.456986	0.516464	0.717776
MER110	-0.0595849	5.42951	0.453187	0.51817	0.71925
LTR15	-0.0531313	6.29108	0.451256	0.51904	0.719564
MER4A1_	0.0433507	7.08674	0.446232	0.52132	0.721827
AluSq10	-0.0234384	9.2394	0.441703	0.52339	0.723796
MSTA-int	-0.0202639	9.59141	0.436013	0.526014	0.726524
SVA_E	-0.032794	7.27633	0.415482	0.535694	0.738979
MER52A	-0.0329369	7.43025	0.413013	0.536881	0.739703
Charlie10	0.0345897	8.42142	0.410581	0.538056	0.740407
LTR69	0.161134	2.75098	0.408042	0.539287	0.741188
MLT1K	0.0154684	11.0955	0.402965	0.541766	0.743678
AluSx1	0.0138469	14.6206	0.399065	0.543685	0.74538
SVA_A	-0.0346079	7.48598	0.397738	0.544341	0.74538
MLT2B4	-0.0323742	8.92572	0.393626	0.546385	0.746965
MER105	-0.0357272	7.18475	0.391414	0.54749	0.746965
AmnSINE1	0.0270414	10.1084	0.391381	0.547507	0.746965
LTR33B	-0.0346203	7.03929	0.385921	0.550254	0.749797
MER41C	-0.0480104	6.1495	0.381319	0.552592	0.751272
L1M3d	-0.0596702	5.85025	0.381139	0.552683	0.751272
HERV-Fc2_LTR	0.75641	-0.869753	0.377468	0.554563	0.752237
tRNA-Val-GTY	0.531754	-0.424281	0.377121	0.554741	0.752237
MER57B1	0.0379931	6.89821	0.373063	0.556835	0.75416
MER85	0.0336127	7.29186	0.367392	0.559788	0.755394
L1HS	0.0289354	8.09113	0.366858	0.560068	0.755394
Tigger3d	-0.0514947	6.5876	0.36567	0.560691	0.755394
MER61-int	0.0307215	8.12136	0.365375	0.560846	0.755394
HUERS-P1-int	-0.0497201	7.0855	0.364834	0.561131	0.755394
HERV16-int	-0.0315019	7.73849	0.362011	0.56262	0.756486
HAL1ME	-0.0180344	10.2736	0.356845	0.565366	0.759264
tRNA-Thr-ACY	-0.0938706	3.54742	0.352183	0.567867	0.761707
AluYb9	0.0432786	7.55117	0.349844	0.569131	0.762486
LTR47A2	-0.06772	4.77649	0.348449	0.569888	0.762584
Ricksha	-0.116822	3.90976	0.342401	0.573192	0.766086
MER20B	0.0226105	9.27818	0.333369	0.578201	0.771269
MLT1C	0.0149187	11.2068	0.332921	0.578452	0.771269
LTR61	0.0468044	6.32104	0.326862	0.581867	0.774429
MLT1O	0.0221774	8.7746	0.326258	0.58221	0.774429
SVA_C	-0.0266889	7.69311	0.321259	0.585064	0.777299
HERV-Fc1_LTR1	0.0870941	4.32781	0.318876	0.586435	0.777833
HERV15-int	-0.150925	3.58375	0.316664	0.587713	0.777833
MER102c	0.0257205	8.54131	0.315865	0.588177	0.777833
tRNA-Ser-TCA_m_	0.12482	6.53521	0.315733	0.588253	0.777833
MER57E1	-0.0567986	6.05885	0.309532	0.591877	0.781698
ERV3-16A3_LTR	-0.0507267	6.1031	0.30763	0.592998	0.782253
MER83B	-0.0775429	4.78904	0.301756	0.596491	0.784738
MER67C	-0.0259207	7.84755	0.301385	0.596713	0.784738
LTR18C	0.11088	2.66577	0.299872	0.597621	0.784738
tRNA-Val-GTG	-0.376741	0.024763	0.299749	0.597694	0.784738
LTR8B	-0.0319807	7.27188	0.298565	0.598407	0.78475
MER125	0.332926	1.34714	0.293788	0.601301	0.78755
Charlie23a	0.0314498	7.50941	0.292717	0.601954	0.78755
MER84-int	-0.12016	2.74233	0.281176	0.609093	0.79445
Tigger3c	0.0214527	8.63974	0.280993	0.609207	0.79445
LTR18B	-0.061229	4.64322	0.280745	0.609363	0.79445
Helitron1Nb_Mam	0.0939007	3.82145	0.276182	0.612241	0.796946
AluYh9	0.0305641	6.6085	0.275449	0.612706	0.796946
LTR12F	-0.0362685	8.00927	0.272989	0.614273	0.798055
MER63A	0.0218976	8.56286	0.269345	0.616612	0.799585
Charlie18a	-0.026081	8.84814	0.268155	0.61738	0.799585
LTR10B	0.0733075	3.70889	0.267814	0.6176	0.799585
Eulor11	-0.447102	-0.755877	0.264352	0.619849	0.801566
LTR6B	-0.0400762	5.65835	0.259286	0.623175	0.804934
LTR62	-0.0695392	4.96151	0.25797	0.624045	0.805127
LTR27C	-0.087881	4.08912	0.252935	0.627402	0.807928
Charlie2a	-0.0264708	8.45028	0.251881	0.62811	0.807928
MER63B	0.0221451	9.27761	0.251469	0.628388	0.807928
MER61D	0.0578463	4.83137	0.249296	0.629856	0.808883
tRNA-Ile-ATA	0.109171	3.04054	0.247066	0.63137	0.809896
AluYd8	0.0387816	5.54068	0.242756	0.634322	0.812087
LTR105_Mam	-0.0570147	5.33258	0.242448	0.634534	0.812087
tRNA-Leu-CTY	0.178974	1.18984	0.23311	0.64105	0.819487
MER41-int	0.0244919	8.57333	0.232052	0.641799	0.819506
tRNA-Ala-GCY_	0.577935	-1.03931	0.226213	0.645969	0.823887
SATR1	-0.0433144	5.22321	0.223578	0.647873	0.825372
tRNA-Asn-AAC	0.170597	0.831019	0.220033	0.650457	0.827061
MER92D	0.0860505	2.95004	0.219727	0.650681	0.827061
MER58D	-0.0320838	6.68457	0.218562	0.651536	0.827206
tRNA-Arg-CGA	0.457578	-1.18161	0.216091	0.653359	0.827266
MER6A	0.0252491	7.53637	0.214993	0.654174	0.827266
LTR12B	-0.0469462	5.10085	0.213635	0.655185	0.827266
LTR86C	-0.0792534	4.02124	0.212653	0.655919	0.827266
tRNA-Pro-CCY	-0.136423	2.20581	0.212323	0.656165	0.827266
LTR44	-0.0425461	5.38036	0.211949	0.656445	0.827266
MLT1A0-int	0.0425107	6.41766	0.211514	0.656772	0.827266
LTR10A	0.0393277	5.71666	0.210408	0.657603	0.827379
AluSx3	-0.0109836	12.6437	0.205843	0.661063	0.830796
LTR55	0.0542204	5.32835	0.20325	0.66305	0.832355
FordPrefect	-0.0502058	5.43715	0.198242	0.66693	0.836286
MER87	0.0637569	4.22292	0.195876	0.668784	0.837566
FordPrefect_a	-0.0724512	3.74833	0.195027	0.669453	0.837566
MER47B	-0.0318986	6.47389	0.190983	0.672662	0.84051
MLT1H-int	-0.0262941	7.10377	0.19017	0.673312	0.84051
LTR31	0.0546225	5.17049	0.18871	0.674484	0.841033
MER83C	0.0622832	4.07493	0.187262	0.675651	0.841548
MER34B-int	-0.0769681	8.51612	0.183783	0.678479	0.843197
MLT1E	0.0358726	5.97247	0.183029	0.679096	0.843197
LTR75_1	-0.0976939	3.44517	0.182113	0.679848	0.843197
MER75A	-0.119716	1.74691	0.180099	0.681508	0.843197
LTR68	0.0460484	5.67762	0.179549	0.681964	0.843197
LTR26D	0.0901099	4.2776	0.179465	0.682034	0.843197
LTR10E	-0.0515663	5.82962	0.179187	0.682264	0.843197
LTR40c	0.0371257	6.38619	0.173364	0.687144	0.846322
ERV24B_Prim-int	-0.0278816	5.90901	0.172942	0.687501	0.846322
MER61B	0.0761497	3.96582	0.172205	0.688127	0.846322
AluYa5	-0.0204229	8.47196	0.172033	0.688273	0.846322
MER75B	-0.093125	3.13665	0.171667	0.688585	0.846322
tRNA-Ala-GCY	0.182448	1.03746	0.169063	0.690811	0.848125
LTR8A	-0.0226984	7.36517	0.167397	0.692247	0.848953
MER70-int	0.0330107	5.85537	0.166143	0.693332	0.849351
HERV30-int	0.0784349	3.15502	0.163137	0.695956	0.85163
MER84	0.0561658	4.80376	0.161675	0.697242	0.852269
LTR49-int	0.0240292	8.35991	0.156255	0.702071	0.856621
LTR66	-0.0447519	5.05886	0.155684	0.702585	0.856621
U17	-0.237401	0.109396	0.155108	0.703104	0.856621
FLAM_A	-0.00858512	11.5483	0.153533	0.704533	0.857425
LTR16D	0.0390159	5.88164	0.150713	0.70711	0.859004
Charlie1	0.0137121	9.88788	0.14959	0.708145	0.859004
MER127	-0.0848086	4.06416	0.14882	0.708856	0.859004
X2_LINE	-0.147081	0.93584	0.148763	0.708909	0.859004
SVA_D	0.017212	9.23331	0.145185	0.712245	0.861432
LTR45B	-0.0577207	4.42974	0.14496	0.712457	0.861432
L1MC2	-0.0121735	10.569	0.144137	0.713232	0.861436
tRNA-Arg-AGA	0.0817792	2.60385	0.141177	0.716041	0.863894
LTR1B0	0.0510902	4.7218	0.140244	0.716933	0.864036
L1P4e	0.0386187	5.09392	0.138923	0.718202	0.864632
MER110-int	-0.0429295	5.47158	0.137472	0.719604	0.865386
MER6B	0.0328815	6.97568	0.136076	0.720961	0.866085
LTR88b	-0.0270218	5.87994	0.133199	0.723784	0.868541
HERVL32-int	0.218914	0.8306	0.131553	0.725414	0.869562
U1	0.0498854	4.94469	0.130156	0.726807	0.869605
MER11A	-0.0171476	7.67897	0.129955	0.727008	0.869605
LTR2752	0.062111	3.7123	0.128679	0.728289	0.870204
MER51E	0.036912	5.11116	0.125815	0.731191	0.872261
L1MDb	0.0370017	7.22929	0.12544	0.731574	0.872261
X1_LINE	0.1396	1.76621	0.12414	0.732906	0.872917
LTR9A1	-0.0447498	4.98163	0.121478	0.735658	0.87526
FLAM_C	-0.0070006	12.1238	0.118483	0.738795	0.878057
LTR13A	0.0228137	6.55566	0.11769	0.739633	0.878117
MER99	-0.0279276	6.553	0.115915	0.741521	0.879423
L1PB1	-0.0371254	11.776	0.113837	0.743752	0.879927
MER74C	-0.0564305	4.66059	0.113429	0.744193	0.879927
MSTC-int	0.0393823	4.96775	0.113319	0.744311	0.879927
tRNA-Val-GTA	0.581854	-1.64763	0.11131	0.746495	0.881576
L2b	0.00846799	14.0499	0.109943	0.747995	0.881671
L1ME4c	-0.0164364	10.997	0.109796	0.748157	0.881671
MST-int	0.0269005	6.22212	0.107262	0.750965	0.884047
tRNA-Met	0.0936721	2.78806	0.105156	0.753329	0.885003
SUBTEL_sa	-0.100331	1.46711	0.105087	0.753406	0.885003
MLT1D	0.00733298	11.3013	0.104423	0.754156	0.885003
MER9a1	0.0340593	4.7705	0.100674	0.758446	0.888596
HERVL66-int	0.0418703	4.76287	0.100216	0.758976	0.888596
LTR78B	-0.0242973	6.95191	0.0987929	0.760631	0.888596
THE1B-int	-0.0105227	9.73752	0.0986436	0.760806	0.888596
MER41G	0.0328698	5.18392	0.0983073	0.761199	0.888596
MER92-int	0.0293501	6.45047	0.0954694	0.76455	0.891575
LTR1E	0.0487043	3.28732	0.0915215	0.769304	0.8956
LTR52	0.0154403	7.16285	0.0912734	0.769606	0.8956
U8	0.0723656	3.35168	0.0901	0.771043	0.896337
LTR103_Mam	0.0419496	4.68702	0.0861815	0.775917	0.901065
THE1B	-0.00725768	10.8085	0.0829866	0.779982	0.902791
HUERS-P2-int	-0.0709414	3.47667	0.0827165	0.780329	0.902791
Tigger1a_Art	-0.0179713	6.38118	0.0826694	0.78039	0.902791
LTR18A	0.0713731	3.47511	0.0817081	0.781632	0.902791
tRNA-Gln-CAA	-0.0586476	3.17153	0.0809734	0.782587	0.902791
MLT1O-int	-0.279795	-0.648754	0.0806271	0.783039	0.902791
LTR45	0.0538558	3.18506	0.0806061	0.783066	0.902791
Charlie11	0.0226392	6.79158	0.0774537	0.787228	0.906653
LTR13_	-0.023246	5.69448	0.0755554	0.789779	0.90863
L1PB4	-0.0219279	10.4464	0.0749696	0.790573	0.90863
LTR10G	-0.0425144	4.87531	0.0737109	0.792291	0.909667
MER41A	0.0112414	8.60201	0.0722868	0.794254	0.910984
MER3	-0.00762689	10.8686	0.0713183	0.7956	0.91099
MIR	0.00656909	14.4866	0.0711097	0.795892	0.91099
AluSq2	-0.00620605	13.6556	0.069239	0.798525	0.913068
SATR2	0.0275883	4.50992	0.0682078	0.799994	0.913531
Tigger15a	-0.00845391	10.1003	0.0678068	0.800568	0.913531
LTR26E	-0.0481593	4.0258	0.0664623	0.802506	0.914808
MLT1G1	-0.0134323	8.54448	0.0650313	0.804593	0.916251
MER63D	-0.0210609	8.08934	0.0643229	0.805635	0.916502
LTR86B2	-0.0407143	3.36562	0.0624001	0.808494	0.918819
PrimLTR79	0.034744	4.3992	0.0610216	0.810574	0.920244
HERV1_LTRc	-0.0697836	1.93154	0.059401	0.813051	0.92166
UCON29	-0.0206807	5.72636	0.0586549	0.814203	0.92166
LTR85b	0.022086	5.49312	0.0585937	0.814298	0.92166
LTR12	-0.0205326	6.78266	0.0576283	0.815801	0.922426
ERVL-E-int	-0.00717342	9.85815	0.0561488	0.818132	0.924125
AluYf5	-0.0130582	6.44589	0.0548609	0.820187	0.92551
X8_LINE	0.0221864	6.70588	0.0524248	0.824146	0.929038
MER50B	0.018684	5.3274	0.051218	0.826144	0.930349
L1P4d	-0.0563709	3.5799	0.0491892	0.829558	0.933253
LTR1	-0.0468991	2.34762	0.0467065	0.83384	0.937125
LTR85c	0.015421	6.45289	0.0425114	0.841355	0.94462
LTR1C3	0.0584932	1.90165	0.0414107	0.84339	0.945512
MER65-int	0.011527	7.61435	0.0406383	0.844836	0.945512
MER57D	0.020535	4.90773	0.0402716	0.845527	0.945512
AluY	0.00466059	14.1078	0.0402656	0.845538	0.945512
LTR56	0.0108629	6.70909	0.0389726	0.848002	0.947318
tRNA-Gly-GGY	-0.0960317	1.08893	0.0374621	0.850936	0.949644
U3	-0.0280555	3.99571	0.0366995	0.85244	0.950373
HERV17-int	0.0167138	7.19462	0.0362165	0.853401	0.950495
L1MA2	-0.0242921	10.7539	0.0348594	0.856138	0.952018
MLT1E-int	-0.202033	-1.18221	0.0346651	0.856534	0.952018
MER34A1	0.0161021	6.65416	0.0342776	0.857328	0.952018
MER97b	0.0318763	4.2409	0.0336483	0.858628	0.952513
AluYg6	0.0090068	7.19626	0.033181	0.859601	0.952517
Charlie19a	0.00757924	8.2081	0.032744	0.860517	0.952517
MLT1N2-int	-0.0472282	2.27208	0.0319746	0.862146	0.952517
Helitron3Na_Mam	-0.0128967	6.96089	0.0315847	0.862979	0.952517
LTR14	0.0202325	4.95177	0.0313862	0.863405	0.952517
TAR1	-0.0212712	4.81637	0.0309125	0.864428	0.952517
LTR108b_Mam	-0.109087	-0.285523	0.030831	0.864605	0.952517
LTR22C2	0.059891	1.55233	0.0298239	0.86681	0.954004
MER39	-0.00772482	7.87086	0.0277309	0.871519	0.958241
MSTB1	-0.00613353	8.76842	0.0263052	0.874832	0.959849
AluSc5	-0.00443831	10.2597	0.0258344	0.875947	0.959849
LTR16A1	0.0111741	7.58336	0.0258009	0.876026	0.959849
MER76	-0.0118971	6.01334	0.0256352	0.876421	0.959849
MER34A	-0.0100328	6.5163	0.0243141	0.879618	0.962406
LTR52-int	-0.0244642	4.16399	0.0225759	0.883964	0.966213
MamGypLTR1d	0.0152931	5.98503	0.0220278	0.885369	0.966803
L1PA13	-0.00972241	10.2434	0.0209731	0.888126	0.967964
SST1	0.00976587	6.21373	0.0206879	0.888883	0.967964
MER83B-int	-0.0293157	4.10424	0.020631	0.889035	0.967964
MER66C	-0.0107032	5.94151	0.0193272	0.892572	0.96995
L1P	0.0207455	3.52365	0.0193183	0.892597	0.96995
LTR16B	-0.0121537	6.33259	0.0180757	0.896085	0.972344
LTR3B	0.0198306	4.17591	0.0179154	0.896543	0.972344
Tigger3	-0.00623987	7.75884	0.0171364	0.898803	0.973632
MER31-int	-0.00835534	7.14085	0.0167573	0.899922	0.973632
LTR36	-0.01691	5.02484	0.0166141	0.900348	0.973632
L1PA4	-0.00316966	10.9003	0.0154284	0.903948	0.976579
MER31A	0.00904321	7.33955	0.0150785	0.905038	0.97681
LTR75	0.0116076	5.72485	0.0145452	0.906723	0.977684
LTR27D	-0.0401042	2.50532	0.0138758	0.908883	0.979067
MER126	0.0194497	4.30564	0.0129659	0.911906	0.981336
Arthur1A	-0.011061	6.25722	0.012517	0.913438	0.981336
LTR19-int	0.0110595	5.32924	0.0121665	0.914653	0.981336
AluSz6	-0.00248425	13.2822	0.012101	0.914882	0.981336
Charlie1b_Mars	0.140063	-1.08599	0.0119575	0.915386	0.981336
MER102a	0.00367077	9.37579	0.0111906	0.918132	0.983336
tRNA-Ser-TCG	0.223558	-2.23294	0.0103515	0.921249	0.985728
MER50	0.00466289	7.98996	0.00980448	0.923351	0.986909
MER4B-int	-0.00664292	6.4276	0.0096075	0.924122	0.986909
LTR10D	-0.0217472	4.05625	0.00894578	0.926772	0.987706
HERV1_LTRb	-0.0274744	2.2056	0.00863126	0.928067	0.987706
MamRep1879	0.00632871	7.01862	0.00853849	0.928453	0.987706
tRNA-Phe-TTY	0.0584265	0.779328	0.00798505	0.930804	0.987706
Tigger14a	0.00606703	8.62034	0.00791647	0.931101	0.987706
MER88	-0.0249561	3.25159	0.00788966	0.931217	0.987706
HERV1_LTRa	-0.0174782	3.42409	0.00756386	0.932648	0.987706
MER51C	0.0075373	5.82664	0.0074181	0.933299	0.987706
Kanga1a	-0.00702124	7.39543	0.00731322	0.933771	0.987706
LTR10B1	-0.0150819	4.29287	0.00706918	0.934882	0.987706
PABL_A	0.00720574	5.98021	0.00697794	0.935302	0.987706
LTR38A1	0.00868178	4.62174	0.00677015	0.936271	0.987706
tRNA-Ala-GCA	0.0450586	0.245465	0.00669072	0.936645	0.987706
LTR1F1	0.0162785	3.19797	0.0065613	0.937259	0.987706
MER44C	0.00577	7.89992	0.00597819	0.940105	0.989771
MER72B	0.0156918	2.8737	0.00553106	0.942384	0.990342
LTR14C	-0.00925247	4.45717	0.0054802	0.942649	0.990342
MER106A	0.00432955	6.87667	0.00535437	0.94331	0.990342
tRNA-Ser-TCY	-0.0174563	2.80881	0.00481104	0.946257	0.991216
THE1-int	-0.00511695	5.85014	0.00473494	0.946683	0.991216
MamGypLTR1c	-0.00609386	5.63372	0.00464207	0.947208	0.991216
Eulor9B	0.0210199	2.35635	0.00455666	0.947695	0.991216
LTR38	-0.00845979	3.8944	0.003994	0.951026	0.993768
CER	-0.00645893	5.29058	0.00349132	0.954207	0.995598
MER81	0.00263931	8.08553	0.003081	0.956979	0.995598
Charlie17	-0.00284987	8.83774	0.00307053	0.957052	0.995598
LTR40b	-0.00404142	6.5391	0.00285365	0.958595	0.995598
LTR1D1	0.00689619	4.87411	0.00284169	0.958681	0.995598
Helitron1Na_Mam	-0.0139385	3.32837	0.00262091	0.960317	0.995598
MER67A	-0.00498084	5.64265	0.00233054	0.962578	0.995598
PRIMAX-int	0.0169144	2.19834	0.00231892	0.962671	0.995598
MER45R	-0.00466673	5.00867	0.00229644	0.962853	0.995598
LTR26C	0.0083335	4.12786	0.00224999	0.96323	0.995598
AluSx4	-0.0010593	11.3323	0.00210562	0.964428	0.995598
LTR2	0.00341483	6.95269	0.002062	0.964798	0.995598
Arthur1	-0.00249249	7.32479	0.00202268	0.965135	0.995598
AluYk12	0.00264445	6.65535	0.00189077	0.96629	0.995598
LTR10F	-0.00554386	4.49988	0.00178481	0.967248	0.995598
Charlie12	0.00693977	4.63993	0.00177541	0.967334	0.995598
Tigger2b_Pri	0.00222028	8.35608	0.0016901	0.968128	0.995598
MER53	0.00159718	8.95002	0.00161599	0.968834	0.995598
LTR21A	0.00269572	6.79438	0.00144615	0.970517	0.995943
L1ME3A	-0.00101543	11.2991	0.00140344	0.970955	0.995943
MER8	0.00132457	8.87538	0.00115266	0.973676	0.995996
LTR83	0.00265629	6.22097	0.00113939	0.973828	0.995996
tRNA-Leu-CTG	-0.03869	-0.830444	0.00102151	0.975219	0.995996
L1M3a	0.00172742	8.10175	0.00101837	0.975257	0.995996
L1M	-0.00186465	6.85248	0.000900789	0.976728	0.995996
MLT1F-int	0.00181414	7.07689	0.000889019	0.976881	0.995996
MER45A	-0.00128149	8.03509	0.000837247	0.977564	0.995996
MSR1	-0.00235749	6.57118	0.000794331	0.978146	0.995996
Charlie7	-0.0013549	8.19859	0.00066662	0.97998	0.996953
tRNA-Trp-TGG	-0.00603249	1.84335	0.000390618	0.984674	1
MER101	0.00178852	5.41056	0.000352918	0.985432	1
MER76-int	-0.0028516	3.9014	0.000248166	0.987784	1
MER119	0.000903328	7.65914	0.00014903	0.990533	1
MSTB2	-0.000513122	7.30212	7.87e-05	0.993119	1
Tigger16a	-0.000649161	8.42866	7.26e-05	0.993392	1
LTR2B	-0.000449794	7.95482	2.04e-05	0.996494	1
LTR51	-0.000481247	5.36657	1.97e-05	0.996554	1
MER51A	0.000201008	7.93588	1.7e-05	0.996801	1
LTR64	0.000279307	6.02831	1.27e-05	0.997233	1
Eulor8	-0.000185496	1.19841	1.48e-07	0.999702	1
LTR27	4.77e-05	2.33167	2.77e-08	0.999871	1
MLT1M-int	0	-2.45539	0	1	1
SAR	0	-2.45539	0	1	1
Tigger2a_Car	0	-2.45539	0	1	1
tRNA-Arg-CGA_	0	-2.45539	0	1	1
tRNA-Asn-AAT	0	-2.45539	0	1	1
tRNA-His-CAY	0	-2.45539	0	1	1
tRNA-Leu-CTA	0	-2.45539	0	1	1
